# Supplementary material for: A longitudinal study of facial growth of Southern Chinese in Hong Kong: Comprehensive photogrammetric analyses
Source: PLoS One. 2017 Oct 20;12(10):e0186598. doi: 10.1371/journal.pone.0186598 (PMC5650157; doi:10.1371/journal.pone.0186598)
Supplement: S4 Table — (XLSX) [file pone.0186598.s004.xlsx]

## Sheet: Sheet1
id	gender	age_level	group	en_en	ex_ex	ex_en_r	ex_en_l	ps_pi_r	ps_pi_l	en_me_r	en_me_l	zy_zy	go_go	al_al	cph_cph	ch_ch
012	f	12	f_12	35.895	81.7076	21.9839	23.9848	7.302	7.9605	102.858	101.672	133.678	96.9706	37.3333	10.0753	44.8378
019	f	12	f_12	33.9995	87.9021	27.2074	27.1134	9.01112	8.36172	103.255	101.177	136.246	84.5639	36.8111	11.3557	43.2432
021	f	12	f_12	38.6374	84.5919	22.9143	23.7508	8.87052	8.34438	110.665	111.016	148.772	101.195	34.8307	12.5054	44.2579
022	f	12	f_12	36.0942	86.5606	24.9531	25.2936	6.45042	7.98312	116.792	117.252	145.206	118.5	39.1017	11.2855	45.3569
031	f	12	f_12	35.8533	86.0806	25.609	24.89	9.45794	8.76904	105.953	103.748	138.599	99.0109	36.1007	11.8498	42.7199
032	f	12	f_12	36.7094	88.6951	25.5662	26.3826	10.2911	10.2911	101.511	102.349	146.775	109.764	41.3413	11.0212	39.5441
033	f	12	f_12	35.1596	86.2933	25.4336	25.811	9.0372	9.70645	109.757	110.962	137.351	88.0932	33.9375	10.1128	40.3425
041	f	12	f_12	36.1337	87.2861	25.3269	25.8073	8.94432	8.94432	105.882	106.031	144.972	102.924	39.1159	11.6901	39.9115
048	f	12	f_12	33.8962	86.7959	26.0402	26.6866	8.64996	9.62364	102.236	102.886	134.706	87.6326	35.1031	14.7487	43.4243
056	f	12	f_12	38.7288	86.3725	24.5118	23.1366	9.00342	9.28178	105.359	103.132	142.28	110.54	39.4321	8.74658	39.6479
060	f	12	f_12	39.822	97.9945	29.4634	28.7085	10.2241	9.66898	99.0818	100.469	143.763	98.1245	38.6839	10.6971	41.6531
064	f	12	f_12	36.3412	96.0195	29.3209	30.4949	11.6707	12.6933	100.978	99.8274	137.159	100.774	38.7818	11.9503	49.587
066	f	12	f_12	38.8796	97.4563	28.5018	30.2168	10.0696	9.93623	109.764	109.363	158.207	111.764	40.4799	10.8729	51.8547
068	f	12	f_12	36.0845	87.1849	26.7618	24.5144	8.3505	8.2128	107.406	105.616	146.404	107.062	40.1057	15.1162	47.7719
077	f	12	f_12	33.2103	76.1053	21.8739	20.936	7.83048	7.36212	101.868	103.039	134.16	103.056	37.8055	10.7184	46.6098
079	f	12	f_12	38.7931	93.1754	27.1447	27.1898	9.75096	9.34504	109.395	108.381	149.584	102.09	39.789	11.801	45.3872
081	f	12	f_12	39.0292	91.0693	25.2783	26.6755	7.8272	9.09128	106.604	106.604	148.744	112.793	35.659	9.74675	43.3978
082	f	12	f_12	35.0373	89.8481	26.5205	28.6336	11.2804	10.7056	108.649	107.69	144.292	97.3799	39.4857	10.6888	41.4162
083	f	12	f_12	34.1416	85.7664	26.8333	24.9967	10.3804	10.1059	103.216	102.667	143.853	100.471	40.0312	14.3726	51.5556
088	f	12	f_12	35.3247	83.0904	23.8109	24.9949	6.52907	6.7749	96.3654	100.053	135.03	95.1959	34.5021	12.0383	42.0888
090	f	12	f_12	36.7689	91.5566	28.3674	26.295	9.15468	8.40432	100.548	100.298	135.323	102.56	38.7333	8.7675	36.1351
092	f	12	f_12	39.5619	90.1225	25.1213	25.2374	8.08725	9.4035	100.562	101.878	136.636	105.305	36.5192	9.80608	44.4769
093	f	12	f_12	35.1879	89.0121	26.3896	27.4035	9.26403	8.3673	104.619	103.423	138.459	96.9026	38.3513	9.76076	37.4755
095	f	12	f_12	33.8898	86.8724	26.4317	26.5297	9.7716	10.6359	101.411	99.9707	143.474	106.895	36.2779	7.9311	45.2612
097	f	12	f_12	33.4733	84.8192	26.0494	25.7767	10.1424	9.3964	96.234	95.488	140.1	108.939	38.5043	10.4923	42.4642
100	f	12	f_12	33.4905	89.2148	27.8118	28.5348	9.67256	8.82824	106.806	105.821	144.473	100.908	36.2818	9.99869	46.4262
107	f	12	f_12	38.569	89.837	25.8416	25.3573	8.68946	8.98912	102.933	101.884	142.345	108.956	41.8114	10.6906	42.9617
108	f	12	f_12	34.1327	78.4302	21.3566	23.4133	9.08924	8.61272	113.094	111.665	135.032	88.3202	37.0481	6.16367	39.7621
118	f	12	f_12	32.5862	83.1478	25.9078	24.4536	8.85632	8.53024	106.628	106.628	139.4	107.117	36.4101	11.8802	44.9294
120	f	12	f_12	37.4761	92.8387	27.2912	28.3085	8.2407	8.5509	114.929	113.999	155.596	112.139	40.3467	9.24717	42.5103
123	f	12	f_12	38.641	85.888	24.1465	23.12	8.7844	8.1372	107.112	107.112	138.994	94.6536	37.5851	7.5815	38.5963
124	f	12	f_12	36.1094	86.4631	25.099	25.3197	9.204	9.0406	103.269	104.413	148.574	120.139	41.0721	10.9383	46.9092
125	f	12	f_12	32.4641	85.7115	26.2269	26.9502	7.62053	8.29619	102.926	104.052	140.228	110.47	36.5656	9.02798	38.278
128	f	12	f_12	35.3678	84.2585	23.0519	25.4724	7.20808	6.67328	103.537	103.216	134.464	97.556	36.2391	10.6586	42.1666
130	f	12	f_12	39.0181	92.2165	26.7074	27.3723	10.1443	9.36088	102.295	100.056	142.999	90.284	39.5479	12.4681	50.0711
131	f	12	f_12	37.0867	90.6268	27.1107	26.7864	10.9939	11.2281	110.201	111.606	142.992	98.9697	39.5715	10.9475	47.5419
132	f	12	f_12	35.6514	84.7478	25.021	23.945	7.96275	7.96275	104.009	104.466	134.047	103.783	39.8188	9.3995	42.2675
133	f	12	f_12	30.3144	80.1869	26.0657	24.2846	10.888	8.48103	103.83	105.034	134.584	104.72	37.6067	10.3834	45.6807
134	f	12	f_12	32.0394	80.3721	23.9644	25.2068	10.1495	9.81708	108.382	107.385	144.182	111.839	36.7478	8.20073	44.6228
137	f	12	f_12	35.5018	87.3932	25.4844	26.2689	8.9368	9.65206	113.25	114.561	144.843	109.317	38.2626	10.8024	43.9763
138	f	12	f_12	38.4558	87.5271	24.2971	25.0741	8.05566	8.69682	107.501	108.89	141.226	108.997	37.564	10.5429	49.8199
141	f	12	f_12	33.4234	81.8113	23.9339	24.3096	8.62558	8.62558	101.855	102.853	141.602	97.3808	38.5482	11.0936	44.1991
142	f	12	f_12	37.8101	87.4307	24.0644	25.6973	6.96945	7.5702	103.93	103.569	149.472	109.838	38.5779	8.49489	44.32
143	f	12	f_12	34.428	86.931	25.1487	27.3486	8.3688	9.26568	109.868	110.167	140.969	115.263	39.6104	11.5643	46.7398
146	f	12	f_12	35.993	83.9608	23.967	23.8977	7.8645	7.8645	105.023	105.023	139.037	100.665	35.161	9.3455	47.833
148	f	12	f_12	33.2995	87.0252	26.5277	27.2852	9.24815	9.85419	109.239	113.026	135.359	101.379	37.8086	7.33305	37.5905
151	f	12	f_12	40.6626	95.2725	27.5304	27.3608	11.2583	10.4781	113.59	114.058	142.789	103.78	40.2799	10.2385	45.2661
152	f	12	f_12	33.2513	84.6817	26.2078	25.8189	8.55124	8.39346	105.397	106.344	135.605	91.3568	38.8478	9.88796	44.214
153	f	12	f_12	35.5318	86.2869	26.0626	24.9099	6.83452	6.83452	110.386	111.033	156.301	131.103	39.6551	14.206	52.2833
155	f	12	f_12	41.4035	97.7394	27.931	29.3998	9.93234	9.93234	116.19	119.199	155.6	123.058	42.0339	10.2123	48.2871
156	f	12	f_12	30.2374	85.5586	27.7702	27.6351	9.1173	9.2766	107.368	106.412	145.469	108.458	39.0916	11.4621	45.6646
158	f	12	f_12	37.5871	85.8819	23.2198	25.2162	8.0681	7.1714	108.8	107.305	145.36	120.777	41.0966	12.9021	48.366
160	f	12	f_12	35.7245	85.427	25.142	24.6274	10.5202	10.5202	106.436	107.866	137.427	98.0167	39.9121	10.1383	42.1595
164	f	12	f_12	38.6092	87.0757	24.5673	24.2705	7.90772	7.41689	119.435	115.672	152.14	109.284	35.0392	10.9614	49.6363
165	f	12	f_12	34.4471	84.2644	24.2212	25.5084	8.66086	9.45921	114.643	114.803	153.176	120.888	39.0371	11.9333	45.4026
167	f	12	f_12	39.0462	92.9266	26.2074	27.7022	7.59819	7.43088	105.238	103.063	142.257	106.777	38.2192	8.54987	39.1291
201	f	12	f_12	34.3636	83.131	24.8318	24.2	8.57328	8.19106	99.7594	100.524	139.181	107.606	35.902	10.8504	43.2145
208	f	12	f_12	37.0539	83.671	23.4688	22.9539	8.913	8.72274	102.17	102.55	131.66	94.4014	36.1379	8.52061	40.9187
245	f	12	f_12	36.2823	87.001	26.3299	24.8092	10.3402	9.77036	101.994	103.134	130.502	86.8376	37.3658	11.6542	42.883
250	f	12	f_12	30.4247	80.8756	26.3792	24.0126	9.53026	9.11678	98.7184	98.615	133.665	92.2209	33.1178	9.23415	36.3572
255	f	12	f_12	34.7437	87.0023	26.4655	26.2176	8.57735	8.43616	106.175	104.904	143.634	110.354	37.9955	11.573	41.3909
264	f	12	f_12	40.0217	90.7099	24.9221	25.695	8.35419	8.50098	106.863	104.514	151.494	114.142	42.4237	11.0404	54.0271
269	f	12	f_12	35.1787	86.2002	25.5055	25.4408	9.77664	9.77664	104.343	103.766	140.968	102.896	38.7529	11.4353	43.3321
275	f	12	f_12	38.1546	85.172	23.5565	23.3204	8.27794	8.56902	101.15	100.568	139.719	102.365	39.4404	10.9662	39.2032
277	f	12	f_12	35.9952	88.3577	25.6903	26.3753	11.424	11.6826	112.353	113.517	140.137	97.6482	42.0782	9.35047	47.4542
283	f	12	f_12	38.2785	83.5723	23.3062	22.3583	9.40008	8.9589	103.236	102.207	138.254	95.7958	38.8395	8.41299	39.1827
294	f	12	f_12	39.4072	86.4804	23.7363	24.2618	8.58912	8.78056	106.249	103.282	134.584	97.4152	40.6913	10.6814	44.0543
299	f	12	f_12	36.7264	88.3804	25.5513	26.1644	9.87288	9.99189	103.539	103.42	142.457	111.619	35.7105	10.0679	47.2133
301	f	12	f_12	32.2358	86.7978	29.0173	25.3216	9.64098	9.3912	102.41	103.409	137.171	102.551	40.3869	8.99432	46.6382
304	f	12	f_12	38.587	90.8181	26.3082	25.9247	8.19036	9.09525	109.75	108.199	151.393	113.132	37.6405	11.3051	48.3277
306	f	12	f_12	38.0397	84.0588	22.986	23.4946	8.6008	8.6008	103.049	103.443	139.866	109.118	35.6927	8.34704	49.1715
322	f	12	f_12	32.955	79.2724	23.0279	24.2783	9.12594	9.75342	100.711	102.907	133.402	94.7527	36.4691	7.33775	42.4351
325	f	12	f_12	37.7607	90.2774	25.4757	27.0751	10.6479	11.3338	111.519	113.988	147.072	112.631	39.591	12.3083	47.9927
326	f	12	f_12	40.8931	90.0786	24.7862	24.2794	10.9936	9.36325	120.102	118.11	141.05	107.638	40.2934	10.5993	39.6344
329	f	12	f_12	36.4217	84.3633	24.1391	24.4073	9.39296	9.93312	96.5536	97.6339	141.535	103.396	37.6773	9.67585	43.2316
330	f	12	f_12	31.8252	76.609	22.5178	22.3212	8.43955	8.30048	94.4285	94.9848	135.662	104.165	34.8631	8.61194	43.3846
339	f	12	f_12	37.7861	87.5003	24.1037	25.8933	9.71275	6.80775	108.211	108.792	144.983	112.448	39.5103	11.9476	46.6691
344	f	12	f_12	37.626	89.0815	25.1053	26.1338	6.30809	7.02272	118.39	120.058	150.564	119.854	38.2312	9.71945	44.0518
348	f	12	f_12	38.1887	84.5149	22.9705	23.535	7.74264	7.74264	118.419	117.029	140.673	103.156	36.9533	8.2696	37.4812
349	f	12	f_12	39.5644	93.0272	27.8638	25.3714	9.42162	9.66023	108.568	108.329	150.802	114.056	40.9291	12.1257	47.2174
350	f	12	f_12	39.9797	88.4963	24.3141	24.064	8.70143	9.70699	102.064	102.567	145.309	112.374	39.1228	11.0667	46.8183
352	f	12	f_12	35.1021	91.8026	28.3195	28.4348	10.6488	11.3519	120.925	119.987	161.009	120.01	37.142	11.4294	41.8897
363	f	12	f_12	36.7654	84.8309	24.3202	23.8927	8.8928	9.36744	99.0811	100.624	133.543	93.9848	35.8356	8.73084	40.7884
365	f	12	f_12	37.7704	89.9706	25.3375	26.5925	7.7622	7.002	100.853	100.98	145.199	112.171	39.5657	13.6977	43.293
370	f	12	f_12	34.5354	90.9739	28.9676	27.9084	9.54475	8.948	102.76	105.267	147.414	103.083	38.9632	11.3762	46.4707
377	f	12	f_12	32.1708	81.7805	24.5413	24.8817	9.2458	9.03852	102.085	99.3908	129.118	96.7894	33.6213	9.46764	42.1604
380	f	12	f_12	35.2581	87.151	25.1489	26.8538	8.61305	7.7755	108.211	110.557	144.398	111.739	38.1006	11.9157	43.2377
387	f	12	f_12	38.3603	88.5221	26.1386	24.1233	10.6386	10.6386	108.573	107.168	146.142	106.786	38.3592	11.6435	45.6667
391	f	12	f_12	39.6192	89.0797	25.3972	24.0752	9.83064	10.0238	103.727	101.602	152.843	113.279	40.7583	12.3336	47.387
393	f	12	f_12	33.4737	80.9211	23.4634	24.5899	8.85234	8.85234	102.308	102.493	132.537	96.3832	36.0992	8.08166	41.8742
401	f	12	f_12	37.2942	88.1825	25.3946	26.3802	8.29756	9.33216	107.185	108.219	149.19	113.006	42.4518	13.4903	55.2665
402	f	12	f_12	35.0521	85.445	25.2764	25.4393	9.55818	8.76146	100.586	100.387	137.435	101.585	39.6349	10.7516	45.5094
403	f	12	f_12	38.6511	93.7375	26.4341	28.447	6.8178	7.3884	110.506	113.169	150.47	123.25	36.6836	9.48863	46.4447
416	f	12	f_12	33.8807	89.9488	27.4803	28.6529	8.08868	10.2609	117.1	120.062	146.435	114.975	39.9756	10.455	41.0854
418	f	12	f_12	39.3912	89.7195	24.5788	26.0774	8.23976	8.42784	111.72	115.105	145.621	112.429	35.3631	10.7154	39.9171
425	f	12	f_12	38.0297	86.111	24.3241	23.9347	8.17825	7.09785	106.284	106.149	143.836	106.556	40.7273	9.12875	46.2475
426	f	12	f_12	35.2569	84.6045	24.1642	25.4411	7.49592	7.62864	112.016	110.688	138.298	101.001	35.1372	8.954	40.3856
431	f	12	f_12	34.7388	85.5757	25.7915	25.039	11.1155	9.98625	107.274	105.863	143.455	107.586	38.0916	9.17847	41.2098
453	f	12	f_12	33.1633	81.5896	24.7909	23.9085	9.81488	9.96804	110.122	109.356	142.286	102.933	38.6595	10.6402	37.399
454	f	12	f_12	38.6822	93.8914	28.2461	27.5864	9.198	8.7081	109.248	109.411	141.747	103.214	40.0647	11.7468	44.0266
463	f	12	f_12	41.8127	91.2008	24.9888	24.4126	8.46627	8.11073	113.773	117.328	150.435	107.203	37.7987	11.7994	47.6461
466	f	12	f_12	39.7931	91.7723	26.8389	24.8607	8.38977	8.56604	112.989	110.521	154.59	112.4	42.2369	7.64442	49.0853
470	f	12	f_12	30.6767	80.3599	24.8065	24.8776	8.69285	8.69285	107.911	107.342	138.446	99.5679	35.6231	12.4652	45.5232
472	f	12	f_12	37.5696	91.9946	27.792	26.6214	9.98456	10.7406	111.138	112.083	148.778	95.0788	39.6596	11.8527	50.501
473	f	12	f_12	36.9281	89.6861	27.3437	25.6369	10.2723	10.5282	100.409	96.5721	140.572	94.4612	37.9623	11.282	46.2951
486	f	12	f_12	33.6294	83.5372	25.47	25.0633	9.95843	9.95843	103.676	102.277	133.415	90.8099	34.7644	10.5789	38.8808
487	f	12	f_12	37.1204	86.0983	25.614	23.4436	8.70396	8.02976	104.231	101.535	139.647	102.964	38.4729	8.47341	44.3675
490	f	12	f_12	37.9366	88.5401	25.7172	24.7297	9.02478	9.89976	100.185	100.185	141.164	104.589	35.7164	10.0869	41.0284
495	f	12	f_12	42.4871	95.4002	26.4407	26.849	11.4736	12.8428	110.031	113.89	147.007	106.788	43.2816	8.36508	52.1034
498	f	12	f_12	40.1914	90.8157	25.8962	24.7254	7.87	8.233	107.932	109.989	142.919	106.377	38.6047	10.495	46.7218
499	f	12	f_12	38.3671	91.9811	27.1359	26.5364	9.56525	9.7045	110.704	113.489	142.676	110.704	38.3713	8.5343	50.8244
500	f	12	f_12	34.3083	82.2755	23.7877	24.1818	8.89968	9.13424	92.4166	93.1203	124.615	92.5358	38.9319	6.27231	41.9976
504	f	12	f_12	35.2986	81.5074	23.1471	23.0225	7.81118	7.43456	108.467	109.596	139.063	104.106	35.5634	12.4474	44.7525
514	f	12	f_12	37.2019	92.3501	27.1079	27.8882	10.3332	10.0337	111.878	112.777	143.774	104.09	36.0964	10.9853	43.0935
518	f	12	f_12	37.0598	87.7508	24.4794	26.2905	8.8734	8.8734	109.193	109.193	136.47	99.2264	39.9528	13.128	45.6682
519	f	12	f_12	32.6256	84.202	26.7731	25.0598	9.44736	10.2323	98.1188	96.7058	132.342	101.306	36.2057	9.83231	47.7581
520	f	12	f_12	35.831	82.5402	23.4953	23.6851	8.18796	7.86248	107.571	105.618	139.705	96.3433	39.6919	10.7353	38.8252
521	f	12	f_12	40.2993	86.7773	24.2138	22.4324	8.98573	8.98573	106.418	104.793	140.707	103.984	37.0962	10.5354	41.8423
523	f	12	f_12	34.4747	82.1349	23.8857	23.5944	7.3274	7.9372	100.922	98.1778	137.058	104.454	36.7456	7.13146	37.2941
537	f	12	f_12	37.4437	84.9536	23.5386	24.0677	8.30739	8.61993	100.482	100.169	131.274	98.5024	34.2608	9.64473	44.8779
547	f	12	f_12	37.6109	91.8495	28.4146	25.965	11.7931	10.9079	103.065	101.294	141.765	106.561	39.071	10.7717	48.5072
551	f	12	f_12	40.3572	85.6308	22.8622	22.5982	7.83612	7.45266	112.609	110.181	140.457	103.546	38.3885	9.36604	41.4301
558	f	12	f_12	35.3942	88.8266	28.08	25.948	9.64012	10.6088	104.892	105.03	143.364	101.987	42.7165	9.10553	44.243
578	f	12	f_12	34.0688	90.7371	28.6574	27.8901	11.1765	11.1765	113.316	113.054	143.331	102.589	40.3563	10.6464	44.2375
580	f	12	f_12	35.2442	86.9824	26.233	25.8697	8.7758	8.9025	112.51	113.27	149.509	112.642	40.1982	13.066	42.5771
585	f	12	f_12	40.0093	87.9384	24.3781	24.221	9.27714	9.57198	98.1817	99.6559	142.978	102.608	39.508	9.61833	48.449
589	f	12	f_12	42.1042	89.7831	25.031	22.4707	8.6736	7.9376	116.435	113.197	150.836	116.637	42.9237	8.72523	43.9607
590	f	12	f_12	36.1407	87.6078	25.8261	25.5548	9.16282	8.91566	113.817	111.593	144.233	107.052	40.2891	11.3802	42.3195
591	f	12	f_12	36.8857	92.1901	27.4834	28.0172	8.01728	8.47892	110.024	111.563	154.133	117.419	42.0292	9.49209	52.3612
593	f	12	f_12	38.4478	90.9295	25.4252	26.8283	9.54996	9.67374	117.343	119.943	153.891	107.132	43.6456	12.4049	51.9383
595	f	12	f_12	39.1346	87.5728	24.7491	24.0157	9.43275	9.29898	105.411	104.876	140.814	102.162	37.3032	11.7531	42.0773
599	f	12	f_12	38.0213	91.48	27.3329	26.3301	9.68258	10.4838	115.379	116.848	154.628	120.053	42.168	11.2857	51.0652
601	f	12	f_12	35.4571	87.2627	27.3553	24.5829	8.42623	8.17197	112.256	114.926	152.584	112.85	40.2157	12.2325	50.7147
603	f	12	f_12	35.7843	83.2852	23.5558	23.7218	8.26477	8.39708	106.245	106.642	143.262	100.557	35.7891	9.46588	43.4412
607	f	12	f_12	32.6714	82.5816	24.8259	24.9487	9.81632	10.3008	101.741	101.741	135.902	96.1842	37.2088	9.41632	47.7223
608	f	12	f_12	35.522	83.5133	24.4199	23.9163	7.2948	7.68954	106.58	105.79	136.227	97.3756	39.339	12.2297	48.0513
610	f	12	f_12	36.8169	87.1149	24.7162	25.8633	9.89184	9.2361	101.203	101.64	137.526	96.0999	38.7596	9.96392	48.4025
623	f	12	f_12	34.3963	82.3312	24.0106	23.7936	5.67497	6.60954	106.007	104.939	133.01	97.7385	39.4178	8.3457	42.4167
624	f	12	f_12	34.2186	80.6248	23.5914	22.954	7.8726	8.06088	100.636	101.483	129.172	93.3577	33.2951	7.67366	41.1636
630	f	12	f_12	35.7877	88.997	27.025	26.8582	8.7393	9.8923	109.65	106.652	144.175	97.5818	38.2657	8.91848	43.8962
633	f	12	f_12	39.374	90.9065	27.4472	23.8276	7.61169	7.61169	116.63	118.177	151.676	124.975	42.2636	11.5051	54.6098
638	f	12	f_12	38.0681	91.4019	26.6244	27.6253	10.0904	10.0904	111.919	111.523	150.985	105.586	39.6548	11.4124	45.813
645	f	12	f_12	37.187	86.702	25.463	24.3057	9.29758	9.6832	105.403	104.503	142.218	98.2864	35.3921	9.29043	44.9855
652	f	12	f_12	33.6134	80.8934	23.6807	23.703	8.5998	8.277	104.264	102.005	139.188	102.995	34.7834	8.03984	46.5805
653	f	12	f_12	33.0098	83.7234	25.0438	25.38	7.90212	7.90212	116.345	116.046	143.343	106.816	36.3929	9.14288	41.1183
656	f	12	f_12	32.5269	83.4428	24.4221	26.6136	9.20406	9.36219	110.217	109.742	148.017	109.91	37.9309	8.48912	42.8929
663	f	12	f_12	40.2899	89.9466	24.7188	25.1638	9.23381	8.91139	112.686	113.975	145.057	112.097	36.8021	9.63986	42.3248
665	f	12	f_12	39.0594	90.2394	26.1709	25.2525	10.3771	10.2346	108.488	108.488	147.702	108.846	40.0359	8.2675	43.7769
666	f	12	f_12	33.9151	86.0845	25.6424	26.2774	10.3349	10.191	103.881	101.292	134.961	100.577	35.0547	8.20944	38.5005
012	f	15	f_15	37.4455	84.4034	23.6823	23.8316	8.30445	8.30445	104.183	104.183	139.885	99.2575	37.1435	11.3821	43.6385
019	f	15	f_15	36.0053	88.5726	26.6135	26.2972	9.85665	8.99955	109.709	108.995	143.852	97.0018	36.427	11.574	48.5766
021	f	15	f_15	38.7638	86.1887	23.9339	24.5227	9.2885	8.0024	109.89	111.605	150.276	102.753	33.4633	12.5823	48.7591
022	f	15	f_15	37.5355	87.7462	25.1589	25.1682	7.1335	6.99083	115.991	114.992	149.096	123.416	39.9486	9.57299	48.3822
031	f	15	f_15	35.861	85.8541	25.3555	25.2044	9.02655	9.44316	103.597	105.125	140.122	106.664	37.7933	11.3719	47.2819
032	f	15	f_15	37.2049	88.9952	26.0626	26.0874	10.2712	9.8548	102.712	103.406	145.861	113.789	40.9575	10.3816	43.0504
033	f	15	f_15	35.7332	85.7023	25.5188	24.7841	8.72235	9.1377	113.391	114.36	139.967	101.927	34.9029	8.55305	41.8121
041	f	15	f_15	36.2881	88.6453	26.2321	26.5992	10.1105	10.249	108.445	108.722	148.193	113.546	39.7497	11.1911	40.0418
048	f	15	f_15	33.2829	85.3967	25.629	26.9877	9.789	9.6384	104.968	104.818	135.769	94.1032	34.0356	11.1995	42.9276
056	f	15	f_15	38.6641	86.5395	23.6631	24.5353	9.51237	9.51237	105.391	106.297	143.578	114.207	38.5027	9.4194	44.343
060	f	15	f_15	38.3189	95.409	28.4152	28.9946	10.7494	11.5064	105.98	107.04	152.264	112.097	40.8791	11.8726	48.4565
064	f	15	f_15	36.8492	95.2966	29.4102	29.2129	9.8163	10.4204	106.016	105.865	143.542	114.566	39.5744	10.3305	44.7042
066	f	15	f_15	38.0067	95.8585	29.175	29.2629	10.5994	10.2966	106.751	106.903	160.567	121.5	40.5876	8.54066	50.4231
068	f	15	f_15	36.2585	87.728	26.633	25.3793	9.3279	9.6288	106.368	106.368	151.571	112.747	39.8695	13.6563	48.8962
077	f	15	f_15	33.7518	77.2073	22.2652	21.6033	8.81244	8.64297	104.055	105.41	137.328	100.728	38.4999	10.3545	43.5442
079	f	15	f_15	39.1508	94.6273	27.4556	28.3552	9.69342	9.69342	106.628	108.328	148.948	108.977	41.2559	9.27281	46.3316
081	f	15	f_15	37.5034	90.9541	26.0817	27.6302	9.58832	9.24588	104.787	105.472	149.892	111.692	35.9664	9.80858	47.9612
082	f	15	f_15	35.35	88.8879	27.2795	26.8779	11.3866	10.5369	106.049	106.219	145.352	93.854	37.5605	10.3879	43.5125
083	f	15	f_15	33.9704	85.3109	26.7581	25.2148	11.089	10.5772	99.6304	98.4362	138.387	101.718	38.0442	11.2879	48.2946
088	f	15	f_15	35.9313	84.3282	24.7197	25.2432	7.75845	7.24122	94.9979	97.2392	132.647	91.6909	36.7844	10.1428	47.7031
090	f	15	f_15	36.3308	92.4608	29.1885	27.4601	9.72135	9.8919	103.865	103.353	144.483	102.013	39.4063	9.92719	46.2722
092	f	15	f_15	40.2496	91.9852	25.6115	26.3463	8.9284	9.1001	103.02	105.424	137.464	95.5565	35.0373	9.99014	43.6878
093	f	15	f_15	35.202	88.4208	26.8712	26.7655	7.99188	7.31172	102.024	101.514	138.438	101.196	38.4324	10.7377	46.7659
095	f	15	f_15	33.9591	87.3703	26.5569	27.1763	10.409	10.409	100.848	100.507	140.632	100.702	35.8348	8.04553	39.2505
097	f	15	f_15	33.0733	85.3977	26.142	26.9467	10.3576	9.90726	95.0196	96.821	141.794	105.175	38.1353	10.4242	40.7598
100	f	15	f_15	34.7606	89.5038	27.2444	27.9578	10.0627	9.59103	108.174	107.231	145.74	98.2222	36.8002	11.4371	44.6536
107	f	15	f_15	39.0058	90.2793	25.8595	25.7304	10.2256	10.2256	106.346	106.784	142.905	108.004	43.8242	8.81458	46.3525
108	f	15	f_15	35.8797	82.2643	23.0889	23.5901	6.89392	5.64048	117.197	117.197	141.126	109.791	38.3895	8.58953	44.034
118	f	15	f_15	33.2386	83.9604	25.3947	25.5815	9.53766	10.2602	108.961	108.672	143.724	103.625	38.0064	11.0022	43.354
120	f	15	f_15	38.5971	91.5959	26.5744	26.7223	8.35258	8.6406	114.488	114.056	157.562	116.224	41.1879	10.0972	47.5242
123	f	15	f_15	39.8476	87.1197	24.2852	23.3861	9.7104	9.4248	109.099	109.813	143.389	101.818	37.5567	9.42831	44.7021
124	f	15	f_15	36.4747	88.9288	26.8428	26.4328	9.8226	9.8226	102.993	105.304	147.138	116.516	41.7483	11.1372	47.6838
125	f	15	f_15	33.3366	85.7691	26.1871	26.6424	8.4084	9.32568	101.207	101.971	138.886	107.545	37.6085	8.34571	42.0445
128	f	15	f_15	36.4208	83.7993	22.5835	24.8498	10.1851	8.02464	103.394	103.703	136.203	103.173	39.1976	9.98386	46.2162
130	f	15	f_15	39.5711	93.3989	29.0976	25.6939	9.87584	9.2586	107.245	109.56	147.022	105.011	38.733	12.5802	47.5365
131	f	15	f_15	38.2239	91.4895	26.4216	27.5502	9.50832	9.50832	108.272	109.959	146.537	103.745	39.8925	12.4992	49.8571
132	f	15	f_15	35.83	84.4352	24.1959	24.853	7.97264	8.12596	102.264	105.024	135.739	100.515	38.0261	11.4189	42.8158
133	f	15	f_15	30.7902	80.6092	25.5549	24.955	9.29518	8.68566	103.314	104.076	134.774	102.314	38.2477	12.2571	49.6843
134	f	15	f_15	32.9271	80.789	24.4404	24.5529	11.0772	10.4618	106.926	107.387	144.581	102.084	37.7312	7.62109	43.1878
137	f	15	f_15	35.7768	87.1661	26.1948	25.4468	9.1722	9.32507	111.748	112.359	143.953	111.666	37.3081	10.1606	43.2646
138	f	15	f_15	39.2016	89.381	25.7531	24.962	7.46858	8.53552	109.742	111.267	148.655	119.586	40.2415	11.3611	49.5761
141	f	15	f_15	34.6001	80.9389	23.2644	23.3466	8.38255	7.92532	101.2	101.657	140.294	106.46	39.0411	11.4985	44.5048
142	f	15	f_15	38.1365	89.3881	25.1878	26.8343	9.29274	9.44508	109.075	111.056	154.417	113.082	38.5447	11.1958	41.3473
143	f	15	f_15	34.8855	86.7938	26.7554	25.761	9.84555	11.0573	110.876	112.694	138.453	108.392	38.1948	12.6323	46.2542
146	f	15	f_15	36.2892	84.9307	24.1704	24.6147	10.028	9.26834	104.687	107.725	143.346	112.102	34.0349	7.37877	41.3905
148	f	15	f_15	34.499	90.0358	28.3383	27.7578	10.7778	10.9296	107.778	109.448	146.556	102.457	36.5851	8.8775	41.2941
151	f	15	f_15	40.4817	97.1294	29.1554	28.5584	11.1777	11.1777	116.46	116.611	148.389	107.454	40.6327	9.87665	46.3746
152	f	15	f_15	33.5826	84.2191	25.607	26.0178	8.03003	8.78758	105.299	107.875	136.494	98.2765	39.601	10.0613	48.2851
153	f	15	f_15	36.242	87.0931	26.3984	25.3895	9.39176	11.2095	106.642	108.308	155.05	124.891	39.3874	13.2423	51.4162
155	f	15	f_15	42.0124	99.5051	28.3695	29.8225	9.1422	9.1422	125.096	128.143	159.498	124.58	41.597	11.1934	53.178
156	f	15	f_15	31.25	86.7234	27.4867	28.6908	10.8211	10.5163	105.01	104.401	143.798	109.208	40.7037	12.2632	51.063
158	f	15	f_15	39.1241	86.0904	23.7367	23.8857	9.36386	9.36386	112.366	111.611	145.519	116.501	37.6113	8.21407	43.6605
160	f	15	f_15	36.6029	86.0589	25.0132	25.2149	10.738	11.1918	105.868	106.322	138.016	100.18	41.8935	13.985	53.5936
164	f	15	f_15	38.1853	86.8343	25.2913	24.3116	9.24211	8.93909	117.572	116.966	150.511	104.603	33.6356	10.3632	47.7374
165	f	15	f_15	34.8459	82.5158	23.7838	24.1039	10.3639	10.0591	110.497	113.088	144.368	108.272	37.9504	10.7603	45.3583
167	f	15	f_15	41.3831	92.2486	25.58	25.7324	8.04496	7.47032	106.308	105.446	146.726	104.604	39.2215	10.4964	45.4002
201	f	15	f_15	34.9542	83.6102	24.8876	24.4298	9.6663	9.11394	101.634	102.739	141.262	107.271	35.7677	8.80828	43.5124
208	f	15	f_15	38.0955	83.4717	22.8121	22.7773	9.0618	8.9245	98.0322	100.229	137.056	91.2758	35.9729	9.99772	43.7565
245	f	15	f_15	36.0202	85.1201	23.8192	25.7327	9.93074	9.78252	102.716	103.161	130.786	96.6774	36.4697	11.0095	47.5973
250	f	15	f_15	31.2774	81.2601	25.1605	25.1073	10.0252	8.99323	100.105	101.284	138.061	104.425	34.3626	9.03499	38.0929
255	f	15	f_15	35.6516	85.8964	25.4299	25.7317	9.49785	9.49785	109.019	108.881	143.956	97.8126	38.5459	10.9756	41.4347
264	f	15	f_15	40.3166	90.718	25.0937	25.7286	9.47232	10.0214	106.667	109.412	151.813	111.571	41.3215	12.1796	51.7853
269	f	15	f_15	36.2549	87.8925	26.8697	25.2694	9.87912	10.0163	104.417	105.926	140.614	107.259	39.5174	13.0015	47.2052
275	f	15	f_15	38.9514	85.0065	23.4072	22.798	9.93716	9.65724	100.491	102.311	142.892	108.589	38.9179	9.92047	40.4603
277	f	15	f_15	36.5615	89.4964	26.2652	26.6852	10.4458	10.4458	114.34	114.057	143.83	114.942	42.2599	12.4221	45.0303
283	f	15	f_15	38.5013	83.8596	22.862	23.2036	10.2521	10.1117	107.858	106.594	141.296	100.963	38.6947	9.53394	40.8683
294	f	15	f_15	39.8168	87.6075	24.3255	24.8851	7.96306	8.30928	105.943	106.29	139.781	105.378	40.338	11.8101	44.1444
299	f	15	f_15	38.3251	90.9717	25.2538	27.4676	11.6687	11.1462	106.063	106.934	144.099	113.949	35.5291	8.96524	42.9031
301	f	15	f_15	32.4648	86.3345	27.3053	26.739	10.2836	9.99396	101.243	102.402	140.414	100.688	37.9757	8.85338	45.191
304	f	15	f_15	39.0962	91.9727	26.9261	26.0653	8.7174	8.7174	108.241	107.224	153.465	123.321	37.5028	11.7863	51.8816
306	f	15	f_15	37.7467	84.2458	23.4804	23.8391	8.30718	8.16144	105.662	105.662	140.249	104.961	33.9687	7.62948	43.1745
322	f	15	f_15	33.7749	80.5523	23.2342	24.5089	8.45466	8.89197	96.4997	99.1236	138.118	105.295	37.1759	4.6925	45.0333
325	f	15	f_15	37.1711	89.666	26.284	26.6068	10.9635	11.402	111.535	113.29	146.683	113.459	38.0113	10.402	45.4629
326	f	15	f_15	40.922	89.3073	24.4425	24.1125	9.79205	8.91515	120.574	120.574	144.163	117.906	40.7761	13.6179	52.1807
329	f	15	f_15	37.5626	84.0146	22.5151	24.3838	8.45408	7.72528	99.6998	102.469	145.109	99.577	37.4615	9.49573	42.5779
330	f	15	f_15	32.3302	76.0223	22.7989	21.4531	7.57276	7.42713	91.8925	92.0382	137.939	102.839	35.69	9.05796	47.6586
339	f	15	f_15	37.4903	88.2151	25.1365	26.7505	10.6076	9.59046	104.914	104.769	144.336	110.315	40.5415	11.642	45.2103
344	f	15	f_15	35.4747	87.446	26.4175	26.1552	9.76344	9.90702	112.136	112.997	145.052	104.826	38.1934	9.91302	48.5557
348	f	15	f_15	37.9725	85.6702	24.2266	23.9448	9.16544	9.73828	120.869	119.58	141.085	104.438	37.1013	7.88364	36.3824
349	f	15	f_15	40.0943	93.33	27.3584	26.2733	11.4496	12.0221	110.918	112.206	148.737	111.063	40.2167	11.7409	49.5228
350	f	15	f_15	40.8716	89.2472	24.5807	23.91	10.8293	10.8292	103.672	104.538	144.691	108.193	41.1552	8.81958	49.3816
352	f	15	f_15	36.1903	94.3215	29.7225	28.789	12.0574	10.909	119.856	121.004	161.929	126.038	38.3254	10.7712	48.5199
363	f	15	f_15	37.7258	85.608	24.2206	24.7613	8.8671	9.35076	98.0218	97.8605	134.587	92.0241	36.1136	10.4478	43.0485
365	f	15	f_15	37.7934	90.519	26.9974	25.9493	8.19723	7.71504	100.296	99.0097	148.196	108.969	40.8409	11.8624	46.9431
370	f	15	f_15	34.7415	92.273	28.7401	29.0921	9.32234	8.51869	107.046	108.332	148.968	105.742	39.7084	10.6004	44.2428
377	f	15	f_15	32.5142	81.535	24.4859	24.7743	10.5125	10.6742	103.184	103.831	128.401	90.8649	33.1582	9.75231	39.9633
380	f	15	f_15	36.1896	88.3093	26.3031	26.4104	9.07597	8.92214	109.681	111.373	144.986	107.591	38.0159	11.0234	44.8321
387	f	15	f_15	38.6113	86.7623	24.957	23.5113	11.2296	11.2296	109.527	109.527	148.677	109.45	38.7899	11.464	47.081
391	f	15	f_15	40.1685	88.6222	24.7595	24.2349	10.3066	11.3834	104.143	102.912	148.992	109.942	41.7223	10.2464	49.3034
393	f	15	f_15	33.9233	82.7964	24.3568	25.0914	9.3366	8.55855	104.103	103.947	135.01	101.703	35.9459	7.40438	44.981
401	f	15	f_15	37.4979	88.1355	25.2692	26.3257	7.7395	8.35866	108.043	109.746	149.72	114.975	42.258	10.4712	49.2429
402	f	15	f_15	35.5256	86.1809	26.8509	24.539	9.81288	9.03408	100.621	99.6864	139.977	106.786	38.8043	12.5654	48.4416
403	f	15	f_15	39.8097	91.8249	25.7572	26.5092	9.13084	9.2856	110.499	112.201	147.573	112.44	35.7496	8.74988	40.5518
416	f	15	f_15	35.1959	89.591	26.4734	28.4828	8.00565	9.3651	117.668	117.97	141.01	105.799	40.9357	11.5599	47.4335
418	f	15	f_15	40.2982	91.6455	25.825	26.157	9.0888	9.0888	115.276	115.882	152.147	113.823	36.6735	10.9679	41.8096
425	f	15	f_15	38.2118	85.3986	23.9339	24.255	8.88448	8.46802	105.087	106.753	145.619	105.89	40.8322	9.05655	45.8713
426	f	15	f_15	35.5096	83.0126	23.9681	24.1408	8.16872	8.16872	110.841	111.968	140.31	103.793	34.9286	8.61433	45.4992
431	f	15	f_15	35.1094	85.3668	25.4468	25.2872	9.9099	9.9099	106.602	106.602	145.246	106.744	38.3665	9.62152	45.7587
453	f	15	f_15	33.7673	83.195	25.2508	24.8499	10.6316	10.3442	109.046	108.471	141.533	108.621	37.6747	11.2196	39.5354
454	f	15	f_15	38.877	93.6219	27.354	28.0138	8.90754	8.6202	114.505	117.091	137.844	102.155	37.8466	9.48889	47.6415
463	f	15	f_15	42.943	92.2345	23.6054	25.8976	8.09144	7.51348	118.771	120.36	152.593	111.13	37.8589	8.974	44.5557
466	f	15	f_15	38.1497	92.3301	27.2883	27.1587	9.10287	8.95838	113.136	112.558	153.317	110.55	41.1799	7.81507	49.7256
470	f	15	f_15	30.6803	83.968	26.9376	26.8636	9.73104	9.43616	108.221	109.106	138.04	93.9707	34.6597	13.1734	45.6362
472	f	15	f_15	38.0226	92.8006	26.968	28.0218	10.2822	9.70294	114.263	116.725	152.962	109.597	41.7647	11.1787	49.499
473	f	15	f_15	37.3209	90.2793	26.6157	26.6867	10.6142	10.3194	104.521	105.848	145.519	104.907	38.4995	9.61833	46.9465
486	f	15	f_15	34.2685	84.5523	25.6514	25.5327	9.69036	9.97124	104.487	104.768	137.476	98.7128	34.8294	11.3619	43.9586
487	f	15	f_15	37.6019	84.1759	24.2446	22.8574	9.11885	9.53972	102.973	102.412	141.54	100.019	38.3033	8.11993	43.4956
490	f	15	f_15	37.9421	88.8302	25.4373	25.8614	9.43561	9.57644	96.0461	98.1585	140.302	103.502	37.0386	10.6923	44.5826
495	f	15	f_15	43.0514	95.9589	26.7694	26.8296	10.8262	11.6698	115.292	116.839	149.833	112.75	44.5882	11.099	51.4613
498	f	15	f_15	40.7841	91.1771	25.2265	25.5826	7.7594	8.4648	107.785	108.773	148.854	109.33	40.4922	12.2623	49.6764
499	f	15	f_15	38.3192	92.212	27.3494	26.9986	10.5255	10.8062	112.272	111.57	144.963	113.585	37.8921	9.38516	46.6286
500	f	15	f_15	34.7467	81.6006	23.1337	24.3628	9.59684	9.59684	91.7345	93.1458	126.22	91.3561	39.0933	9.0242	44.6954
504	f	15	f_15	35.4483	84.3915	24.6489	24.703	8.15712	7.87584	108.433	109.137	144	112.24	37.2696	10.3953	49.5053
514	f	15	f_15	36.599	92.2375	27.8264	28.0486	9.51615	9.063	112.23	114.043	145.749	110.034	37.1733	10.4887	50.0799
518	f	15	f_15	36.1045	87.7425	26.3188	26	8.42408	8.72494	106.805	107.106	134.688	102.346	40.338	12.6966	50.5454
519	f	15	f_15	33.59	84.645	25.6644	25.728	9.18599	9.48717	101.799	101.046	134.682	105.244	35.872	11.3814	45.942
520	f	15	f_15	36.8195	83.1934	23.1175	23.8274	8.0295	7.7265	109.534	108.928	142.625	100.6	41.6636	12.5141	46.6408
521	f	15	f_15	40.1765	86.6996	23.4539	23.5631	8.15562	9.0618	108.289	108.742	142.954	107.75	37.3093	10.1803	46.3819
523	f	15	f_15	35.3543	81.823	23.5871	23.2285	7.37009	7.67091	100.775	100.023	139.936	112.462	37.3262	8.49491	42.4167
537	f	15	f_15	36.7233	86.5831	24.5083	25.8429	10.0951	10.0951	102.714	104.156	141.139	103.989	33.1732	11.1782	42.3337
547	f	15	f_15	37.2857	91.7024	27.8546	27.0956	9.6915	9.9897	99.3006	98.406	142.889	103.076	38.971	9.90063	46.3703
551	f	15	f_15	41.0381	87.2783	23.4453	23.5389	9.36684	8.62344	110.915	110.469	146.518	109.498	38.995	7.32608	49.0826
558	f	15	f_15	36.8995	90.9946	27.6625	27.0906	10.5208	10.669	108.468	108.912	152.079	112.069	42.9977	9.96632	44.6061
578	f	15	f_15	34.147	91.29	28.611	28.8698	12.1205	10.8446	112.752	113.869	145.108	107.844	38.6152	9.28615	42.7255
580	f	15	f_15	35.6784	87.2958	25.919	26.3068	8.59248	8.11512	108.997	110.588	147.345	118.53	41.374	13.4808	44.8148
585	f	15	f_15	39.6951	89.5495	25.3461	25.0278	10.1678	9.74418	105.633	106.621	149.6	110.281	39.1182	12.5601	45.4994
589	f	15	f_15	42.3971	89.7958	25.5886	22.158	7.58352	7.4481	114.701	115.649	149.476	113.159	43.2467	11.7554	50.3138
590	f	15	f_15	37.3397	89.8873	26.1054	26.846	10.7266	10.5908	113.784	113.648	145.394	107.681	38.2938	11.4984	42.9428
591	f	15	f_15	37.53	93.4746	28.9853	27.7047	9.0057	9.41505	110.661	111.343	151.694	112.664	40.1165	10.7347	50.7711
593	f	15	f_15	39.4265	91.7127	26.0346	26.4707	10.7342	10.7342	119.489	120.76	155.232	110.58	41.9521	11.0187	51.5683
595	f	15	f_15	39.1213	88.1786	24.9735	25.147	10.245	9.9718	101.221	103.27	137.649	94.3477	38.3184	11.4314	47.9497
599	f	15	f_15	40.8179	91.9421	26.4811	25.5122	11.3079	11.7166	112.807	115.395	154.248	110.928	39.8345	10.0388	46.9538
601	f	15	f_15	36.8589	89.6426	26.3023	27.1052	8.7172	8.8578	113.183	114.448	154.527	113.189	38.5267	11.38	45.7315
603	f	15	f_15	36.712	81.3676	22.8424	22.0857	8.62911	8.76608	106.289	106.837	140.258	98.8647	33.5602	8.04935	40.3216
607	f	15	f_15	33.3746	83.0348	25.0761	24.7779	10.7233	11.303	101.727	103.466	139.457	92.934	36.2301	9.32528	45.7578
608	f	15	f_15	35.1661	81.9918	23.698	23.6173	6.77176	7.204	105.322	106.187	138.327	106.052	41.0651	13.2668	52.8844
610	f	15	f_15	37.7912	87.7357	24.8905	25.6322	11.0949	10.8067	100.863	102.592	137.336	95.4393	37.9055	9.67142	47.7897
623	f	15	f_15	35.0734	84.0599	23.5327	25.5669	7.10157	7.39143	108.987	109.132	138.713	103.793	36.9583	9.29105	43.0452
624	f	15	f_15	34.7064	81.664	23.5372	23.6676	7.05649	7.2005	102.679	102.679	134.227	105.799	34.1413	11.3882	44.9348
630	f	15	f_15	36.7722	88.4152	26.7823	25.3049	9.0428	9.32104	112.548	110.74	144.473	107.954	37.5688	8.32208	42.849
633	f	15	f_15	40.0142	91.2737	26.7989	25.1478	8.0475	7.90875	115.162	117.244	152.147	120.733	41.6437	11.8559	57.2136
638	f	15	f_15	38.9872	92.4214	26.8908	27.8487	12.1624	12.5967	113.371	115.108	154.127	110.534	42.038	11.1632	46.2107
645	f	15	f_15	38.3792	88.9393	24.8305	26.0256	9.84572	9.12177	110.909	111.778	144.694	108.178	37.0708	9.85925	51.9925
652	f	15	f_15	34.2873	81.9695	24.5744	23.528	8.82012	9.10464	105.699	106.126	144.501	109.296	34.4269	7.9669	41.6022
653	f	15	f_15	33.2858	86.0498	26.8685	26.0029	9.23585	9.66212	113.246	114.809	143.934	102.47	37.1075	8.26313	42.5998
656	f	15	f_15	32.9364	85.0443	25.898	27.1694	11.2117	11.4955	105.163	106.014	147.31	103.028	37.3468	12.6251	44.5631
663	f	15	f_15	40.1191	91.1834	24.8376	26.6852	10.4113	9.84078	116.093	117.947	148.609	109.536	37.9412	8.84491	45.4105
665	f	15	f_15	39.0308	91.976	26.7179	27.0283	10.219	10.3609	107.299	107.299	152.009	108.428	40.454	8.80961	47.1208
666	f	15	f_15	34.7145	86.5861	25.7364	26.3874	10.9925	10.9925	101.645	102.93	136.1	97.0845	35.4976	7.29975	42.4288
012	f	18	f_18	37.8359	85.3749	24.7182	23.3279	8.21562	8.30396	106.361	104.948	140.983	105.157	38.6195	10.6895	50.6498
019	f	18	f_18	36.0831	89.1275	27.5553	25.7917	10.9868	10.9003	110.214	109.435	138.682	91.6613	35.9978	10.5556	46.1669
021	f	18	f_18	39.9725	88.9203	25.289	24.785	10.4796	9.50267	117.052	116.252	153.38	104.796	36.0392	10.2132	47.9742
022	f	18	f_18	38.3315	90.5698	26.0388	26.5394	8.52634	8.60912	120.031	119.452	151.57	115.147	42.8191	11.6732	50.2229
031	f	18	f_18	36.7942	88.4576	26.5481	25.6475	10.2206	10.4565	108.574	108.653	142.074	99.4554	38.7327	11.7154	46.9862
032	f	18	f_18	37.957	91.6994	26.5038	27.5171	10.5859	9.93446	105.126	106.022	145.597	108.07	44.4106	10.2631	45.1217
033	f	18	f_18	36.3048	87.0809	26.2907	24.8136	9.98371	10.1487	115.349	115.184	138.473	97.4865	34.2723	10.9816	44.2107
041	f	18	f_18	37.7212	92.4284	27.4687	27.5248	10.7798	10.61	114.248	115.861	153.998	109.587	42.3859	13.0814	50.5945
048	f	18	f_18	35.4723	89.0374	26.2871	27.618	11.592	11.5147	110.742	110.51	138.41	97.3034	36.3827	10.9871	46.6189
056	f	18	f_18	39.8221	88.8555	24.8905	24.4602	11.0821	11.5747	110.575	109.754	147.228	111.235	40.6607	10.2642	45.1257
060	f	18	f_18	40.3416	99.7232	29.0078	30.6193	10.5474	10.8796	110.54	112.782	156.946	115.133	41.8779	11.8004	48.6155
064	f	18	f_18	36.6794	97.05	30.6464	30.1973	11.7603	12.2538	105.349	105.185	146.473	116.225	42.0673	11.6885	52.5537
066	f	18	f_18	37.8055	93.4579	27.7289	28.3763	10.5561	10.7197	106.215	106.297	155.682	116.199	40.318	9.25258	48.9177
068	f	18	f_18	36.7791	88.3448	26.7527	25.2465	9.06662	9.5657	109.798	108.799	152.896	119.534	41.3026	14.1408	48.127
077	f	18	f_18	33.4579	78.488	22.683	22.5469	7.40712	7.4953	104.493	106.081	137.052	106.791	37.9893	12.1195	47.8796
079	f	18	f_18	39.332	93.9516	27.4384	27.7676	11.2377	11.4856	106.345	106.262	146.68	96.9436	39.7709	12.0778	42.8829
081	f	18	f_18	38.0827	92.4988	26.553	28.1759	9.68544	9.4392	106.047	108.51	149.236	107.317	36.8797	9.94829	53.4448
082	f	18	f_18	34.6063	86.7024	26.2387	26.3307	8.9424	8.78688	105.287	105.754	142.225	100.778	37.781	10.421	45.3539
083	f	18	f_18	33.918	85.9634	26.6226	25.8507	10.2424	10.0148	101.893	101.362	139.449	103.032	38.9909	13.9619	50.4882
088	f	18	f_18	36.8087	87.2932	25.6412	26.1941	10.24	10.56	103.12	103.92	139.28	91.8539	37.9669	10.8027	44.6511
090	f	18	f_18	37.8458	95.182	30.0444	27.7	10.4572	10.3685	106.433	107.053	150.311	105.576	42.3585	12.792	48.4232
092	f	18	f_18	40.0342	92.152	25.9108	26.3283	9.41982	8.09774	109.485	111.303	142.048	109.819	35.7181	8.263	43.0361
093	f	18	f_18	35.7834	90.655	28.4706	27.1685	10.066	9.56685	101.741	100.826	139.178	95.3401	39.236	9.99146	43.7942
095	f	18	f_18	35.4522	90.3069	27.5141	27.7777	10.3068	10.7327	104.857	103.749	145.999	107.242	37.2441	7.76821	42.7035
097	f	18	f_18	34.3965	85.402	26.1835	25.3911	9.2279	9.2279	97.2285	97.5641	140.017	106.558	40.0305	9.31519	44.0807
100	f	18	f_18	36.4475	91.8025	28.4397	27.4607	11.1091	10.6042	112.859	112.185	153.825	102.437	37.4699	10.8726	47.5749
107	f	18	f_18	40.712	93.739	26.7859	26.552	12.1478	12.1478	110.562	110.398	147.91	104.488	45.1843	10.358	47.271
108	f	18	f_18	34.8673	80.4432	22.9788	23.2842	10.1568	9.76005	113.867	112.36	139.246	106.852	38.546	8.1919	41.9364
118	f	18	f_18	32.7624	83.8125	26.4192	24.8638	9.99867	10.2425	109.01	109.416	142.832	112.749	37.679	12.8502	49.2547
120	f	18	f_18	38.1551	90.9955	26.04	27.0624	9.66903	9.66903	114.613	116.107	157.091	119.586	40.876	9.90517	42.9423
123	f	18	f_18	39.5296	86.4669	24.6691	22.7032	10.3113	10.5587	107.814	108.969	141.143	101.219	36.9894	9.32173	43.6062
124	f	18	f_18	35.0959	84.698	25.0865	25.0117	9.69978	9.69978	102.755	103.228	143.532	108.849	41.3927	11.5948	48.8599
125	f	18	f_18	35.1694	88.2535	26.8135	26.8919	9.5232	9.5232	104.041	104.993	143.007	103.486	39.0925	10.318	43.126
128	f	18	f_18	39.2665	91.2598	25.8082	26.2239	8.65176	8.56857	109.062	108.813	142.837	104.571	38.8935	11.4829	48.5549
130	f	18	f_18	38.1748	91.5391	26.9267	27.5308	9.95154	9.21741	106.938	106.938	145.049	104.981	40.28	12.7291	50.4942
131	f	18	f_18	37.6077	91.4247	26.8599	27.5592	10.2125	10.2125	110.213	111.602	146.773	106.39	41.2052	12.6646	53.5873
132	f	18	f_18	38.0945	89.5754	26.5276	25.2481	8.23396	8.23396	109.394	110.99	142.498	104.269	41.4462	12.5201	47.3241
133	f	18	f_18	32.7389	86.2185	27.8381	26.4936	10.9795	10.7073	109.705	111.882	143.554	106.621	39.8006	13.3391	45.3595
134	f	18	f_18	34.5994	85.7807	26.3163	26.1639	12.0815	12.3298	112.292	111.464	152.521	109.83	39.539	8.94045	46.8116
137	f	18	f_18	36.9119	88.6792	25.8884	26.305	9.77864	10.1729	112.612	113.243	140.78	100.076	37.7452	10.883	46.6558
138	f	18	f_18	39.3134	90.1275	26.0155	25.6871	10.779	11.5942	112.047	111.685	149.737	106.977	38.0412	11.2334	53.1698
141	f	18	f_18	34.4016	82.6028	24.6535	23.9066	9.02635	9.18333	102.743	101.488	140.215	100.14	38.7753	10.2834	44.3851
142	f	18	f_18	39.192	91.3012	25.7695	26.9504	8.5365	8.7804	111.869	112.519	159.268	119.512	40.0326	11.7888	44.4641
143	f	18	f_18	35.8961	87.798	26.1224	26.3936	11.1728	11.569	117.354	117.196	143.028	112.68	39.4413	12.2032	45.7609
146	f	18	f_18	36.9496	88.4555	25.8132	26.0095	9.32184	9.03936	108.378	110.073	147.107	111.322	35.5365	9.70259	42.6947
148	f	18	f_18	34.5126	91.599	28.8087	28.9258	12.1549	12.1549	110.582	112.592	148.522	99.8006	37.4312	9.14631	39.4481
151	f	18	f_18	40.5416	96.3483	28.4396	28.1216	11.2256	11.3064	117.102	117.021	147.145	107.816	40.5844	10.4259	46.2006
152	f	18	f_18	33.695	84.8088	25.9352	25.896	7.75392	9.04624	108.959	109.928	136.017	98.9433	38.2402	10.6629	41.4573
153	f	18	f_18	35.8773	85.6062	26.0982	24.5734	9.33832	10.8258	105.366	106.275	151.053	117.697	39.367	13.7205	50.7938
155	f	18	f_18	41.0231	97.5965	28.2971	29.0101	10.103	10.621	123.135	125.898	155.544	127.625	41.4468	10.9882	48.8491
156	f	18	f_18	31.8876	87.2067	27.7509	28.3361	9.82984	9.66036	108.637	109.908	149.58	111.02	40.8547	11.5324	48.9014
158	f	18	f_18	38.9948	84.7479	23.4946	23.3925	11.3274	11.2442	112.775	111.692	145.424	111.858	38.3396	11.0788	45.344
160	f	18	f_18	36.375	87.9731	26.6043	25.6972	11.8611	12.3004	110.704	110.44	142.07	96.4706	40.9293	10.8357	48.4096
164	f	18	f_18	38.5906	88.4449	25.2437	25.3643	9.04959	8.77536	118.65	117.553	148.554	105.398	35.2444	11.7005	52.7995
165	f	18	f_18	34.2367	84.3851	25.2232	25.4521	10.6814	10.5917	109.776	111.392	146.869	106.466	38.6668	12.9254	48.496
167	f	18	f_18	40.117	92.4039	26.2043	26.4467	10.066	9.06771	109.145	107.897	146.849	108.646	37.5439	9.40194	46.0403
201	f	18	f_18	35.6929	85.6073	26.1238	24.3596	9.52	8.48	108.8	107.84	144.408	109.718	37.6546	9.2831	43.9548
208	f	18	f_18	39.8373	87.7923	24.1081	23.9004	10.3664	9.88428	109.852	112.022	143.399	105.033	38.291	8.93298	45.4112
245	f	18	f_18	37.5917	89.2255	25.5448	26.5454	10.3143	10.3143	109.465	111.877	137.223	98.8658	38.6206	12.8972	45.1012
250	f	18	f_18	31.1709	81.2469	25.4749	24.9338	10.5216	10.2052	100.153	100.47	136.87	99.5207	35.0928	9.88875	39.6056
255	f	18	f_18	36.0522	87.4506	26.4781	25.8178	9.7325	9.88822	111.34	110.873	146.301	105.348	39.0135	12.5442	45.6266
264	f	18	f_18	39.5873	88.613	24.485	24.9259	9.85394	9.77317	106.778	107.666	146.197	107.101	41.3261	11.0667	49.2752
269	f	18	f_18	36.2991	89.3063	27.2998	26.1359	10.618	10.2064	107.415	107.579	141.163	101.325	39.9473	12.1398	48.9621
275	f	18	f_18	39.4263	85.8005	23.4842	23.0729	8.59465	8.5158	103.688	103.372	142.167	114.017	40.1891	11.7497	45.6537
277	f	18	f_18	34.8727	85.1817	24.3435	26.0898	10.4774	11.1972	109.413	109.093	136.69	100.135	42.2723	10.7173	51.1748
283	f	18	f_18	38.8933	86.3185	24.3046	23.9107	10.545	10.9668	111.777	111.271	143.09	102.674	38.7322	10.5453	41.4336
294	f	18	f_18	40.6463	89.6735	24.9024	25.3742	9.83609	9.67351	109.904	110.229	142.263	101.939	41.4909	9.59222	46.581
299	f	18	f_18	38.5873	91.841	26.5136	26.9839	10.2374	10.0787	109.199	110.39	149.675	121.983	38.4577	9.84192	48.5396
301	f	18	f_18	34.0084	90.8317	28.7659	28.1991	10.9317	10.369	109.236	109.96	147.659	105.881	41.7558	11.0121	48.4829
304	f	18	f_18	40.1877	93.8212	26.8776	26.8564	9.37945	9.6376	112.812	112.381	154.474	123.666	38.9062	11.7939	50.4135
306	f	18	f_18	38.8182	87.0371	24.8591	24.4459	10.4542	9.96792	110.539	110.458	142.395	101.219	35.1417	10.0754	47.1641
322	f	18	f_18	34.6483	84.6464	25.6064	25.5454	9.09902	9.2757	102.209	103.358	142.407	101.417	40.6189	8.30443	48.5303
325	f	18	f_18	37.6663	91.0643	27.2538	26.7689	11.1622	11.8	112.738	114.333	145.993	106.603	38.5528	11.8003	42.444
326	f	18	f_18	40.9789	89.0524	23.9548	24.4824	11.434	10.5994	120.099	120.182	144.302	105.745	41.1647	13.7749	44.6848
329	f	18	f_18	39.0629	86.5916	23.8344	23.9889	7.82515	7.82515	106.257	107.493	150.409	115.731	41.0625	9.72001	49.6872
330	f	18	f_18	33.6296	81.506	24.8846	23.504	9.57294	9.16384	100.802	100.475	142.371	109.721	38.2394	9.1653	48.7567
339	f	18	f_18	38.256	90.5782	26.6784	26.6369	9.57806	10.3086	110.229	111.609	148.548	109.825	40.3763	6.91138	47.3187
344	f	18	f_18	34.54	84.7606	25.3084	25.2136	9.27716	9.4344	112.898	114.235	141.13	105.824	36.4549	7.62776	44.2341
348	f	18	f_18	38.4468	85.1055	23.56	23.3194	7.89782	7.89782	122.739	123.383	141.927	106.058	37.4328	8.38291	36.9999
349	f	18	f_18	39.6055	92.1528	26.4415	26.2868	9.735	9.8175	108.818	109.478	143.88	109.73	40.2867	11.9909	47.6532
350	f	18	f_18	39.8246	86.3298	23.1183	23.4723	10.0952	10.1747	104.927	104.847	141.449	110.921	40.6708	9.07893	47.8098
352	f	18	f_18	34.8163	88.7551	27.5102	26.5678	10.6663	10.9222	116.39	116.731	152.401	119.036	37.1237	10.8369	44.9626
363	f	18	f_18	38.9351	88.528	25.3735	25.2222	8.87889	9.19885	100.227	102.387	136.087	96.2296	37.7299	9.46623	45.1534
365	f	18	f_18	38.8475	91.1093	26.5608	25.8347	8.8842	9.4939	105.914	105.652	150.174	117.943	40.2306	12.9805	45.6886
370	f	18	f_18	36.2949	94.9415	30.1028	28.8221	10.5829	9.83294	109.912	111.746	154.578	115.912	41.9317	13.0958	51.8782
377	f	18	f_18	34.0148	86.1281	26.0962	26.26	11.2186	10.9712	109.052	110.454	136.833	99.8309	36.1628	10.1868	44.0495
380	f	18	f_18	36.8409	89.1616	25.9572	26.7225	9.26517	9.51558	111.015	112.518	149.593	117.427	40.0827	12.7753	47.868
387	f	18	f_18	37.8069	85.9553	24.3426	24.138	11.4602	10.6961	106.961	105.433	143.857	107.141	37.8157	10.9538	42.7216
391	f	18	f_18	40.219	88.5179	24.7047	24.0616	10.8406	9.4653	103.957	104.927	150.344	118.684	42.509	9.54654	45.3088
393	f	18	f_18	34.8777	83.9738	24.5337	25.4623	10.1953	9.70196	107.215	108.284	134.961	98.9107	37.1072	9.45673	43.4585
401	f	18	f_18	35.7706	84.4257	24.4173	25.13	8.50543	9.30033	103.734	103.814	144.593	116.619	40.1068	11.6853	47.6521
402	f	18	f_18	36.0173	85.8635	24.7552	25.3722	9.46375	8.8775	104.185	103.599	143.054	115.24	40.5741	12.3953	49.5259
403	f	18	f_18	39.6611	91.0638	25.2145	26.3684	9.25614	10.0148	111.757	113.881	147.799	106.079	35.2727	8.6545	40.5088
416	f	18	f_18	34.4485	88.1804	26.6458	27.6354	8.86464	10.2643	114.929	114.696	137.717	105.368	39.7145	11.6643	44.7861
418	f	18	f_18	39.6962	88.151	24.5027	24.6115	9.82157	9.25338	114.856	115.424	147.734	110.067	37.452	11.4496	41.8844
425	f	18	f_18	39.6208	89.9714	25.509	25.2549	8.95104	8.95104	115.638	117.089	154.441	114.107	43.1779	10.3373	48.0101
426	f	18	f_18	35.9535	83.5469	23.6885	24.471	6.6104	7.02355	116.26	115.434	140.555	108.907	35.1457	8.84295	44.3374
431	f	18	f_18	34.4625	85.6987	25.3786	26.4151	9.83416	9.83416	107.019	107.349	145.863	114.458	38.4514	10.6618	45.5822
453	f	18	f_18	32.285	81.0018	24.6097	24.7391	10.4423	10.6272	106.364	107.842	139.768	109.414	37.1024	11.8288	41.0694
454	f	18	f_18	38.4815	92.1819	26.7094	27.6954	10.1884	9.4776	112.862	114.047	134.741	102.913	37.1685	9.55658	44.6048
463	f	18	f_18	42.5958	93.3719	24.6305	26.3635	9.50852	8.77079	119.43	121.562	153.302	111.836	38.8814	13.0425	45.5555
466	f	18	f_18	38.2771	92.1065	27.053	27.0521	8.75809	8.75809	112.58	111.559	150.865	112.24	41.5066	10.289	50.5982
470	f	18	f_18	29.7611	81.2038	25.7112	26.1679	9.62353	9.78527	107.881	108.123	132.714	96.9634	36.6725	14.403	45.4806
472	f	18	f_18	37.8095	93.3365	28.2327	27.7772	12.8318	12.5645	113.348	114.774	147.746	102.012	40.9716	12.5696	49.5069
473	f	18	f_18	38.1068	92.3187	26.9246	27.6698	11.5072	11.8246	107.692	106.66	151.422	109.12	40.3689	11.8377	46.2227
486	f	18	f_18	34.9056	86.6964	26.5567	25.7996	10.8468	11.1612	107.446	108.154	142.032	104.543	35.4206	9.7578	42.675
487	f	18	f_18	37.9529	88.1546	25.9087	24.8318	9.77634	10.1643	104.048	103.117	144.473	108.551	39.6475	9.07803	49.3405
490	f	18	f_18	37.6091	88.5934	25.5311	25.8249	11.4119	11.3298	97.2064	97.9453	137.616	100.577	35.0938	11.4131	43.3267
495	f	18	f_18	41.065	92.0963	26.0882	25.4899	11.6805	12.6688	109.887	110.426	142.233	100.484	42.5696	10.7854	47.5623
498	f	18	f_18	39.3665	90.9483	26.0274	25.9824	10.1321	10.3813	107.301	107.051	145.089	110.313	38.2308	12.9654	44.3884
499	f	18	f_18	36.8957	88.6519	26.2915	25.8556	10.4132	10.7312	105.165	106.119	137.288	108.194	37.0068	10.9768	43.6816
500	f	18	f_18	35.8901	82.8315	23.1421	24.1896	9.678	9.59735	97.022	96.78	130.429	91.7013	38.8323	10.4042	42.6074
504	f	18	f_18	36.1248	84.5636	23.7577	25.0712	9.2773	9.2773	112.395	112.641	145.828	111.947	37.2199	11.6654	47.278
514	f	18	f_18	37.909	94.7	28.3874	28.7634	11.7117	11.0655	115.097	116.551	145.876	105.488	36.9497	11.8735	47.1896
518	f	18	f_18	35.9573	87.9426	25.1801	27.46	10.1155	10.6912	108.475	109.626	135.449	101.402	41.6398	12.6746	49.1262
519	f	18	f_18	33.4947	85.2378	25.7404	26.1909	8.332	9.33184	101.65	101.734	136.062	106.483	36.178	11.0969	48.0296
520	f	18	f_18	37.0731	84.981	24.4288	24.0699	9.14135	8.50543	113.114	111.604	144.864	109.783	40.9014	15.7591	43.5311
521	f	18	f_18	40.9591	88.6412	23.7758	24.3365	9.22544	9.47255	110.705	109.387	145.219	112.765	36.6841	8.48411	44.6984
523	f	18	f_18	35.8436	86.1535	25.3831	25.4183	9.44158	8.74507	105.56	104.631	142.554	106.112	39.4838	8.21246	42.511
537	f	18	f_18	35.6706	84.4973	23.4738	25.7984	10.0855	9.99999	101.624	103.077	136.496	99.239	33.2519	9.74508	42.9909
547	f	18	f_18	37.4094	92.2576	27.922	27.4012	10.5676	10.1483	100.812	101.315	142.078	113.561	39.1876	11.0712	46.4866
551	f	18	f_18	38.7451	81.13	21.1934	21.8154	9.1103	8.23888	105.521	104.808	135.712	103.943	36.5063	9.3493	43.1369
558	f	18	f_18	34.8657	86.2959	26.919	25.5826	11.0745	11.4816	102.439	101.462	142.951	102.993	41.2306	11.0175	45.79
578	f	18	f_18	33.5995	90.5382	28.7962	28.6563	13.2495	12.7495	110.412	109.329	141.496	101.835	38.1893	12.5839	42.7871
580	f	18	f_18	35.2819	86.1166	24.9209	26.5922	9.60132	8.85639	109.505	110.746	147.508	115.916	40.5801	13.1604	47.609
585	f	18	f_18	38.9376	89.5412	25.5065	25.5947	9.14307	8.73122	105.681	107.822	148.099	114.245	39.3143	11.7107	47.0397
589	f	18	f_18	41.109	89.9971	24.695	24.4875	8.0958	8.0172	113.263	113.577	147.303	103.988	41.4727	10.4538	43.9991
590	f	18	f_18	37.0602	88.4442	26.0805	25.7146	11.1091	10.4148	112.393	112.133	144.198	108.402	38.7956	11.9057	42.261
591	f	18	f_18	36.0969	89.1803	27.3111	26.692	10.0634	10.2206	105.587	106.451	144.592	105.744	39.0465	11.2429	51.0914
593	f	18	f_18	38.4945	89.2864	24.6436	26.3068	9.25045	9.25045	116.128	117.886	149.783	111.315	42.3435	10.942	50.6018
595	f	18	f_18	38.375	85.7717	23.9642	24.2732	9.9186	9.2682	100.406	100.731	132.948	96.6669	36.0468	11.308	42.5178
599	f	18	f_18	40.1985	94.3487	27.0063	27.9276	11.8698	12.195	116.178	117.885	158.673	121.708	41.3316	11.627	45.8496
601	f	18	f_18	35.8873	88.413	26.7069	26.547	10.0328	9.62829	113.355	115.135	150.445	109.34	38.4348	9.79145	46.2047
603	f	18	f_18	37.7196	88.0365	25.9342	24.6003	10.3012	10.3804	112.125	112.442	144.946	105.391	36.9712	11.0189	45.8412
607	f	18	f_18	34.0653	84.7277	25.4496	25.3323	10.1897	10.5847	106.873	108.058	142.974	102.687	37.9644	9.96057	45.0759
608	f	18	f_18	36.0617	84.796	24.4767	24.7728	7.9383	8.445	107.167	106.829	137.935	104.749	40.2128	11.3163	46.3855
610	f	18	f_18	38.6436	90.1119	26.3979	25.6175	11.5248	11.4469	105.124	106.37	140.331	98.1162	39.3015	10.3754	49.4506
623	f	18	f_18	34.4954	84.7342	25.1309	25.1643	6.97976	7.22324	108.754	109.16	136.685	112.985	38.2653	9.73954	43.8259
624	f	18	f_18	35.1538	84.5778	24.8685	24.9171	8.08447	7.53504	103.607	105.805	136.337	102.133	34.2745	11.1456	40.6349
630	f	18	f_18	36.9391	89.2567	26.607	26.0576	9.23097	9.55773	111.915	110.853	144.106	111.105	38.3515	9.88989	46.7119
633	f	18	f_18	39.5942	90.6033	25.834	25.6528	10.0817	10.165	115.898	114.732	147.954	119.837	41.8128	10.9264	50.3316
638	f	18	f_18	36.0874	86.8145	25.3924	26.3997	10.9652	10.3106	105.806	105.643	141.012	108.888	38.4409	11.3747	46.2158
645	f	18	f_18	38.5923	90.1418	25.8667	25.8585	9.9638	9.42032	112.863	113.497	146.832	115.686	37.8294	10.1648	49.2559
652	f	18	f_18	33.845	81.7623	24.1023	24.3704	9.24485	9.56641	106.517	106.758	138.673	105.73	33.9627	10.5617	43.129
653	f	18	f_18	32.4897	84.1069	25.9057	25.7387	9.4254	9.99912	115.154	113.679	139.529	103.271	37.7352	10.7371	39.7298
656	f	18	f_18	33.7768	86.5226	26.8382	26.8371	11.3409	11.7548	108.525	108.111	148.452	107.282	36.9993	14.4123	45.5519
663	f	18	f_18	39.1953	88.5986	24.9239	25.06	9.79736	9.96628	110.051	110.727	141.978	106.338	36.4135	9.46555	41.0816
665	f	18	f_18	36.3074	86.2304	24.7687	25.8065	10.4542	10.049	100.084	100.409	138.986	106.314	39.2836	9.15788	44.9815
666	f	18	f_18	36.4047	91.2442	26.8002	28.2143	10.39	11.093	108.118	107.884	143.428	104.76	36.2331	9.21816	38.9699
002	m	12	m_12	39.2089	95.5717	28.0263	27.9022	9.19928	9.19928	127.434	124.791	158.034	118.034	38.2772	11.3235	44.3235
005	m	12	m_12	33.9803	88.7858	28.2492	26.6384	9.80864	9.54688	117.268	116.352	144.125	107.972	42.418	12.8589	44.3332
006	m	12	m_12	37.601	93.2373	28.2259	27.044	8.67804	8.09236	107.912	107.179	158.136	114.1	39.8394	10.5433	49.0438
010	m	12	m_12	34.5976	84.3482	25.5388	24.3781	8.49548	8.23764	103.781	103.781	140.712	105.447	36.6215	11.7381	47.1433
011	m	12	m_12	30.6592	80.6823	25.881	24.0474	8.84253	9.34897	103.187	103.314	131.108	105.551	39.152	11.4012	41.631
015	m	12	m_12	33.0117	89.4999	28.8451	27.3323	7.98488	8.47096	115.079	115.079	150.074	112.284	34.7683	13.3871	46.2523
016	m	12	m_12	42.0184	102.188	30.7142	29.083	8.25096	8.12374	122.767	121.877	159.298	118.73	43.5568	11.6335	46.7757
023	m	12	m_12	38.9411	95.4365	28.8986	27.5211	8.4616	9.10608	125.835	125.835	164.57	132.792	44.1481	10.9857	50.7814
034	m	12	m_12	38.1378	90.2065	25.4556	26.136	6.80616	5.69752	120.98	120.426	156.46	126.643	45.8802	9.01196	46.422
045	m	12	m_12	33.3014	80.9774	23.5068	23.7997	8.26356	7.96988	108.808	108.955	128.219	90.1493	38.8369	12.1957	40.9686
054	m	12	m_12	34.949	89.4293	27.2998	27.6257	10.0726	10.3595	91.0971	91.9579	126.477	98.179	41.0318	11.6211	47.9239
059	m	12	m_12	39.5824	95.0801	26.5827	28.7049	10.5348	9.96673	115.738	117.584	152.25	112.645	38.6278	12.6421	46.0442
071	m	12	m_12	41.8421	87.793	23.3773	22.3765	9.14808	9.38096	120.748	119.235	154.051	112.03	41.4541	10.8289	41.9756
072	m	12	m_12	40.0251	98.2549	29.9803	28.5244	11.1576	11.1576	122.646	121.86	158.104	120.805	43.6503	11.5625	46.4917
076	m	12	m_12	38.4677	86.0922	25.0376	22.9714	7.80192	7.1544	111.158	109.431	140.93	108.872	40.8508	15.5465	44.8152
084	m	12	m_12	38.7618	95.2644	27.7483	28.5244	9.3782	9.05226	110.82	111.634	156.523	116.056	45.306	12.3954	49.0799
085	m	12	m_12	40.5586	92.0386	24.114	26.9281	8.81168	8.81168	115.914	113.099	166.89	139.441	41.5858	12.5616	53.7204
086	m	12	m_12	30.9175	80.1449	24.896	24.3877	6.65864	6.07042	102.938	100.88	146.188	107.642	40.6553	9.11741	53.8674
098	m	12	m_12	40.8866	90.7057	24.8076	25.3367	9.4406	8.6596	114.338	112.152	150.682	116.341	40.5645	9.53332	47.6537
105	m	12	m_12	37.3322	87.0293	24.743	24.5765	8.2075	7.738	115.028	116.28	149.775	116.535	37.25	10.4855	43.214
110	m	12	m_12	36.9993	90.6607	27.7726	25.5914	7.3904	7.3904	108.903	110.526	158.445	118.829	41.3868	7.95932	43.0417
111	m	12	m_12	35.481	95.1073	29.4374	29.8819	11.019	10.8687	113.439	114.641	143.34	103.83	36.3605	12.925	45.6826
112	m	12	m_12	35.3381	92.0015	28.383	27.792	7.08965	6.78395	112.803	113.109	142.763	103.679	38.8251	11.9233	46.3395
166	m	12	m_12	39.3333	93.7573	27.3716	26.6677	10.0455	10.0455	114.579	113.454	148.976	111.676	43.8758	9.97506	43.0902
169	m	12	m_12	34.1246	84.3148	25.9461	24.0738	9.86696	9.86696	103.136	102.825	131.61	99.3252	37.184	13.0818	42.4929
170	m	12	m_12	37.7977	91.2505	27.3981	26.0563	7.124	7.6256	111.355	110.686	144.3	109.426	40.1294	12.3739	46.8611
172	m	12	m_12	39.3212	94.8046	28.5333	26.8432	9.8053	9.638	117.277	117.277	152.102	113.674	43.6733	9.71637	48.05
173	m	12	m_12	38.3174	94.1496	27.6236	27.7948	9.6713	9.5006	122.05	120.173	157.89	128.64	39.7801	11.3127	48.0515
197	m	12	m_12	34.7559	87.2759	26.8175	26.2372	11.0283	10.2402	112.51	112.707	142.264	105.707	42.5611	10.049	44.0344
198	m	12	m_12	36.7579	93.2399	28.1751	27.9535	8.57598	9.16137	107.712	108.687	146.939	106.202	41.368	11.5391	44.7856
202	m	12	m_12	31.932	81.954	24.9904	24.8174	7.95447	8.34305	109.968	108.997	145.528	107.48	37.1343	10.4989	39.3428
204	m	12	m_12	35.4831	81.2461	23.6245	22.2945	8.2779	9.0325	102.248	103.003	129.996	96.5647	39.241	7.9233	39.5056
205	m	12	m_12	34.32	86.3387	26.3117	26.075	7.7485	7.3695	109.342	108.773	145.726	105.157	40.0065	13.8452	45.1804
207	m	12	m_12	39.3319	86.0195	23.2634	23.1708	7.07552	7.07552	105.616	106.191	140.888	113.491	40.063	12.4592	49.5814
211	m	12	m_12	33.7771	88.724	26.9463	27.5911	7.756	7.9599	119.893	119.485	150.274	117.188	40.3727	6.94458	46.0217
214	m	12	m_12	36.9472	88.8341	24.7782	26.8595	9.89858	9.48107	109.388	107.718	157.123	113.06	37.3142	8.48937	39.0913
222	m	12	m_12	39.2305	90.873	25.5068	25.8143	7.74605	8.19038	112.415	112.564	147.074	109.135	41.0275	13.3299	46.6511
229	m	12	m_12	32.9571	82.1935	25.2307	23.6581	7.74804	7.87946	112.101	113.415	134.614	98.0476	41.3975	15.9105	44.9207
239	m	12	m_12	36.523	84.3537	24.568	23.0312	8.00645	8.26511	114.586	114.586	142.013	103.179	40.2218	10.0886	39.5412
241	m	12	m_12	38.6607	89.6901	26.1862	24.6758	7.83485	8.34161	111.741	111.741	148.114	114.485	39.148	13.1977	53.0461
252	m	12	m_12	38.9479	94.5315	28.3039	27.0903	8.06076	8.61016	118.451	117.462	149.884	114.704	43.4061	13.3177	49.8064
253	m	12	m_12	43.553	95.4054	26.3	25.3069	5.87308	6.58593	114.769	115.054	154.846	113.609	45.3393	11.841	50.0401
263	m	12	m_12	40.3478	97.0617	27.9932	28.8896	10.0547	10.0547	114.221	115.782	148.396	106.536	47.2804	12.8105	50.8814
265	m	12	m_12	36.9797	92.0304	26.8671	28.0203	6.79026	7.6707	108.734	107.12	152.053	116.574	45.1182	12.4738	51.8094
268	m	12	m_12	43.6857	93.4309	24.2906	25.6719	8.19032	8.03124	122.014	121.219	157.49	114.368	47.4058	14.9544	52.2024
278	m	12	m_12	41.7106	91.7611	25.3057	24.5726	6.96087	6.96087	112.344	113.309	147.728	109.664	35.7477	9.6536	49.1784
279	m	12	m_12	34.2568	83.185	24.3672	24.7776	9.36283	9.10925	102.573	102.193	138.076	99.7219	44.1695	11.6647	51.4317
281	m	12	m_12	38.1944	96.3659	30.2041	29.0334	13.3416	13.7622	120.309	119.327	164.369	125.233	43.7522	14.5836	46.3935
282	m	12	m_12	43.6571	94.6662	26.9848	23.6264	9.39303	7.59994	118.206	120.413	158.317	126.751	40.4897	12.1449	49.4314
285	m	12	m_12	35.6216	92.9123	29.3433	28.2518	8.05172	7.72028	109.541	109.375	161.928	115.253	40.27	11.933	44.4456
286	m	12	m_12	41.7548	98.6245	28.92	27.6567	10.0691	10.0691	122.685	120.231	165.052	126.337	41.2251	9.17362	44.6872
289	m	12	m_12	32.2735	87.9684	27.8697	27.5711	9.9254	10.0975	112.891	111.17	147.227	106.569	37.7541	8.4762	42.2411
293	m	12	m_12	36.5226	91.8244	27.4894	27.6263	9.78906	9.51368	109.05	107.811	142.243	108.753	40.7572	10.7433	46.382
295	m	12	m_12	37.8729	92.6863	28.0638	26.4081	7.49243	6.95735	112.634	114.507	143.543	106.656	41.4696	14.7153	49.6141
296	m	12	m_12	36.3978	83.4162	22.971	23.7108	8.16125	7.93295	111.867	111.867	133.786	101.47	40.1808	10.3876	45.2464
298	m	12	m_12	45.5031	100.572	28.147	26.6756	9.62606	9.47415	125.022	127.452	168.187	131.734	45.1298	13.8246	56.8836
303	m	12	m_12	38.706	92.1083	25.7826	27.2511	11.2712	11.5306	113.47	114.118	151.985	110.084	42.0171	9.9862	45.2295
320	m	12	m_12	41.1909	92.1445	25.0789	25.6609	9.73688	9.02552	120.931	121.82	147.785	114.09	44.46	12.2761	41.5302
323	m	12	m_12	41.2606	90.1215	24.2962	25.0225	7.825	8	113.4	111.125	153.53	112.923	42.1928	9.63136	51.5027
324	m	12	m_12	40.5315	89.1959	25.3391	23.3351	7.29076	6.94118	118.158	120.78	150.024	111.514	43.0015	11.3667	47.0942
331	m	12	m_12	38.9541	89.6542	25.2521	25.2233	8.07961	8.07961	120.939	120.522	155.338	118.011	40.3369	12.2337	57.3999
333	m	12	m_12	39.5234	97.0161	28.1722	28.9589	9.26394	9.57568	123.917	127.813	168.568	136.937	44.2805	9.68403	48.7149
334	m	12	m_12	37.916	87.3506	25.0625	24.2967	7.51065	7.65448	110.174	109.455	146.707	108.941	40.5692	13.9515	49.3422
354	m	12	m_12	41.2778	99.2846	28.6921	29.2414	8.20772	8.20772	121.03	121.03	167.199	125.972	42.2569	13.3131	50.059
379	m	12	m_12	32.3626	86.4131	27.7253	25.8927	7.5786	7.9678	103.916	104.306	136.256	102.338	37.7626	8.76564	47.669
398	m	12	m_12	39.9578	93.3354	27.3881	25.9662	7.4429	7.8451	117.644	116.035	146.858	111.498	40.8357	10.6602	50.4446
406	m	12	m_12	42.4181	92.626	24.7774	24.9352	7.0826	6.91632	121.883	120.553	154.877	125.619	44.2023	11.6443	47.769
407	m	12	m_12	36.2112	88.0582	26.5678	25.2695	10.5613	10.7074	111.22	110.636	146.463	111.751	37.8757	14.4718	45.7382
410	m	12	m_12	39.9484	96.2945	27.3932	28.9577	11.425	11.6289	116.415	114.173	151.555	110.735	40.9819	9.78836	44.5652
420	m	12	m_12	40.2129	90.3289	25.1871	24.6163	8.44744	8.44744	115.739	115.197	140.513	110.398	42.6217	10.3062	44.1211
421	m	12	m_12	38.3366	86.4852	23.9527	24.277	7.421	7.421	117.884	116.604	147.607	118.211	40.2677	11.0925	49.328
427	m	12	m_12	34.464	87.3874	26.9257	25.5094	8.30976	8.16928	115.053	115.334	141.616	103.963	45.0941	12.2508	45.2781
428	m	12	m_12	38.9405	88.5163	25.4805	24.2919	7.38232	6.96541	118.402	118.263	158.736	123.12	40.7184	10.8406	43.0667
429	m	12	m_12	38.5672	96.1675	27.8249	29.6441	9.39869	9.39869	110.342	111.62	147.838	105.97	44.1653	12.2137	46.0031
434	m	12	m_12	36.1265	89.4522	26.4781	27.2504	9.04058	9.31422	114.245	114.518	145.987	99.2929	38.1738	10.536	44.4403
435	m	12	m_12	38.8884	97.2485	29.1849	28.7799	7.6455	7.32368	109.419	109.419	147.715	109.09	37.8152	12.0682	43.9549
436	m	12	m_12	36.9128	89.2463	27.8908	24.2505	7.33376	7.49488	120.034	122.29	155.834	122.936	41.248	10.6644	49.2228
437	m	12	m_12	33.654	81.5281	23.1621	25.2708	8.66584	10.2847	115.589	114.294	143.779	108.107	41.1659	11.4953	42.9355
439	m	12	m_12	37.9297	91.3829	26.9886	25.9823	6.98232	7.1501	116.272	116.607	139.943	110.147	41.9453	12.588	45.5236
441	m	12	m_12	35.644	85.9064	24.55	25.4473	8.2785	8.45207	106.051	106.051	136.256	101.707	40.4433	8.68024	46.0445
442	m	12	m_12	32.1687	84.4252	27.3289	24.7272	9.01976	9.71752	106.234	105.885	147.414	115.527	37.3709	10.1715	44.5721
443	m	12	m_12	39.4142	87.2046	23.7114	23.8476	6.78416	7.78196	114.148	114.747	145.282	110.86	37.7253	11.9736	49.1925
446	m	12	m_12	37.8531	92.323	27.5838	26.8925	8.40056	8.40056	105.607	106.47	140.83	105.926	39.3531	14.8442	49.0766
456	m	12	m_12	40.9838	97.288	29.7622	26.3714	8.02457	8.54036	121.726	122.93	173.843	140.318	44.5302	11.5206	53.5166
457	m	12	m_12	43.8006	92.6543	25.1595	23.5513	7.985	7.28625	121.443	122.84	153.166	108.872	43.604	14.6744	48.8032
460	m	12	m_12	36.6831	91.7011	27.7297	27.0473	8.26008	9.04736	124.193	124.193	158.916	125.585	44.5166	13.3968	45.9531
467	m	12	m_12	42.4904	95.8085	27.5133	25.4901	8.7462	7.9678	119.095	118.122	160.042	125.167	43.2997	11.7342	58.5156
469	m	12	m_12	39.6437	91.821	26.32	25.7522	6.882	7.6102	120.335	120.517	150.389	111.875	39.3232	11.6512	43.392
476	m	12	m_12	37.5749	94.1031	28.1432	28.212	10.5215	9.91475	121.107	121.229	157.27	116.05	39.8028	11.0435	46.7915
494	m	12	m_12	44.8057	98.6648	27.3903	26.0501	8.43797	9.49325	123.072	119.51	156.103	116.506	44.4981	14.0048	51.5784
503	m	12	m_12	40.7987	99.1013	28.9453	29.0023	12.2351	11.9773	120.55	121.452	146.853	105.559	42.5539	8.38937	44.9546
505	m	12	m_12	40.4279	89.7251	25.0569	23.8542	8.45539	9.38058	115.913	117.499	141.036	106.813	45.2215	11.7639	53.9419
506	m	12	m_12	36.5528	89.479	26.5358	26.1642	10.1542	10.2702	117.256	116.328	155.981	120.511	40.483	12.8759	53.2333
508	m	12	m_12	37.7431	87.7525	25.7347	24.2245	8.9975	8.371	112.394	111.016	136.232	106.536	39.1586	10.9363	47.9618
509	m	12	m_12	35.8572	84.3714	24.5515	23.6103	7.6916	7.82646	113.687	113.417	141.334	107.545	40.8646	10.2635	46.1014
522	m	12	m_12	37.465	82.3832	23.3122	21.2794	7.74806	8.04984	118.449	116.789	149.888	111.672	46.1015	10.1377	46.0647
524	m	12	m_12	37.2323	92.8131	28.2817	26.8845	9.2379	9.5488	121.406	120.007	148.771	105.22	44.6315	13.525	51.4651
525	m	12	m_12	40.2862	92.7733	26.643	25.3731	8.17466	9.1274	117.505	118.934	158.352	121.776	45.0966	12.068	47.5
526	m	12	m_12	34.3807	85.6498	25.4297	25.4297	10.6515	10.8029	102.945	103.248	145.521	114.47	38.1578	13.4746	45.5872
530	m	12	m_12	34.158	81.314	23.5433	23.6552	9.53202	9.04356	104.693	104.53	134.001	102.459	38.917	12.5371	54.2566
545	m	12	m_12	42.6427	93.9976	26.2734	24.8616	10.4135	10.1172	109.764	109.764	154.947	114.34	44.4392	12.1467	50.223
560	m	12	m_12	39.6877	87.8181	24.5768	23.189	8.42588	8.1162	120.311	120.156	140.052	102.273	43.2228	13.697	46.3326
574	m	12	m_12	36.2377	81.4981	24.1477	20.9481	7.64954	8.49686	102.808	104.362	132.75	98.7315	40.1067	13.4226	48.1393
582	m	12	m_12	42.8614	97.9206	28.2158	26.7419	9.4325	9.6947	121.267	123.365	164.662	129.79	45.1215	11.933	50.3216
586	m	12	m_12	38.0685	98.259	29.9752	29.9896	8.64529	9.25853	115.442	116.516	160.823	130.974	40.7946	9.37199	43.1195
588	m	12	m_12	40.0585	93.562	26.2867	26.926	7.84892	8.1602	116.419	115.952	154.722	121.947	47.3156	10.7493	50.6028
602	m	12	m_12	37.6252	91.4041	26.9002	26.8148	10.1427	9.86528	123.6	122.906	148.154	108.046	45.9182	15.123	51.735
611	m	12	m_12	35.678	82.0615	23.3628	22.58	5.13905	5.95965	107.704	105.857	142.029	105.203	39.4422	9.8472	47.0968
613	m	12	m_12	41.3326	91.687	24.8625	25.0804	8.0167	7.76915	127.736	126.993	166.385	130.84	40.8488	8.66779	53.18
616	m	12	m_12	33.6741	80.6739	23.0683	23.5655	7.63344	7.63344	112.685	112.468	146.774	121.659	39.5254	8.90457	40.0867
620	m	12	m_12	39.2378	86.0773	23.4958	22.8565	6.67066	7.13179	111.747	111.132	140.96	99.6676	39.9752	11.9894	43.5098
622	m	12	m_12	38.9045	90.7692	26.0908	25.729	9.13904	8.99876	119.939	120.501	154.749	119.821	39.1404	11.3635	48.3774
631	m	12	m_12	34.5534	85.6371	26.0072	25.5281	10.9044	11.2876	99.3446	100.877	131.538	105.772	36.7877	11.6892	43.8647
641	m	12	m_12	35.1822	89.4586	27.965	26.1218	9.6296	10.346	110.755	111.185	148.463	109.674	42.9842	11.0558	50.995
642	m	12	m_12	37.996	91.7224	26.9389	26.4842	7.11601	7.75296	121.785	122.422	162.041	125.557	44.4598	11.211	51.1657
649	m	12	m_12	41.5331	95.3279	26.497	26.8481	8.77674	8.2807	120.042	120.414	149.819	115.721	38.6008	10.9136	52.2921
651	m	12	m_12	39.7855	95.2541	27.4516	28.0953	8.70718	7.67895	120.156	121.037	149.241	109.102	45.3892	12.4934	50.692
002	m	15	m_15	39.4021	96.0461	28.7255	27.9531	9.26651	9.26651	130.946	128.82	162.301	124.131	39.0648	11.7128	43.1559
005	m	15	m_15	35.5988	88.7602	26.9607	26.5815	7.72395	8.02685	116.617	117.374	146.358	111.93	41.8224	13.8027	45.5846
006	m	15	m_15	39.2465	93.398	26.954	27.2866	8.62467	8.17074	110.002	112.121	156.742	120.77	40.5522	9.40072	44.425
010	m	15	m_15	35.7351	85.0384	26.0451	23.8379	8.92729	8.62467	109.246	110.608	143.054	107.738	37.8278	11.4996	49.0277
011	m	15	m_15	31.1753	81.3998	25.8856	24.9776	9.56151	9.56151	103.811	105.784	132.448	102.477	37.9501	13.0839	41.2076
015	m	15	m_15	34.4945	90.776	28.7551	27.5614	8.16966	8.77482	118.006	118.157	150.761	118.028	34.7967	12.558	48.4102
016	m	15	m_15	43.974	101.294	28.4865	28.8384	7.5655	8.62467	122.561	125.436	158.289	120.141	42.9763	10.8954	45.5723
023	m	15	m_15	39.73	96.9656	29.1858	28.3212	8.59063	9.43561	124.916	126.043	167.898	141.397	44.644	12.5339	54.2563
034	m	15	m_15	37.6948	91.3246	26.521	27.2125	6.929	7.06758	120.98	121.257	158.113	125.98	45.3159	9.97872	42.434
045	m	15	m_15	34.2107	83.8671	25.3491	24.5191	8.3286	8.46741	111.742	113.824	131.45	95.3661	40.409	11.5212	40.4183
054	m	15	m_15	35.9267	90.9439	27.7604	27.6527	9.3186	9.1683	102.655	102.054	135.338	107.024	41.1891	12.4975	49.7524
059	m	15	m_15	38.7436	95.6009	28.715	28.378	10.5371	10.236	123.134	125.241	154.798	123.585	39.1563	13.8618	46.6654
071	m	15	m_15	39.6817	88.2702	25.3126	23.721	8.79742	9.51852	120.712	122.01	153.615	115.664	42.5488	12.4038	45.5963
072	m	15	m_15	40.308	98.0091	28.6335	29.8327	11.2671	11.556	124.227	124.949	157.247	123.515	41.7483	10.6903	45.5276
076	m	15	m_15	40.3042	87.0789	24.0501	23.4128	8.16288	8.67306	112.07	112.07	144.888	102.716	40.4832	14.4561	45.371
084	m	15	m_15	39.1095	95.1163	28.5002	27.7137	7.67475	7.1631	115.292	117.338	151.539	113.437	45.7697	13.661	45.0781
085	m	15	m_15	39.9627	93.1833	26.8523	26.6833	9.52224	10.0324	117.498	116.988	165.435	124.64	42.8585	11.734	47.4014
086	m	15	m_15	30.4376	83.3212	27.0214	26.26	7.31172	7.82184	107.125	106.955	138.569	107.309	41.5023	9.69377	53.0223
098	m	15	m_15	41.9865	91.0996	24.8001	24.921	8.97724	9.44158	115.775	113.918	153.115	121.188	40.2856	11.7887	46.1151
105	m	15	m_15	37.6589	87.3522	25.0335	24.7324	8.5289	8.5289	117.346	118.375	149.147	113.965	36.4829	9.85345	44.7334
110	m	15	m_15	38.7604	89.494	25.7256	25.1178	7.90016	7.52984	114.429	114.305	155.642	130.574	43.1203	8.89539	43.1451
111	m	15	m_15	36.9516	95.0249	28.6338	29.5486	10.6277	10.7542	116.778	117.537	142.9	112.097	37.3596	13.1587	52.9507
112	m	15	m_15	35.9155	90.9929	27.9723	27.169	7.86718	7.74029	117.5	116.866	142.717	102.655	39.7376	13.4796	45.4985
166	m	15	m_15	39.6885	94.15	28.0081	26.5378	9.70428	9.70428	113.12	112.686	149.355	112.688	43.453	9.86615	40.2824
169	m	15	m_15	34.8679	84.4875	25.3655	24.3304	8.39028	8.6796	111.388	110.81	130.246	106.038	39.9272	12.7375	45.0526
170	m	15	m_15	38.2834	92.5013	28.0916	26.4991	7.51088	7.51088	113.819	113.097	147.371	113.241	40.1567	12.714	48.8321
172	m	15	m_15	41.0212	91.1421	26.5243	24.3654	7.79976	6.93312	119.452	119.307	153.419	116.852	46.3709	10.1118	54.7694
173	m	15	m_15	40.0192	93.6107	27.0261	26.5823	9.2448	9.10035	120.616	119.894	156.334	126.827	40.5915	13.7235	53.4672
197	m	15	m_15	35.7975	89.2215	27.2812	27.0481	10.4063	10.545	116.273	116.273	145.324	116.135	43.4367	11.9357	49.2858
198	m	15	m_15	36.9535	93.7331	29.3392	28.0428	8.88704	9.44248	108.866	109.977	143.744	103.454	43.604	12.5043	50.444
202	m	15	m_15	32.6462	80.8706	24.3011	24.2812	8.46858	8.87835	106.677	106.95	139.032	99.1855	35.3834	10.1224	39.7783
204	m	15	m_15	36.8475	83.28	24.0214	23.3426	9.0272	9.44384	105.41	107.215	133.754	96.2503	39.8646	8.19863	41.3094
205	m	15	m_15	36.1253	88.868	27.5032	26.2826	6.9205	8.02778	112.389	112.527	148.508	107.406	40.1628	14.2589	47.0828
207	m	15	m_15	41.5253	89.4145	23.4647	24.979	8.16442	7.47252	106.691	107.66	143.215	112.921	41.2393	11.9135	47.6359
211	m	15	m_15	34.2137	88.251	27.0611	27.0897	8.7904	9.47715	120.593	121.555	151.783	113.32	39.6941	10.1648	41.4505
214	m	15	m_15	36.3958	90.5589	27.2118	27.1124	8.88896	8.88896	115.834	116.529	155.56	115.707	39.1709	10.1399	43.6346
222	m	15	m_15	39.6959	92.2005	27.7944	25.0167	7.52058	7.79912	111.277	111.834	146.509	107.656	40.5278	13.3706	46.2625
229	m	15	m_15	33.6682	81.7943	24.6256	23.794	8.3562	8.91328	109.884	112.53	131.468	95.4009	39.8322	15.7431	41.1527
239	m	15	m_15	36.9194	84.2842	23.9107	23.7805	8.49547	8.49547	119.633	118.658	141.791	101.529	40.4289	11.5594	37.6371
241	m	15	m_15	38.4983	89.6617	26.6412	25.4183	9.58425	9.87915	112.799	113.831	147.34	111.639	38.1898	13.4188	49.7329
252	m	15	m_15	39.2235	94.3672	27.9009	27.9721	9.87848	10.3208	114.413	115.003	152.196	114.285	42.3155	13.277	50.579
253	m	15	m_15	43.8307	92.6491	24.4203	24.6385	7.62268	7.76927	115.66	115.806	158.351	119.715	46.7624	12.0284	48.8392
263	m	15	m_15	40.2164	96.8986	28.2615	28.8738	9.19575	9.19575	115.839	116.251	149.178	112.684	45.3177	11.3951	49.9875
265	m	15	m_15	37.2031	93.2156	27.0758	29.1861	8.78592	8.78592	112.981	113.119	153.603	109.002	44.205	12.2372	46.4426
268	m	15	m_15	44.5122	94.3658	24.9929	25.5558	8.2176	8.2176	125.592	125.729	160.646	119.84	47.5253	15.614	50.1602
278	m	15	m_15	41.4943	92.5804	26.052	25.2309	7.82895	7.4169	118.121	119.22	148.05	117.484	37.7872	13.2113	44.8067
279	m	15	m_15	33.7064	83.0638	24.7606	25.1526	9.58936	8.88426	109.149	109.573	136.376	107.74	46.2855	13.6818	49.7982
281	m	15	m_15	35.0442	89.1201	27.6972	27.549	10.8146	11.0956	113.905	111.658	149.29	106.657	39.6427	12.6413	45.3864
282	m	15	m_15	40.177	95.4214	28.0514	27.42	10.8802	9.20634	119.961	119.403	158.601	124.984	39.7549	11.0206	51.0746
285	m	15	m_15	35.8416	94.409	29.4191	29.4482	7.02	7.1604	118.076	119.761	159.977	118.639	41.7073	10.4048	42.594
286	m	15	m_15	42.2639	98.2815	28.0417	28.2397	8.73886	8.88212	124.493	124.923	162.19	123.354	41.279	8.74356	48.5922
289	m	15	m_15	32.8586	87.2064	27.1723	27.3859	11.0932	10.5315	115.846	115.987	140.988	103.149	40.4432	10.1112	40.4604
293	m	15	m_15	41.6108	89.208	24.6533	23.5631	8.4504	7.92225	115.489	113.2	152.191	118.314	40.8622	13.7421	53.3098
295	m	15	m_15	38.3058	89.1504	27.0011	23.9045	6.9644	6.26796	113.171	113.52	142.246	100.991	38.8406	12.0149	45.9181
296	m	15	m_15	37.9453	82.8712	22.0948	22.8393	6.25824	6.60592	119.254	121.166	135.988	105.874	38.9437	10.4362	42.8997
298	m	15	m_15	47.3605	101.77	27.979	26.706	9.29567	8.24333	126.632	125.93	164.4	132.609	41.8256	13.0215	50.8272
303	m	15	m_15	38.9536	94.0543	27.8516	27.3061	10.2039	10.3497	118.803	120.406	147.986	108.898	41.6994	11.2252	47.552
320	m	15	m_15	42.2669	94.4395	25.7696	26.6844	9.91032	9.18162	119.944	119.507	147.835	114.843	44.3052	11.5171	43.4873
323	m	15	m_15	42.6856	92.533	25.6666	24.8287	9.06316	9.35552	115.921	116.213	151.485	115.677	42.9831	11.417	47.6158
324	m	15	m_15	37.6659	89.419	26.6507	25.3428	9.00984	8.86452	117.564	119.017	148.12	115.24	40.6961	9.60102	49.1641
331	m	15	m_15	39.7949	91.5377	27.2244	24.8413	7.72528	7.43376	126.52	126.082	155.555	121.956	42.5741	9.62126	55.1757
333	m	15	m_15	39.3466	96.1687	28.7786	28.1224	8.57447	8.57447	120.188	123.095	165.971	136.033	42.0207	10.4638	51.9382
334	m	15	m_15	35.5389	86.6912	25.9169	25.3858	8.7714	7.74807	113.59	112.566	143.882	111.988	38.3062	11.8495	46.4169
354	m	15	m_15	42.5029	100.801	29.147	29.4622	9.76412	9.47694	125.928	126.072	166.48	125.935	45.0985	14.0748	51.9926
379	m	15	m_15	32.885	86.8706	27.4373	26.6755	9.02552	9.18669	108.951	108.306	135.87	99.6605	36.9304	8.86435	45.1064
398	m	15	m_15	39.72	93.3108	27.7817	26.1166	8.72256	9.18984	118.845	118.533	143.717	109.967	40.1909	9.3469	43.7573
406	m	15	m_15	44.0432	97.3659	26.8779	26.4665	8.4485	8.587	123.819	123.957	157.344	131.025	45.0144	12.3273	51.5467
407	m	15	m_15	36.4108	90.1261	27.0455	27.0794	10.9368	10.5214	113.659	113.936	146.488	105.631	36.6908	12.3212	43.0889
410	m	15	m_15	39.7807	96.8506	28.5494	28.9097	11.3258	11.1877	118.783	119.198	152.917	118.232	41.8504	10.0979	47.4062
420	m	15	m_15	40.3272	89.3202	24.8591	24.288	8.034	8.8065	114.485	114.021	144.225	114.649	42.5055	12.052	44.6418
421	m	15	m_15	39.0225	85.7105	23.8003	23.4929	6.9531	7.5207	118.912	118.912	150.282	118.061	40.8694	10.3597	50.8166
427	m	15	m_15	35.2706	88.4897	27.2492	26.0038	8.98752	8.70666	115.153	116.416	142.275	106.254	45.2204	12.562	46.2689
428	m	15	m_15	39.7267	90.0176	25.9297	25.0921	7.71066	7.42508	119.801	121.371	166.636	144.362	40.6962	11.1523	46.3282
429	m	15	m_15	39.526	96.2792	28.4497	28.6131	8.7513	8.32785	116.308	115.743	148.637	117.482	41.3724	14.1404	44.7703
434	m	15	m_15	36.9396	90.7318	26.9536	27.0704	6.93497	7.0765	121.008	121.15	151.594	117.473	41.7631	11.7478	47.1637
435	m	15	m_15	38.199	95.2508	27.8678	29.3497	11.7736	10.3378	111.131	111.849	143.861	104.274	40.0681	12.1102	43.0709
436	m	15	m_15	37.0257	96.4662	30.5714	29.3018	7.62988	6.91008	121.934	123.374	160.399	127.986	42.7564	10.6569	51.9889
437	m	15	m_15	33.256	83.4969	25.3835	26.2639	9.93324	12.0926	114.304	114.592	136.5	104.377	41.0448	13.8209	44.0641
439	m	15	m_15	38.6213	87.9899	24.7581	24.6344	8.49246	7.62882	116.735	118.607	136.682	106.835	39.6277	12.1047	41.7212
441	m	15	m_15	36.8818	88.4964	26.4577	25.2772	8.092	8.8145	109.097	110.687	138.927	105.003	41.327	9.39361	46.4534
442	m	15	m_15	32.6959	86.1197	27.5428	26.3114	10.512	10.656	105.552	106.272	145.92	116.862	37.6017	10.5209	48.9978
443	m	15	m_15	37.5992	84.6986	24.0647	23.7951	8.6412	9.3613	118.961	118.096	147.211	108.891	40.0386	12.969	50.7078
446	m	15	m_15	38.7466	91.1278	26.8598	25.7246	8.6364	8.78034	108.675	110.114	142.249	110.115	39.5859	15.8341	51.1182
456	m	15	m_15	40.3355	96.709	29.3299	27.4267	8.72483	9.86907	123.864	123.578	172.237	141.321	42.4809	12.0145	52.799
457	m	15	m_15	44.0169	89.9804	23.7236	22.3439	6.6079	6.75155	120.666	122.964	154.053	120.242	42.9513	15.2296	46.8446
460	m	15	m_15	37.0989	91.2825	27.9848	26.5287	8.98318	10.1423	128.228	128.952	159.432	129.976	45.7873	12.6354	47.3901
467	m	15	m_15	41.3264	97.6933	29.4097	27.2504	9.24736	8.09144	120.36	119.927	161.591	123.36	43.2047	8.3854	52.7507
469	m	15	m_15	39.7588	93.5599	26.9418	27.2854	9.53304	9.24416	125.952	127.685	155.496	122.793	41.6077	11.7139	50.5859
476	m	15	m_15	38.1533	94.4313	28.7296	27.7604	11.0482	10.1644	121.531	121.531	154.728	118.294	40.0751	12.0803	50.682
494	m	15	m_15	46.1955	98.3219	26.994	25.1764	8.33434	10.1707	120.777	121.342	157.81	121.523	41.5391	12.9482	50.8871
503	m	15	m_15	41.095	101.086	30.4828	29.6327	11.1469	10.5825	121.91	123.604	148.667	113.373	41.3425	9.31687	46.9664
505	m	15	m_15	40.7231	91.9341	26.7233	24.7768	10.0153	10.7206	118.631	121.453	144.84	107.068	43.4852	12.5551	50.3071
506	m	15	m_15	37.2465	91.3052	27.8303	26.6151	10.2974	10.2974	121.453	120.747	152.918	125.273	39.6389	13.1193	50.5205
508	m	15	m_15	38.5127	89.5047	26.0785	25.4367	10.1614	9.8791	109.235	112.339	139.176	104.647	38.811	14.8193	48.4923
509	m	15	m_15	36.6975	84.1526	23.5959	24.1607	9.73176	10.1549	114.383	115.794	137.383	102.273	38.9362	10.2998	43.8948
522	m	15	m_15	38.8466	83.7449	22.2895	22.7271	7.67805	7.97915	121.193	121.795	152.127	123.604	47.2844	9.33531	47.2776
524	m	15	m_15	39.1639	92.9552	27.3563	26.6277	9.9693	11.0267	123.257	121.444	149.903	100.751	43.0874	12.5381	49.8557
525	m	15	m_15	40.3533	92.7491	26.4687	25.9964	8.1567	8.30775	119.481	120.84	158.767	124.467	43.9558	12.3861	51.3629
526	m	15	m_15	35.9526	88.212	26.8176	25.6399	8.76032	9.21344	108.145	108.749	147.042	114.347	40.0267	13.8965	44.413
530	m	15	m_15	34.9285	81.9414	23.0563	24.6793	8.90568	8.47476	101.841	103.134	138.254	104.632	38.4966	15.9964	48.755
545	m	15	m_15	42.441	94.4731	26.3926	25.8507	9.22002	8.62518	111.681	113.912	155.594	119.43	46.5484	13.2486	53.6921
560	m	15	m_15	39.8236	87.8094	24.3408	23.6606	8.99748	9.66396	120.466	120.8	138.63	112.04	40.6829	12.6675	46.6446
574	m	15	m_15	37.0466	81.6364	22.9551	22.114	7.39092	7.82568	102.893	105.502	135.59	103.237	40.7228	14.5036	49.0242
582	m	15	m_15	43.7006	97.3197	27.1166	26.8487	9.97298	10.3773	123.045	124.797	161.698	125.74	43.5307	12.6942	52.4811
586	m	15	m_15	39.1864	96.677	29.219	28.4406	9.85427	10.1243	113.662	115.416	151.976	117.996	42.3888	11.8791	49.5721
588	m	15	m_15	41.4028	94.6939	26.4864	27.0716	7.03591	7.1795	117.6	119.61	154.75	118.2	47.6065	9.47803	50.4672
602	m	15	m_15	38.7099	92.4971	27.4786	26.8883	10.837	10.837	123.429	124.133	147.221	111.609	45.461	15.9092	55.5219
611	m	15	m_15	36.7237	86.7331	24.0165	26.102	7.08099	7.80354	112.284	113.44	145.257	115.608	41.4746	11.1357	48.5741
613	m	15	m_15	42.773	94.3585	26.0677	25.6564	8.2365	8.381	133.229	132.94	166.936	134.539	42.3407	8.96948	50.3271
616	m	15	m_15	35.0734	82.0324	22.9544	24.1438	8.26101	7.82622	115.654	115.799	146.697	114.207	43.1901	9.42156	49.1008
620	m	15	m_15	40.1169	89.2468	25.156	23.9845	7.99425	7.5582	114.39	114.245	147.017	110.177	40.9897	13.2276	44.4886
622	m	15	m_15	38.9231	90.6855	26.6762	25.4665	9.9705	10.404	122.97	124.993	150.754	119.358	37.1435	8.5304	45.0987
631	m	15	m_15	33.9159	86.2068	27.1344	25.7292	9.47036	11.1416	107.099	109.327	139.179	102.955	36.9065	12.8317	46.9906
641	m	15	m_15	36.4335	89.8018	26.9531	26.8849	10.3997	10.833	114.396	115.985	146.673	111.225	44.3431	13.1472	53.3126
642	m	15	m_15	38.2368	92.5489	26.7965	27.6162	6.94896	8.10712	126.819	127.977	158.858	128.306	43.0262	12.6481	54.0292
649	m	15	m_15	41.1693	95.3422	27.4394	26.772	7.07609	6.93168	123.037	124.048	145.905	116.985	42.1687	14.2995	55.3628
651	m	15	m_15	40.5777	96.9099	27.8328	29.226	9.38535	9.52974	120.277	120.854	150.242	110.192	45.4865	13.287	52.7525
002	m	18	m_18	39.5711	97.5943	28.4947	29.552	10.5258	10.1629	127.399	128.216	162.447	128.324	39.8374	13.0678	46.2817
005	m	18	m_18	35.2291	90.2071	28.129	27.5628	10.4521	9.5468	116.372	115.796	144.446	112.054	42.0234	13.5223	43.396
006	m	18	m_18	40.4391	96.2955	27.7179	28.2272	9.32408	8.8418	111.567	112.371	162.208	141.481	41.8829	11.0194	48.4542
010	m	18	m_18	37.3092	89.3534	26.8702	25.7031	9.8785	9.5349	116.48	115.02	147.065	112.516	40.9261	10.9982	52.3083
011	m	18	m_18	31.8132	83.5576	27.026	25.1314	9.32724	9.32724	107.781	108.339	133.001	104.877	38.5848	10.9219	39.9086
015	m	18	m_18	35.1516	93.614	30.0078	28.5031	8.71794	9.48717	120.342	121.624	154.899	119.555	36.5837	14.3612	51.1709
016	m	18	m_18	44.5223	104.34	29.643	30.1964	7.65765	7.92792	127.928	129.189	164.153	128.417	44.6905	10.8202	45.6847
023	m	18	m_18	38.6577	94.784	28.8413	27.4285	8.05552	8.66844	121.446	123.284	162.036	129.598	42.735	11.9957	55.0529
034	m	18	m_18	37.9083	91.4272	25.7651	27.7974	8.49666	8.31588	120.309	121.936	159.292	126.133	46.9155	9.49482	43.7239
045	m	18	m_18	35.4097	87.7584	26.5686	25.9525	9.16496	9.24679	114.971	117.017	131.776	94.1873	41.334	13.6717	45.2706
054	m	18	m_18	37.2761	93.3144	27.6847	29.0075	10.094	10.4119	106.821	106.821	138.063	103.839	40.7732	13.035	49.7236
059	m	18	m_18	39.4048	95.6614	28.265	28.3574	11.0735	10.4863	120.634	122.815	153.61	121.146	37.6712	15.3576	50.2812
071	m	18	m_18	40.8515	91.7018	25.6549	25.8393	10.207	10.553	123.176	124.56	157.777	116.374	42.4747	11.9373	48.7508
072	m	18	m_18	40.5531	98.5877	28.9934	29.5272	10.6879	10.8646	126.312	125.429	160.246	133.194	42.3433	11.2183	41.8969
076	m	18	m_18	41.5132	91.4962	26.0288	24.4826	8.26336	8.26336	118.723	117.205	151.906	114.585	41.6644	11.8123	46.3661
084	m	18	m_18	42.3449	98.1727	28.3119	27.6408	8.91388	8.91388	118.593	119.175	153.087	115.56	47.7787	14.0521	50.815
085	m	18	m_18	39.9236	94.271	27.7173	26.865	9.29575	9.83725	122.74	121.115	163.375	133.057	41.7998	12.2753	43.6898
086	m	18	m_18	32.1225	91.1126	30.0404	29.6927	8.04162	8.59896	115.529	114.016	146.269	112.311	45.5483	10.7593	58.2561
098	m	18	m_18	41.3423	88.9237	23.9262	24.1907	10.7943	9.82036	113.949	112.325	146.69	111.912	38.2319	10.0691	42.3363
105	m	18	m_18	37.9332	88.731	25.9839	24.9314	10.5508	10.145	118.656	121.578	151.317	118.206	36.4453	9.85384	47.3373
110	m	18	m_18	39.4349	93.1841	26.8814	27.2014	9.62352	9.62352	114.23	114.622	156.093	129.871	43.5831	9.31089	44.5955
111	m	18	m_18	37.9168	97.0747	28.8977	30.474	11.1915	10.8648	121.881	122.862	143.694	110.515	37.4154	14.6246	52.0092
112	m	18	m_18	37.7565	95.3493	28.8254	28.8344	8.48703	8.48703	119.071	120.499	146.215	102.228	38.6542	12.6985	43.3699
166	m	18	m_18	40.1856	96.6231	28.2537	28.3122	11.1283	11.4816	115.346	115.346	150.681	122.491	44.1632	12.0196	46.4007
169	m	18	m_18	35.3525	87.7013	27.0419	25.532	9.35301	9.18747	115.547	114.719	130.067	99.6287	41.0539	16.4714	47.1868
170	m	18	m_18	38.6766	94.3766	27.9504	27.8971	8.13733	8.89234	116.607	117.11	149.247	118.373	41.128	10.907	46.6439
172	m	18	m_18	40.6507	98.1663	30.0729	28.2245	9.60039	9.34092	122.124	122.297	155.602	112.637	44.5492	11.5032	52.9989
173	m	18	m_18	41.5039	97.8446	28.3083	28.0443	10.0085	9.40452	127.694	127.177	162.466	133.6	41.5021	13.8059	51.6025
197	m	18	m_18	36.4139	89.9823	26.2784	28.0754	8.99359	9.9012	119.227	120.63	146.23	117.862	42.493	11.4701	48.8576
198	m	18	m_18	38.2189	97.4098	29.8605	29.4973	9.20412	9.86748	115.508	117.912	149.67	110.519	45.1951	11.1141	46.7452
202	m	18	m_18	33.775	85.7303	26.3192	25.8839	9.68662	9.19408	112.135	110.575	142.336	100.04	36.9496	11.8554	41.5964
204	m	18	m_18	39.5293	88.6296	25.3891	24.8367	10.3963	10.0662	116.339	117.082	137.053	98.8473	41.0921	8.99359	41.5963
205	m	18	m_18	37.223	91.55	28.0902	26.9856	8.44085	8.8506	120.139	118.991	152.183	111.258	41.3929	14.3434	47.4692
207	m	18	m_18	43.1387	94.2654	25.5567	25.9987	7.83469	7.83469	113.563	114.37	151.617	122.772	44.9128	13.1677	53.1057
211	m	18	m_18	34.9449	91.6558	28.8072	28.0337	9.08313	9.49228	122.009	121.518	151.141	116.499	40.3463	9.57446	44.7794
214	m	18	m_18	36.8461	93.1596	27.6587	28.8669	8.80785	8.80785	119.104	120.533	158.874	120.809	40.2312	8.57017	42.5903
222	m	18	m_18	40.2953	96.3869	27.741	28.5195	9.02608	8.8649	118.951	118.79	151.285	119.198	42.2319	12.7335	49.757
229	m	18	m_18	35.9471	88.3608	26.4818	26.342	10.0778	9.53788	115.534	117.334	137.961	100.089	41.8422	16.5624	50.3104
239	m	18	m_18	39.9546	90.9827	25.6742	25.7314	8.39944	8.55792	127.656	128.844	146.358	103.459	42.4745	10.3039	41.91
241	m	18	m_18	39.6723	93.2054	27.1701	26.9884	10.4896	10.2437	117.844	118.664	150.471	118.634	39.4248	12.9484	50.1783
252	m	18	m_18	39.056	94.7955	27.8284	28.8727	10.4864	10.4038	112.543	112.708	148.544	107.378	42.69	11.6435	48.1475
253	m	18	m_18	44.0057	91.8884	24.0827	23.9635	6.88257	7.27812	113.998	115.342	157.358	122.907	45.1724	10.4425	51.4861
263	m	18	m_18	39.8267	96.0138	28.5225	28.0929	9.324	9.576	110.88	111.804	141.809	112.728	44.4563	12.096	50.7536
265	m	18	m_18	37.8965	94.6303	27.5369	29.592	11.4638	11.3842	112.807	112.409	153.09	105.275	43.2283	12.0253	43.7524
268	m	18	m_18	43.3288	93.9903	25.6666	25.813	9.27136	9.35414	121.521	123.259	155.883	111.206	45.8016	11.0175	46.1455
278	m	18	m_18	42.2144	95.8811	27.984	26.2211	7.7556	7.5027	117.514	121.055	150.792	113.752	37.5987	12.3924	47.6454
279	m	18	m_18	32.9837	82.6582	24.695	25.5689	9.58624	8.6772	105.201	106.027	133.3	100.39	45.706	14.1375	49.9455
281	m	18	m_18	35.2487	88.665	27.2276	27.0566	11.7495	11.8329	113.912	113.829	144.932	102.597	40.5886	12.8353	47.0984
282	m	18	m_18	41.6477	97.3823	28.1034	28.0938	12.9224	11.4866	124.663	127.45	158.438	116.591	41.3321	12.426	51.3729
285	m	18	m_18	35.96	92.2659	28.5303	28.1953	7.34607	7.1091	114.141	112.956	149.001	114.186	41.0857	12.2526	45.164
286	m	18	m_18	41.5231	96.6743	27.2509	28.2957	10.1676	9.74748	117.474	118.482	153.62	110.926	40.1706	9.75653	49.0106
289	m	18	m_18	32.3158	88.4118	28.4543	27.8767	11.4347	11.4347	119.318	119.484	142.105	105.511	43.0302	11.5187	44.0083
293	m	18	m_18	43.5843	94.8691	25.7835	26.7075	10.2749	11.1923	116.51	117.335	153.677	111.638	42.843	14.041	56.145
295	m	18	m_18	38.9188	93.563	27.4761	27.3336	8.54359	7.86687	115.55	116.311	141.103	105.39	40.4429	15.4857	51.8411
296	m	18	m_18	38.9183	88.1976	24.4754	24.9789	7.65504	8.3727	120.487	121.125	139.41	110.078	41.4686	12.8582	47.6523
298	m	18	m_18	46.5176	103.681	28.6214	29.0275	11.6023	9.76599	128.377	131.549	163.545	126.695	42.346	13.3552	50.9123
303	m	18	m_18	41.0003	97.7041	27.3386	29.4433	10.6786	10.5958	123.756	125.163	154.475	116.673	42.8808	11.1949	49.1919
320	m	18	m_18	43.3961	97.9646	27.153	27.9847	9.70564	9.46096	120.627	121.361	147.881	110.413	46.2463	12.7257	48.9607
323	m	18	m_18	44.38	95.7769	25.8719	26.3372	10.6673	11.2373	120.435	120.191	152.705	112.846	43.4885	11.8118	46.5613
324	m	18	m_18	39.526	92.1429	27.0828	25.8921	10.0651	9.65594	123.809	124.218	143.866	107.909	42.0613	12.2748	50.7529
331	m	18	m_18	38.647	88.6551	25.1916	25.1068	7.85376	7.46496	120.761	120.606	144.493	107.389	39.9762	11.3572	51.1654
333	m	18	m_18	40.0262	97.8647	28.7026	29.1965	9.06709	9.77133	123.066	125.267	164.63	137.49	42.0783	10.9285	45.9855
334	m	18	m_18	37.2531	90.414	27.0165	26.3677	10.2496	9.1663	114.079	113.495	143.502	101.884	37.4155	13.8368	44.0809
354	m	18	m_18	40.6239	96.9361	28.512	28.1052	9.77438	8.80502	119.312	121.735	156.298	120.076	42.576	12.1342	51.1407
379	m	18	m_18	34.7005	91.5278	29.1971	27.7997	10.1697	10.3407	115.371	114.858	139.899	106.447	36.8475	9.32924	47.6612
398	m	18	m_18	41.576	96.9951	28.3258	27.357	9.88533	10.3923	122.764	122.004	148.113	107.797	42.0107	8.95634	45.1883
406	m	18	m_18	42.8612	95.9184	26.1083	26.9839	8.3742	9.031	123.396	124.053	154.363	125.786	43.5137	11.3488	47.8042
407	m	18	m_18	34.9511	88.9182	27.0861	27.3149	10.0452	9.5886	112.628	113.846	139.341	103.714	35.7722	12.7087	43.427
410	m	18	m_18	40.1562	97.7306	29.271	28.8564	12.1205	12.2888	120.952	120.195	153.469	103.13	40.993	11.4499	46.2967
420	m	18	m_18	40.6287	90.4648	24.9545	25.1534	8.79336	8.46768	111.627	111.708	142.907	112.866	42.4276	11.4035	46.3541
421	m	18	m_18	40.1111	90.6431	26.2099	25.1272	8.34664	8.92512	121.977	120.406	153.565	117.526	41.2613	10.4208	49.4643
427	m	18	m_18	34.7485	89.7758	27.3233	27.7294	10.5613	10.3138	117.082	119.639	143.011	110.482	43.9047	14.3145	46.5654
428	m	18	m_18	39.6397	89.9581	25.0772	25.8994	8.0958	7.6242	120.022	121.437	168.205	139.418	40.8768	10.0608	45.4341
429	m	18	m_18	39.5422	96.7796	28.6205	29.0395	10.1443	9.98324	115.21	116.176	148.944	113.303	42.4315	10.5717	49.7128
434	m	18	m_18	36.7647	91.2558	27.0781	27.8996	8.58782	8.90886	121.112	120.47	144.711	108.205	40.6154	11.9655	49.4787
435	m	18	m_18	39.5048	99.8285	30.2201	30.1973	11.3924	10.4909	116.711	116.629	153.801	107.585	41.8112	11.898	48.2955
436	m	18	m_18	36.3236	92.285	27.7653	28.7872	9.4677	8.55415	116.934	118.429	153.067	123.522	41.6941	11.4717	47.9292
437	m	18	m_18	33.1178	83.672	25.7766	26.1898	10.2697	12.658	114.638	114.638	132.162	102.064	39.2659	10.2725	41.2834
439	m	18	m_18	40.7727	91.9408	25.0071	26.1903	8.9152	9.3132	121.31	122.504	143.536	106.562	41.3162	12.6924	43.9005
441	m	18	m_18	37.9234	90.2446	26.7494	25.6876	8.05952	8.47072	111.682	112.587	141.786	104.325	44.0022	11.5162	49.0282
442	m	18	m_18	34.7699	90.941	28.0872	28.751	11.5318	12.026	109.634	110.458	151.658	112.891	39.8862	10.0495	47.8152
443	m	18	m_18	38.1256	85.0539	23.8872	23.9053	9.77317	9.53086	118.893	118.49	147.009	105.57	38.2063	11.8831	47.6043
446	m	18	m_18	39.9731	94.8953	27.6599	27.4688	8.92815	9.01318	112.41	113.26	141.861	112.469	40.5597	12.9271	50.9162
456	m	18	m_18	40.2531	95.2632	27.4806	27.8345	9.386	9.9275	123.281	122.921	174.236	150.635	43.3411	10.7492	56.3357
457	m	18	m_18	42.4858	88.5278	23.5078	22.9752	7.52556	7.6874	117.658	118.143	149.056	116.119	40.785	14.2421	44.7796
460	m	18	m_18	35.8775	89.1265	27.0364	26.8154	8.44168	9.7404	123.541	123.378	153.824	123.862	44.3188	14.5315	50.1944
467	m	18	m_18	41.2863	96.9968	28.4227	27.6315	9.60874	9.20159	117.422	117.096	157.176	121.641	42.5093	10.9958	52.0569
469	m	18	m_18	39.5425	93.0334	26.573	27.3619	8.73903	9.13268	122.11	123.37	154.16	119.487	40.784	12.0521	47.6872
476	m	18	m_18	37.4215	92.0825	27.6841	27.1184	10.3503	9.93293	119.779	121.198	145.993	108.7	38.1503	11.853	46.847
494	m	18	m_18	45.4917	97.5925	26.1614	25.9522	8.59456	9.9168	122.059	120.159	156.034	124.503	41.8553	12.6442	51.2584
503	m	18	m_18	39.7753	99.2805	29.6425	29.9022	10.9422	10.463	123.719	123.798	148.331	116.634	41.1582	10.1513	47.2564
505	m	18	m_18	40.9072	92.3034	26.0257	25.6572	9.84963	10.6773	122.169	123.41	144.104	109.619	44.0336	12.0844	50.5803
506	m	18	m_18	37.6103	92.0628	27.9173	26.8234	9.25568	8.75984	118.258	119.084	154.461	127.704	41.6509	11.1567	50.3727
508	m	18	m_18	40.6143	92.4482	26.4738	25.9434	9.70164	9.45288	115.673	117.995	142.906	110.898	40.6316	14.1803	49.5969
509	m	18	m_18	37.6363	89.0198	25.5467	26.0828	9.7392	9.65804	121.578	123.688	144.742	113.822	41.5559	11.2955	43.9263
522	m	18	m_18	40.418	87.4981	23.8906	23.3767	7.7319	8.16145	125.772	127.576	155.765	131.225	48.456	10.5683	49.2127
524	m	18	m_18	39.3054	95.3058	29.1637	27.1475	10.4665	10.8125	126.982	125.338	148.017	102.961	43.7857	11.689	45.6555
525	m	18	m_18	39.421	92.4424	26.7344	26.3326	8.7668	8.7668	117.093	118.135	153.115	123.794	43.489	11.5496	46.3236
526	m	18	m_18	36.9408	89.3691	26.5441	26.1395	7.42412	8.21392	107.571	109.624	146.007	118.956	41.7051	13.5855	48.3944
530	m	18	m_18	35.1136	83.4786	24.122	24.9409	9.62612	9.47086	105.344	106.664	135.628	99.7942	38.8178	12.5782	44.6822
545	m	18	m_18	41.5424	92.2272	25.7132	25.1981	9.4006	8.71692	107.423	108.278	144.774	116.616	44.8668	13.3318	51.1662
560	m	18	m_18	39.3867	87.9789	24.5068	24.2846	10.3448	10.6583	116.144	118.025	133.856	101.081	39.3418	11.6795	45.9844
574	m	18	m_18	39.3326	88.3008	25.793	23.7168	8.03187	8.59978	111.391	113.663	146.037	113.818	43.5675	14.7666	50.7351
582	m	18	m_18	42.3395	93.0371	25.8981	25.6787	10.638	10.9039	117.284	119.412	148.023	111.168	39.9847	11.8821	47.3884
586	m	18	m_18	39.2686	99.0003	29.6688	30.2502	10.5925	10.3383	114.399	117.45	151.267	126.39	42.631	11.5296	47.701
588	m	18	m_18	41.2998	95.8926	27.794	27.1705	7.94778	7.34956	119.046	120.413	158.614	124.901	47.9479	9.65698	48.7969
602	m	18	m_18	37.5818	90.6191	26.9832	26.6685	11.8451	11.3549	122.617	122.045	141.657	106.914	43.7151	13.8078	47.6476
611	m	18	m_18	39.5489	93.4903	25.8586	28.2767	9.21855	9.71685	118.429	119.592	152.812	113.139	45.3456	13.2091	51.9951
613	m	18	m_18	43.9157	97.14	27.2327	26.0465	9.50175	9.13275	135.238	134.593	170.111	144.903	43.7344	10.332	48.33
616	m	18	m_18	35.4033	86.4	25.2169	25.9308	9.38925	9.63	119.332	120.295	148.486	120.79	41.33	8.74762	44.9806
620	m	18	m_18	41.347	93.1253	25.4721	26.3171	8.23433	7.72499	120.119	120.798	146.013	112.463	41.4267	9.34754	43.0248
622	m	18	m_18	39.5775	93.5944	27.6061	26.7039	9.80584	10.3731	125.855	127.395	152.229	122.286	37.041	10.376	45.8257
631	m	18	m_18	35.2088	90.3387	28.3083	27.1538	8.74965	10.3329	112.495	114.245	144.921	116.606	38.8319	11.5841	48.0017
641	m	18	m_18	36.661	92.6653	28.7773	27.7222	9.54172	9.79504	118.554	119.567	149.969	112.896	46.1964	13.4302	51.158
642	m	18	m_18	37.8352	90.9421	26.1918	27.0841	7.18872	8.65914	120.411	121.391	153.745	121.941	42.1521	11.682	49.5272
649	m	18	m_18	43.488	99.0564	27.32	28.2652	8.86937	8.31994	129.038	129.665	150.723	125.173	39.0994	15.3184	49.5071
651	m	18	m_18	39.743	96.3009	28.5414	28.5613	8.41464	8.091	119.019	120.151	146.204	102.927	44.2578	13.4313	50.9692
