# Supplementary material for: A longitudinal study of facial growth of Southern Chinese in Hong Kong: Comprehensive photogrammetric analyses
Source: PLoS One. 2017 Oct 20;12(10):e0186598. doi: 10.1371/journal.pone.0186598 (PMC5650157; doi:10.1371/journal.pone.0186598)
Supplement: S5 Table — (XLSX) [file pone.0186598.s005.xlsx]

## Sheet: Sheet1
id	gender	age_level	group	n_me	n_sto	sn_me	sto_me	sl_me	prn_me	g_sn	li_sl_pg	n_sn	n_prn	sn_prn	g_n_prn	n_prn_c._sn	c._sn_ls	g_pg_n_prn	n_prn_pg	sn_sto	sn_ls	ls_sto	sto_li	li_sl	sto_sl	g_sn_pg	g_prn_pg	g_pg_c_me	n_t_sn	sn_t_me
012	f	12	f_12	102.938	65.3019	56.1096	37.6364	22.367	65.4489	60.5455	131.118	46.8287	40.6106	15.7379	145.987	78.7366	80.238	23.773	141.869	18.4732	9.99526	8.47795	10.6453	4.22419	14.8695	176.459	150.713	94.1138	33.1577	34.3904
019	f	12	f_12	112.745	71.037	61.3212	41.7082	23.9631	72.3958	72.5813	135.901	51.4241	44.6228	15.5045	144.359	87.8689	98.0017	26.4133	136.995	19.613	9.45648	10.1565	13.6911	3.654	17.3451	168.084	148.641	95.1103	31.1447	37.9242
021	f	12	f_12	115.427	70.3952	64.6226	45.0314	25.8458	76.442	66.1242	127.782	50.8039	42.9932	18.4183	147.365	89.9122	104.376	27.6525	135.513	19.5913	9.27368	10.3176	12.5031	6.28252	18.7856	169.204	144.205	83.7463	28.8721	38.1045
022	f	12	f_12	113.777	67.0897	69.9084	46.687	29.0332	82.2648	59.7121	122.413	43.8683	37.8525	16.6613	136.464	87.8079	88.4982	29.0664	138.069	23.2214	9.99776	13.2236	12.8765	4.3774	17.2539	175.717	150.988	97.2983	26.5137	38.3179
031	f	12	f_12	107.266	67.9967	59.4111	39.2694	21.1725	69.8432	65.1819	132.779	47.855	41.3723	15.896	141.919	84.6379	82.2408	27.3518	137.777	20.1417	9.52424	10.6175	9.1256	8.57128	17.6969	171.448	149.299	88.7176	31.3252	35.0381
032	f	12	f_12	104.96	66.9901	59.7172	37.9701	22.6085	70.206	66.9364	119.448	45.2429	40.1309	15.407	144.348	83.4596	89.7307	28.348	135.285	21.7471	11.7284	10.0188	9.96878	4.9928	14.9616	170.21	147.846	91.5958	26.6886	32.679
033	f	12	f_12	111.635	70.5809	62.1152	41.0544	19.5643	74.3441	63.0768	157.081	49.5202	41.1258	18.1747	147.914	92.9092	104.193	29.1251	134.448	21.0608	9.70732	11.3534	11.4386	9.65152	21.0901	165.813	142.525	88.0439	30.4019	37.0833
041	f	12	f_12	115.217	74.001	63.0352	41.2164	21.9832	75.5054	67.5342	148.459	52.1822	45.8983	15.5976	121.381	91.1935	107.751	33.0416	131.237	21.8188	11.8927	9.92605	13.2835	5.5497	18.8332	163.69	147.119	90.0091	32.4646	40.2819
048	f	12	f_12	117.978	74.6155	66.6514	43.3625	26.1702	79.7666	75.7453	159.369	51.3267	43.306	17.9219	150.397	89.7446	100.084	29.2246	131.522	23.2888	15.2926	7.99628	11.6655	5.12688	16.7924	162.1	142.206	93.0644	27.9248	43.4081
056	f	12	f_12	125.015	75.5674	71.4959	49.4477	27.9213	83.7128	74.6486	141.145	53.5192	49.3146	16.2527	143.001	89.8141	84.5914	25.2461	140.342	22.0481	9.5553	12.4928	11.1376	9.98884	21.1264	172.67	151.383	92.7233	31.4515	37.9821
060	f	12	f_12	115.041	75.4786	62.2729	39.5622	23.9637	73.3336	66.0635	122.112	52.7678	47.1167	17.5897	139.128	80.0227	83.4802	28.4495	133.308	22.7108	12.6776	10.0332	9.84385	5.35465	15.1985	167.874	142.468	96.3973	33.288	40.6903
064	f	12	f_12	117.943	76.4724	64.5999	41.4706	20.3842	76.2998	77.3571	164.97	53.3431	45.7016	16.8265	145.348	90.3836	101.296	28.0867	135.636	23.1293	13.9536	9.17565	9.2626	11.4238	20.6864	166.192	147.769	90.7645	28.6349	37.4116
066	f	12	f_12	114.955	72.946	63.2934	42.0092	23.7522	76.3793	73.0211	139.663	51.6618	43.2001	17.4816	157.468	96.7784	110.337	24.7432	137.979	21.2842	11.1664	10.1177	9.69298	8.16406	17.857	166.398	145.45	93.2021	28.9726	36.0158
068	f	12	f_12	118.183	69.668	68.4625	48.515	30.8891	81.6502	67.7733	127.923	49.7204	44.4521	19.2767	136.638	80.2814	94.4898	32.3677	130.125	19.9476	10.8207	9.12682	11.3211	5.9048	17.2259	169.102	142.624	91.4891	25.2154	33.7429
077	f	12	f_12	106.897	64.062	61.1162	42.8351	25.0726	74.2404	63.1454	144.677	45.7808	37.4066	17.2744	148.198	93.7162	115.577	28.402	135.921	18.2812	10.6515	7.62969	8.88232	8.48014	17.3625	168.425	146.035	81.7318	32.0106	39.695
079	f	12	f_12	108.131	69.6593	61.6585	38.4721	18.2968	73.6527	68.6021	159.737	46.4728	39.197	15.7901	139.016	88.0747	91.5119	29.8033	136.567	23.1864	11.0337	12.1527	11.2646	8.51073	19.7753	170.113	151.661	95.8101	34.0282	41.1964
081	f	12	f_12	110.136	69.3798	63.3682	40.7563	21.5067	74.5658	66.4853	139.458	46.7679	40.1799	17.4644	137.033	87.4125	91.5129	30.5113	135.483	22.6119	12.9158	9.6961	10.8839	7.9657	18.8496	173.718	150.034	77.9356	26.8942	33.5062
082	f	12	f_12	114.63	76.2268	62.8183	38.4034	20.4294	75.4341	75.3975	143.389	51.8119	42.022	17.5593	150.169	107.021	109.7	27.3338	137.143	24.4149	14.7395	9.67542	9.83128	7.74268	17.574	165.223	148.069	98.5878	28.0451	36.6339
083	f	12	f_12	110.943	71.7137	62.3859	39.2294	21.2681	74.114	67.3569	148.846	48.5573	42.4381	16.1398	138.551	87.0072	93.1332	28.7873	136.256	23.1565	12.7025	10.4539	9.0637	8.4976	17.5613	170.451	149.148	96.6264	31.2215	36.3087
088	f	12	f_12	101.705	63.6252	53.9689	38.0796	24.6358	65.905	66.0209	118.476	47.736	40.4915	15.1808	145.464	93.0529	89.0906	25.0851	139.229	15.8893	5.399	10.4903	9.46444	3.5794	13.0438	170.622	150.055	89.3124	27.6412	31.5682
090	f	12	f_12	105.151	70.2137	54.7051	34.9369	19.0283	66.4441	71.1037	147.189	50.4455	43.7934	16.4096	145.028	90.5419	112.596	29.2297	131.709	19.7682	13.5588	6.20946	7.9993	7.50934	15.5086	163.092	142.992	90.6826	31.2384	33.228
092	f	12	f_12	104.433	67.2347	57.2947	37.198	22.186	68.558	66.1185	121.047	47.138	40.0451	17.4887	146.067	84.9669	89.7717	27.7066	136.281	20.0967	11.4095	8.68725	8.11075	6.50125	14.612	172.345	147.314	88.8931	26.385	32.1329
093	f	12	f_12	105.654	68.1871	56.443	37.4671	21.0452	67.7788	68.3871	144.265	49.2112	41.7973	16.5228	147.058	93.4264	107.23	28.1559	133.373	18.9759	9.57845	9.39744	11.4031	4.61872	16.0219	164.967	143.866	81.7102	30.4867	36.8695
095	f	12	f_12	105.503	69.8877	54.9824	35.6149	20.1037	68.4075	66.2774	145.928	50.5201	42.9158	20.0329	137.876	89.5593	117.22	33.6211	126.185	19.3676	10.9849	8.38266	8.07864	7.03256	15.1112	163.873	137.636	101.115	31.9233	36.3903
097	f	12	f_12	95.1145	59.6279	56.3174	35.4866	23.5151	68.0208	60.1399	163.008	38.7971	30.6654	15.9737	139.374	95.8294	100.197	27.7524	142.102	20.8308	13.9659	6.86488	5.56672	6.00478	11.5715	176.905	159.246	99.8263	25.4061	33.7958
100	f	12	f_12	118.243	70.6999	68.2541	47.5436	31.4553	80.5478	70.2608	153.946	49.9894	43.0535	16.2487	146.288	94.7788	92.8976	22.2587	144.921	20.7105	12.2422	8.46834	10.0161	5.67208	15.6882	179.771	155.743	89.5718	27.0085	34.5156
107	f	12	f_12	114.339	73.2131	64.2669	41.1263	26.0906	78.426	65.415	119.869	50.0725	44.36	18.0465	138.352	92.4545	101.377	30.4542	131.783	23.1406	11.451	11.6896	9.79384	4.84192	14.6358	166.287	142.403	100.119	29.8344	34.5755
108	f	12	f_12	115.661	74.2553	65.114	41.4059	24.5448	76.432	68.8718	143.282	50.5473	44.9043	17.7626	140.798	80.8261	93.2256	29.4179	132.242	23.7081	13.8172	9.89086	11.7552	4.7059	16.4611	169.097	143.708	88.3756	31.5657	41.4143
118	f	12	f_12	108.81	67.1332	60.6848	41.6771	24.8276	72.2599	63.5794	159.452	48.1256	42.3286	14.909	144.066	93.8718	106.848	23.8615	141.909	19.0077	11.0307	7.97691	6.83204	9.61742	16.4495	173.595	151.545	83.4057	35.7141	38.9978
120	f	12	f_12	116.785	74.2601	65.2777	42.5253	22.951	78.0323	70.4716	128.454	51.5077	44.0691	17.5859	136.458	94.4052	87.578	29.2415	136.145	22.7524	5.84114	16.9112	12.2346	6.93976	19.1743	171.077	149.556	101.37	33.5068	36.3378
123	f	12	f_12	113.905	74.5083	60.4409	39.3964	18.6705	72.5079	73.4197	155.802	53.4638	46.5569	15.3722	148.528	97.3308	96.773	27.0044	134.955	21.0445	9.44741	11.597	12.6745	7.65136	20.3259	160.956	144.426	84.812	35.6196	40.4436
124	f	12	f_12	102.64	66.2146	58.3575	36.4255	20.2175	68.0715	62.1114	134.201	44.2827	41.1935	12.8262	128.889	83.441	89.472	30.4558	135.639	21.932	13.0067	8.92528	8.39714	7.41086	15.808	169.663	151.504	93.0791	27.4742	32.8203
125	f	12	f_12	95.0209	60.4182	52.261	34.6027	21.2659	62.5581	60.0783	131.907	42.7599	37.0748	12.9408	144.744	90.2868	102.623	27.7801	135.247	17.6583	10.531	7.12734	7.61729	5.3195	12.9368	163.882	146.559	91.5764	27.7664	34.7371
127	f	12	f_12	97.789	62.567	56.5234	35.222	18.0363	67.2755	57.5707	133.315	41.2656	35.9156	14.7382	136.009	90.1468	111.252	33.3765	130.525	21.3014	12.125	9.17648	10.6743	6.11136	16.7857	165.055	144.474	98.8717	27.2994	35.479
128	f	12	f_12	103.512	66.074	57.0175	37.4378	18.642	66.4763	63.095	135.581	46.4943	41.4963	15.7538	141.158	74.9137	73.4312	25.7179	139.369	19.5797	7.95998	11.6197	12.5563	5.83948	18.3958	177.065	150.688	92.6756	29.8396	33.6977
130	f	12	f_12	107.038	71.7586	54.2905	35.2791	17.0781	67.3503	75.1379	168.389	52.7472	44.0122	17.9922	149.874	102.852	110.928	31.0709	127.886	19.0114	11.7627	7.24869	7.19869	10.6023	17.801	155.782	138.101	95.1196	28.6243	33.4665
131	f	12	f_12	102.562	66.7918	52.9981	35.7705	18.0941	63.1614	66.0537	140.969	49.5642	43.3058	14.4164	143.045	95.6282	106.284	26.331	137.039	17.2276	8.26378	8.96378	8.91378	8.36263	17.2764	166.698	147.478	93.8941	37.6238	36.9094
132	f	12	f_12	109.679	68.6373	62.9161	41.0413	23.5367	73.8239	68.4732	140.962	46.7625	40.2258	16.6824	143.749	82.0081	81.9342	26.4542	139.929	21.8748	12.7721	9.10275	9.29549	7.80905	17.1045	176.898	152.808	86.1707	27.9835	34.7397
133	f	12	f_12	105.086	68.302	59.1669	36.7844	21.1651	68.4246	66.3929	144.447	45.9195	39.6642	14.9503	148.792	91.892	87.7501	24.6945	141.234	22.3825	12.7745	9.60794	8.97209	6.24718	15.2193	173.597	152.061	88.403	30.7287	36.6611
134	f	12	f_12	109.436	66.382	62.4132	43.0545	25.3471	75.3059	63.6188	136.67	47.0233	37.9781	17.4518	147.31	89.2526	96.1035	22.7905	146.22	19.3587	11.4948	7.86393	9.40951	7.8979	17.3074	179.018	156.279	93.64	27.4775	30.4112
137	f	12	f_12	119.256	72.4437	70.6323	46.8126	27.3314	80.9607	68.9784	148.004	48.6241	44.6881	14.3143	143.548	85.7014	87.5576	26.6529	137.549	23.8197	11.939	11.8807	11.4515	7.62979	19.0813	168.883	148.959	88.2427	30.2424	42.0035
138	f	12	f_12	104.73	67.5614	57.2788	37.1688	24.974	68.9722	66.1247	146.387	47.4515	40.3691	15.9308	146.37	91.5662	116.298	25.4589	139.928	20.11	12.9785	7.13151	6.14623	5.64859	11.7948	172.773	150.637	88.4159	31.7868	35.5198
141	f	12	f_12	109.517	72.2	64.4425	37.3175	20.22	77.1025	64.185	133.824	45.075	37.1661	17.9389	140.839	87.9899	97.299	31.1225	134.761	27.125	15.5975	11.5275	10.55	6.1475	16.6975	171.361	148.239	89.4611	26.1359	33.997
142	f	12	f_12	97.8618	61.9499	56.5654	35.9118	21.7012	65.5546	58.2775	148.504	41.2964	35.7426	13.3424	146.658	93.8635	104.29	25.6348	139.808	20.6535	14.0151	6.6384	5.59264	8.218	13.8106	171.967	150.724	93.9485	30.849	39.9423
143	f	12	f_12	123.208	73.2537	73.3486	49.9542	25.5898	86.1958	65.5322	153.869	49.8593	41.603	17.6169	153.652	85.5904	73.6105	23.2245	144.052	23.3944	10.6871	12.7073	14.9677	8.99665	23.9644	174.892	151.292	89.7137	29.0002	37.5589
148	f	12	f_12	114.021	71.0906	63.5933	42.9307	24.8077	74.4395	66.7129	130.074	50.428	45.123	15.6612	145.264	82.1669	89.8867	26.5592	135.491	20.6626	10.1339	10.5287	11.5468	6.17619	17.723	167.224	144.74	81.7138	30.9621	40.3166
151	f	12	f_12	112.777	70.0495	62.4857	42.7273	24.3707	74.0745	66.988	153.802	50.291	44.095	16.4453	145.442	86.5955	93.4015	28.0414	133.786	19.7585	10.2705	9.488	10.1793	7.77725	17.9565	165.454	143.319	91.5816	33.1296	40.6367
152	f	12	f_12	111.34	70.4569	60.4838	40.8826	23.9426	72.0121	70.3269	164.006	50.8558	43.3904	17.1174	140.377	88.2977	94.7418	27.5055	137.191	19.6012	9.203	10.3982	9.02775	7.5123	16.54	172.298	149.823	92.8699	29.679	33.6064
155	f	12	f_12	94.9284	58.8876	53.4131	36.0409	20.9735	63.9501	59.0876	133.792	41.5154	34.4846	14.5789	145.183	97.563	105.237	28.3512	136.325	17.3722	8.88191	8.4903	8.92546	5.74192	14.6674	168.551	148.284	112.345	27.2268	33.3677
156	f	12	f_12	123.374	77.4381	66.6297	45.9358	24.6226	78.8488	78.1642	148.502	56.7442	50.446	18.0737	148.082	79.9973	81.9403	24.5448	138.274	20.6939	11.0491	9.6448	12.2252	8.688	20.9132	172.136	147.792	92.6241	30.3096	34.4518
157	f	12	f_12	110.101	67.7117	64.5413	42.3897	24.7641	75.5693	66.3207	142.725	45.5601	38.9831	13.7768	149.931	96.6566	84.6955	23.6025	142.805	22.1515	8.99021	13.1613	11.3758	5.84983	17.2256	171.354	153.288	88.2462	26.7576	39.39
158	f	12	f_12	107.825	70.2838	57.7952	37.5414	20.8176	70.7813	68.6556	130.916	50.0299	43.0417	16.3756	152.682	101.075	120.206	29.7832	128.93	20.2539	8.58158	11.6723	10.216	6.10772	16.3237	155.233	137.182	102.249	31.7867	36.9481
160	f	12	f_12	109.194	70.5549	62.6606	38.6393	19.3529	73.6628	64.9037	149.145	46.5336	39.7494	15.384	150.935	92.6287	108.104	26.5802	137.967	24.0213	14.6594	9.36192	10.6284	8.25796	18.8864	167.392	147.196	79.2939	29.2748	39.5917
164	f	12	f_12	121.799	75.0919	70.9716	46.707	28.2239	82.9033	71.0526	149.704	50.8273	43.7012	16.8775	145.012	89.8791	99.4981	28.9374	134.645	24.2646	12.4888	11.7757	11.4117	6.67143	18.0832	165.881	145.812	94.4634	27.9881	38.414
165	f	12	f_12	114.364	72.6425	61.9277	41.7216	25.9656	74.322	70.055	130.469	52.4364	43.743	17.0595	137.442	99.8048	112.291	28.6628	136.47	20.2061	10.1402	10.0659	8.62216	6.73384	15.356	168.228	149.282	97.6666	30.342	34.518
167	f	12	f_12	99.0748	61.1188	56.9711	37.956	25.0011	68.9033	60.249	133.958	42.1037	35.3348	16.0676	143.34	91.2485	110.288	30.0631	132.335	19.0151	8.16414	10.8509	8.50848	4.04641	12.5549	168.649	144.826	87.1111	27.16	37.0182
201	f	12	f_12	110.991	69.5968	63.0678	41.3938	23.2246	73.9112	60.237	129.494	47.9228	43.1847	14.7478	154.656	82.492	76.7486	22.2058	142.411	21.674	9.6734	12.0006	12.154	5.6152	17.7692	171.665	148.083	91.2358	29.0901	38.1219
218	f	12	f_12	104.329	65.257	58.692	39.0718	22.6315	69.3221	65.6001	138.271	45.6368	38.3929	14.7335	152.352	90.3882	102.084	25.3784	139.117	19.6202	11.7497	7.8705	10.1101	5.9302	16.0403	167.639	148.649	88.5934	29.3059	37.0967
245	f	12	f_12	107.124	67.4234	61.9115	39.7006	18.9375	72.8583	66.8175	140.06	45.2125	37.991	15.3775	144.628	96.4004	98.0964	27.0948	139.843	22.2109	10.1222	12.0886	12.2689	8.09423	20.3631	172.511	152.893	89.6328	29.2571	38.3666
250	f	12	f_12	110.528	73.9122	56.3438	36.6156	19.9526	66.6496	73.7339	137.547	54.184	47.6109	14.6581	147.539	89.3605	93.6642	25.8342	135.54	19.7282	8.3792	11.349	10.9207	5.3423	16.263	162.368	145.15	91.2287	32.0092	38.3109
255	f	12	f_12	106.783	64.6164	64.1993	42.1662	23.9112	74.7409	61.3633	151.406	42.5834	37.1002	13.9855	143.967	81.3202	85.8806	27.4981	138.807	22.033	11.0982	10.9349	8.87056	8.98444	17.855	170.626	150.979	81.9435	29.5267	38.5518
264	f	12	f_12	119.801	73.4384	67.2818	46.3623	26.3127	78.3316	71.9517	146.831	52.5188	48.9341	15.3793	147.089	79.0532	86.4471	24.9149	138.802	20.9195	11.7197	9.1998	11.6031	8.04649	19.6496	169.42	148.116	85.7436	31.9044	37.7543
269	f	12	f_12	108.425	66.3558	64.8144	42.0694	22.465	76.8546	62.7498	122.525	43.6108	35.9846	14.1947	142.179	100.986	102.569	26.1248	142.724	22.745	11.1747	11.5702	13.9561	5.2484	19.2045	172.615	156.034	99.902	24.6209	34.1266
275	f	12	f_12	112.885	70.7274	62.8917	42.1578	24.0016	75.3351	68.1189	144.028	49.9935	43.3498	17.3198	140.819	89.0338	98.4157	28.9389	134.842	20.7339	10.5343	10.1996	8.67138	9.08484	17.7562	169.269	146.476	82.1247	28.9573	35.8647
277	f	12	f_12	124.503	79.4282	72.6288	45.0752	22.0575	85.1247	73.9775	137.933	51.8746	44.8354	16.6471	142.592	91.3331	90.2084	28.1899	138.167	27.5535	9.15252	18.401	13.4248	9.19296	22.6177	169.069	150.622	80.9158	28.9833	38.6141
283	f	12	f_12	114.701	73.7396	65.1789	40.9609	24.3604	77.756	67.0414	115.802	49.5216	42.3424	16.5641	138.576	96.6067	109.527	30.0253	134.143	24.2181	16.6159	7.60212	9.52304	6.67744	16.2005	166.242	146.449	81.2128	29.3581	39.5063
294	f	12	f_12	109.315	68.858	62.3372	40.4575	23.2215	73.0367	67.9353	159.605	46.9783	40.3171	13.6726	142.948	95.8999	101.886	25.1605	141.885	21.8797	12.6482	9.2315	6.437	10.399	16.836	171.831	154.805	88.382	26.3622	34.5505
299	f	12	f_12	115.135	71.5	64.985	43.635	27.685	76.725	66.9225	149.783	50.15	44.7761	16.1956	137.141	87.5654	103.547	27.1589	138.129	21.35	12.04	9.31	7.545	8.005	15.55	172.731	149.92	99.6608	31.3999	35.7998
301	f	12	f_12	109.102	66.4369	60.4173	42.6655	25.0453	72.8672	65.9484	128.66	48.6851	44.5209	16.0084	131.619	85.6321	80.6038	29.1536	134.342	17.7518	6.3227	11.4291	12.343	4.8772	17.2202	171.153	147.903	83.0702	30.8575	35.1904
304	f	12	f_12	118.97	74.1924	67.5327	44.778	25.1756	80.0855	71.2651	126.449	51.4377	44.5374	16.2326	145.822	96.8874	106.7	26.3365	138.953	22.7547	12.5199	10.2348	11.7485	7.45395	19.2024	168.883	149.504	93.855	30.054	35.8038
306	f	12	f_12	106.98	66.9243	58.9688	40.0562	22.415	71.6266	63.0617	142.425	48.0117	39.9332	16.6792	149.027	96.1304	108.97	24.9594	140.037	18.9126	9.94684	8.96576	8.3554	8.88576	17.2412	171.673	148.563	85.9536	30.0595	35.618
322	f	12	f_12	108.124	70.6395	59.146	37.4847	21.5202	72.255	64.8672	151.798	48.9782	39.4976	15.7566	144.682	107.572	132.03	27.834	137.206	21.6613	12.6334	9.02785	6.06116	9.50341	15.5646	162.884	147.557	100.951	31.8905	36.6774
326	f	12	f_12	127.233	77.6089	74.3155	49.6243	26.6516	87.6305	74.971	148.861	52.9177	46.0806	17.1833	142.19	89.2602	98.3326	28.2814	136.649	24.6912	11.9956	12.6956	14.1392	8.43352	22.5727	168.325	148.915	90.1836	30.2132	38.5317
329	f	12	f_12	109.213	67.9889	63.8035	41.2236	24.8368	75.1673	66.8458	131.244	45.409	37.32	15.3659	147.958	97.9155	114.59	26.4548	139.627	22.5799	12.283	10.2969	10.8438	5.14305	15.9868	169.96	151.498	96.219	23.469	34.7067
338	f	12	f_12	111.203	68.3366	65.1247	42.8665	27.6811	77.7317	63.1261	135.012	46.0785	40.203	16.8044	134.206	89.6636	97.4134	27.7172	139.406	22.2581	12.8994	9.35872	7.99265	6.79281	14.7855	178.609	153.163	104.862	29.9359	36.4658
339	f	12	f_12	121.292	75.174	70.2186	46.1182	28.1336	83.628	67.8261	128.317	51.0736	44.246	18.2687	139.263	92.81	103.861	28.8717	136.007	24.1004	15.3202	8.78028	10.7328	6.8518	17.5846	171.058	147.233	87.6295	28.3651	40.7613
348	f	12	f_12	122.82	73.2191	69.8632	49.6005	34.7799	80.6912	67.9935	151.704	52.9564	47.6482	18.9332	150.359	81.7444	85.7747	22.6496	141.481	20.2627	11.3844	8.87832	7.3486	7.07198	14.4206	179.835	148.613	82.4186	33.2374	34.7537
349	f	12	f_12	106.701	66.9871	60.7994	39.714	20.8054	72.4042	62.3459	131.238	45.9017	40.1183	15.2167	139.021	90.9718	85.7508	27.5754	138.525	21.0854	10.6768	10.4086	8.66416	9.84446	18.5086	171.902	150.533	104.606	32.9117	36.3138
350	f	12	f_12	97.6785	62.3454	56.8879	35.3331	20.5491	68.7272	61.5778	109.362	40.7906	33.8135	16.7757	135.376	86.3667	96.3614	32.9077	133.414	21.5548	11.6369	9.9179	10.8355	3.5485	14.384	174.282	150.812	98.5567	23.7162	31.4203
352	f	12	f_12	132.432	81.0122	74.1904	51.4197	32.126	88.4957	73.8004	143.593	58.2415	51.8326	18.8599	143.01	94.5829	113.515	27.516	135.654	22.7707	8.93534	13.8354	10.0795	8.81416	18.8936	166.454	144.155	86.0783	32.1777	38.7341
363	f	12	f_12	109.124	69.1565	58.621	39.9674	25.7906	70.68	62.6348	134.066	50.5028	44.1486	16.277	146.464	94.0449	110.283	26.0194	134.704	18.6536	9.7301	8.92353	7.71463	6.06217	13.7768	165.965	141.969	81.1279	31.6678	36.4543
365	f	12	f_12	100.806	62.8284	58.0742	37.9779	23.4178	71.2078	55.9415	131.391	42.7322	35.5749	16.8256	141.314	94.8073	110.798	31.7236	131.166	20.0962	8.94294	11.1533	7.85024	6.3099	14.1601	165.768	141.652	98.392	28.3496	37.0596
370	f	12	f_12	107.676	67.8108	64.2392	39.8656	23.3654	73.9688	59.4796	119.785	43.4372	39.2085	13.8813	135.911	78.0651	86.5314	29.2596	136.169	24.3736	12.6171	11.7565	11.8106	4.28968	16.1002	170.252	149.197	95.759	28.9227	39.0059
377	f	12	f_12	116.176	71.728	64.83	44.4484	24.94	77.396	65.8224	154.667	51.3464	45.2231	16.1076	142.498	91.0707	103.825	24.4127	141.684	20.3816	10.7048	9.6768	10.6636	8.4448	19.1084	172.84	150.79	89.0412	31.3672	36.5145
380	f	12	f_12	109.155	64.8815	63.095	44.2737	26.18	74.2592	65.0815	123.792	46.0602	38.3334	15.0059	143.924	97.4169	91.2637	25.4789	142.111	18.8213	8.63625	10.185	10.9837	6.71	17.6938	173.455	154.368	90.1985	29.6706	37.0095
387	f	12	f_12	110.383	72.0137	58.3931	38.3693	22.507	68.7316	73.7927	133.831	51.9899	45.0269	13.878	145.841	94.8357	116.409	24.1177	141.224	20.0238	10.1554	9.8685	10.8054	4.65688	15.4622	168.811	152.637	86.0194	28.4744	32.3538
391	f	12	f_12	101.179	62.5504	56.7033	38.6282	24.2322	68.0807	61.3199	128.533	44.4754	37.5565	15.3203	146.507	88.484	80.7075	27.951	136.015	18.075	7.52526	10.5498	9.06931	4.92668	13.996	167.43	146.458	111.07	27.043	33.2174
393	f	12	f_12	109.443	67.3829	60.1792	42.0603	26.7731	73.005	66.4423	140.745	49.2639	40.4357	16.3268	138.415	95.604	97.7403	24.2261	144.913	18.1189	7.66396	10.4549	7.74369	7.14342	14.8871	178.608	157.744	86.2783	31.6959	32.4641
401	f	12	f_12	110.238	70.6392	60.3124	39.5985	22.5333	71.2794	67.2703	121.218	49.9254	43.2621	16.5255	136.227	89.1632	110.556	31.0639	131.239	20.7139	12.1063	8.60754	12.5464	4.1188	16.6652	165.223	144.272	101.588	25.9571	30.7902
402	f	12	f_12	109.909	69.1384	61.3121	40.7707	26.8742	72.002	67.9357	139.248	48.5971	45.6067	15.8827	137.445	73.8911	82.2213	28.4876	134.323	20.5413	12.5257	8.0156	7.36443	6.13209	13.4965	171.557	146.989	89.8175	31.975	36.2543
403	f	12	f_12	110.295	66.5146	65.6809	43.78	28.2054	76.4726	58.1725	142.717	44.6137	39.393	14.4909	146.707	84.2437	93.7961	25.4205	138.861	21.9009	9.62168	12.2792	10.9835	4.19104	15.1746	170.408	147.405	91.9606	28.4654	41.6994
416	f	12	f_12	110.073	69.581	62.5762	40.4918	23.7031	73.2992	63.1355	153.137	47.4966	40.8794	15.5393	136.934	87.7615	98.6498	29.2585	135.835	22.0844	12.7808	9.30363	9.82324	6.56545	16.3887	168.765	148.218	106.487	27.1644	34.7105
418	f	12	f_12	108.533	69.7811	60.5503	38.7518	21.34	70.8411	65.6957	149.323	47.9826	40.7554	13.1552	145.716	105.87	121.961	25.1739	140.66	21.7986	12.5134	9.28512	9.94936	7.0624	17.0118	166.001	151.342	84.5475	30.3774	39.4124
426	f	12	f_12	117.806	71.2413	65.7631	46.5652	28.6552	77.5227	71.8646	135.073	52.0434	44.9615	15.2119	145.968	102.902	124.432	24.7593	140.915	19.1979	10.3074	8.89056	11.0985	6.41152	17.51	169.474	151.421	89.7078	29.8822	34.8234
431	f	12	f_12	108.413	67.3443	63.1965	41.0689	23.2833	73.86	63.3808	153.059	45.2167	38.1702	13.8542	146.605	95.9234	91.8722	23.9054	143.723	22.1276	9.92418	12.2035	11.5792	5.80637	17.3855	172.98	154.657	94.3216	26.7526	35.8747
453	f	12	f_12	116.271	75.5379	64.3932	40.7327	24.1233	77.192	71.7273	128.648	51.8773	43.8539	18.3784	143.982	87.788	97.0013	26.809	138.405	23.6606	15.1938	8.46678	8.56532	7.64408	16.2094	173.408	149.753	107.298	33.4255	35.7907
463	f	12	f_12	115.668	73.4636	62.9614	42.2042	23.3866	74.8873	73.8454	134.046	52.7065	44.668	17.3122	144.081	96.4448	99.1917	25.1486	141.149	20.7571	10.7559	10.0012	11.7696	6.64808	18.4177	174.781	152.935	99.6253	30.1431	34.5118
466	f	12	f_12	121.968	75.9726	69.1366	45.9954	24.8154	81.9181	68.5512	141.868	52.8313	46.0168	15.6036	151.322	97.356	99.1727	23.4523	142.553	23.1412	14.1519	8.98932	9.721	11.0589	20.7799	168.46	149.863	83.7748	32.8771	37.226
470	f	12	f_12	113.2	72.7866	62.4742	40.4131	23.12	75.3767	63.9969	143.917	50.7254	42.6932	16.3025	151.738	100.192	113.938	27.2997	134.732	22.0611	11.5413	10.5199	12.9564	3.93667	16.893	160.702	141.475	101.278	29.3036	38.1911
472	f	12	f_12	119.935	80.164	62.1168	39.7708	19.8616	73.0076	75.354	154.063	57.818	50.5434	18.4264	151.936	90.716	109.697	27.4267	133.132	22.346	13.5284	8.8176	11.1724	8.3368	19.5092	162.369	140.452	93.8614	31.035	34.5453
486	f	12	f_12	132.062	84.1785	70.7723	47.8833	26.0687	83.3514	81.5478	157.004	61.2895	55.8538	18.0287	138.394	89.2517	98.5532	27.1407	135.711	22.889	11.0945	11.7945	13.6316	7.783	21.4146	168.351	146.87	86.7993	31.9686	36.9146
487	f	12	f_12	113.772	70.4005	65.4105	43.372	25.3855	76.7615	67.2525	130.716	48.362	43.6525	16.3596	141.695	76.6448	90.8047	29.5851	133.293	22.0385	11.297	10.7415	11.389	6.1975	17.5865	167.553	144.864	100.538	27.3364	34.1574
490	f	12	f_12	106.629	65.8015	63.1085	40.8273	24.1422	73.9985	58.4363	126.983	43.5204	38.2723	14.682	137.555	89.1505	86.0353	28.532	137.782	22.2811	10.4337	11.8474	8.5144	7.7707	16.2851	171.527	149.816	105.337	27.8733	37.4661
495	f	12	f_12	123.314	77.299	67.8765	46.015	27.4555	81.9635	72.426	138.442	55.4375	46.3589	20.5638	143.289	91.2436	86.1553	29.0526	132.9	21.8615	13.3175	8.544	11.2975	6.862	18.1595	168.147	142.862	94.0562	29.218	36.5028
498	f	12	f_12	112.267	69.8088	62.2356	42.4583	27.3838	73.3593	61.984	101.501	50.0316	43.8859	16.7754	147.631	83.0603	85.9284	26.687	135.538	19.7773	7.73996	12.0373	11.5722	3.10228	14.6745	167.598	142.53	95.0833	30.0418	35.4925
499	f	12	f_12	121.86	74.5891	68.7646	47.2705	28.3984	81.5505	67.6049	145.824	53.095	44.9752	16.5217	152.407	99.1685	92.9251	21.9798	144.442	21.4942	9.94807	11.5461	8.28885	10.1832	18.4721	172.424	151.213	97.0177	29.5237	35.5704
500	f	12	f_12	115.037	71.7378	64.928	43.299	26.6717	77.2116	68.0432	153.435	50.1087	42.6128	16.347	143.291	93.7869	109.051	25.6739	140.683	21.629	13.1907	8.4383	8.25848	7.96884	16.2273	172.625	151.683	87.8255	27.2551	35.229
504	f	12	f_12	112.476	73.8043	59.3364	38.6722	22.186	70.8746	69.6285	143.172	53.1401	47.2059	16.6147	154.139	90.2833	110.242	26.2438	133.816	20.6642	10.4969	10.1673	6.7711	9.3151	16.0862	162.623	140.528	99.9684	33.0236	34.9169
514	f	12	f_12	116.217	75.4073	63.1229	40.8099	22.033	73.0878	72.2278	134.37	53.0943	47.2164	16.028	146.91	82.81	96.7545	26.6482	135.68	22.313	13.6228	8.69022	11.2151	7.16185	18.3769	166.419	145.358	98.5726	29.6518	35.2882
518	f	12	f_12	114.798	73.0932	64.771	41.7053	22.9508	76.1337	67.8469	130.266	50.0274	44.258	18.3267	141.971	84.4628	92.6961	29.1399	134.488	23.0658	12.1731	10.8926	11.9979	6.35656	18.3545	171.472	145.485	89.1419	30.616	36.7355
519	f	12	f_12	110.236	70.0404	59.2033	40.1957	28.0017	71.9284	69.7435	120.875	51.0328	43.7515	16.8547	147.117	92.0422	107.011	28.0036	133.316	19.0076	9.56782	9.43977	8.56172	3.2322	11.7939	163.874	143.186	85.8147	31.5741	35.1896
520	f	12	f_12	114.471	70.7444	64.422	43.7266	21.0737	76.7418	69.9569	163.674	50.049	42.9704	16.5149	144.422	89.9142	97.4887	29.2696	133.548	20.6954	11.6435	9.0519	10.3185	11.9343	22.2529	164.349	144.878	84.7905	29.7296	38.2469
521	f	12	f_12	113.961	71.9369	63.5391	42.0242	22.0829	74.8623	68.067	133.192	50.4219	43.7674	15.9761	146.877	87.5598	82.0227	24.6505	140.884	21.515	12.0185	9.49648	10.6335	8.90774	19.5413	172.246	150.472	96.1433	33.1813	37.6115
523	f	12	f_12	104.326	64.0845	60.2393	40.2417	24.5963	70.9102	61.3277	141.351	44.0869	41.1902	13.5535	141.424	86.6614	102.706	28.3737	134.919	19.9976	10.388	9.6096	8.22904	7.01632	15.2454	166.148	146.232	85.3485	29.5271	35.4211
537	f	12	f_12	125.848	78.2799	72.1037	47.5677	26.0848	85.0089	73.9082	132.874	53.7439	45.8154	17.884	155.459	89.0476	94.8264	23.816	141.156	24.5361	15.2097	9.32637	12.9338	8.14915	21.0829	170.665	148.669	94.8652	28.5606	38.3672
547	f	12	f_12	114.897	72.1664	64.7343	42.7303	33.2274	78.3726	69.3392	105.796	50.1624	43.885	17.1252	134.195	91.4327	90.2953	26.9691	139.776	22.004	9.44112	12.5629	6.91256	2.1904	9.10296	177.356	153.802	98.4447	27.3788	31.7104
551	f	12	f_12	127.683	79.7372	73.1189	47.9462	26.4374	86.2034	70.4119	151.867	54.5645	47.8749	15.7624	147.59	97.4543	100.622	24.0855	141.503	25.1727	12.6869	12.4858	11.6635	9.44528	21.1088	167.685	149.559	79.0075	30.4581	38.9172
552	f	12	f_12	157.075	93.1021	95.9647	63.9734	39.7531	110.945	80.715	139.24	61.1107	53.0746	21.3015	133.372	94.0536	104.004	27.3367	141.403	31.9913	20.9777	11.0137	11.4881	12.3322	23.8203	177.586	154.244	96.7887	24.4361	36.9292
558	f	12	f_12	132.838	80.194	74.8357	52.644	30.3835	87.5627	78.4113	157.227	58.0023	50.0302	18.2922	135.337	83.3978	104.121	26.575	140.502	22.1917	15.883	6.30875	12.5675	9.293	21.8605	175.321	153.994	84.6853	30.4622	40.2321
578	f	12	f_12	120.334	77.2573	65.374	43.0764	24.2264	77.9275	74.4689	145.453	54.9597	47.8569	18.6551	145.389	87.8546	114.722	28.7055	132.219	22.2976	12.0331	10.2645	10.4743	7.97566	18.45	165.458	142.294	91.0125	30.7059	37.1841
580	f	12	f_12	121.92	78.1571	67.7271	43.7634	24.8644	79.6107	70.3545	149.436	54.1934	50.224	16.9302	120.493	89.07	109.79	33.7626	129	23.9637	14.3868	9.57687	8.08378	10.4152	18.499	165.383	144.318	96.0609	33.5844	38.5314
585	f	12	f_12	115.134	74.6272	60.6283	40.5072	22.1073	70.5882	79.0764	123.254	54.5062	47.1688	15.4187	145.685	91.039	98.4174	25.7292	138.684	20.1211	12.3309	7.7902	12.4143	5.5856	17.9999	167.97	150.902	97.0385	31.7774	36.8842
589	f	12	f_12	111.889	69.1255	64.2443	42.7638	22.0877	76.8396	67.551	129.99	47.645	41.6881	16.58	142.989	89.3683	94.4378	28.4661	136.317	21.4805	10.5381	10.9424	13.8498	6.42628	20.2761	170.127	148.261	87.2343	31.9743	38.3372
590	f	12	f_12	103.603	61.9238	60.1336	41.6792	26.5616	69.1041	60.197	131.854	43.4693	38.8403	13.8983	141.832	82.2736	88.0196	27.125	137.367	18.4545	10.0673	8.38716	7.09042	7.62712	14.7175	171.555	149.059	86.3303	30.7034	38.938
591	f	12	f_12	120.859	73.1951	65.8026	47.664	26.0008	78.4061	71.3197	157.257	55.0565	48.1032	16.7992	145.284	98.34	112.792	25.1461	138.089	18.1387	10.1562	7.9825	11.2851	9.97795	21.2631	168.354	146.901	93.6515	34.3589	37.9466
593	f	12	f_12	125.413	75.0769	72.2384	50.336	25.1779	86.4222	71.7214	150.751	53.1744	46.0053	20.1401	147.831	88.4628	99.9747	27.8506	136.302	21.9024	11.998	9.90444	12.1401	12.618	24.7581	171.479	145.514	87.1231	29.5308	36.6242
595	f	12	f_12	106.899	69.449	57.8602	37.4502	18.7767	68.4792	65.86	128.364	49.039	43.0722	14.0889	144.148	94.3699	92.6544	26.6727	136.627	20.4099	7.96048	12.4494	13.076	5.19748	18.2735	164.854	146.816	104.169	33.3831	37.7628
599	f	12	f_12	106.87	65.8235	60.8542	41.0465	24.0986	71.8251	62.935	127.197	46.0158	39.5874	15.3883	149.081	93.3201	103.256	25.1373	140.246	19.8076	10.7892	9.01842	10.4509	6.097	16.5479	171.933	149.547	93.6022	29.9682	34.3184
601	f	12	f_12	112.617	68.2568	62.3514	44.3604	25.6646	72.7634	66.8661	143.529	50.2658	45.4793	14.0799	146.1	90.4732	103.671	23.0772	141.665	17.991	6.85592	11.135	13.206	5.08984	18.2958	171.648	150.755	90.2671	30.2388	33.2512
603	f	12	f_12	104.823	66.641	60.4034	38.1825	20.2341	69.4078	60.2573	153.973	44.42	40.694	14.1254	144.834	75.6668	85.4743	27.3758	136.613	22.221	10.6386	11.5824	8.36248	9.18592	17.5484	169.006	146.509	92.642	33.2474	37.9772
607	f	12	f_12	104.118	67.5763	57.72	36.5419	19.9126	66.2711	62.0604	142.699	46.3982	42.4575	15.2905	143.612	61.6088	60.9042	25.3215	138.355	21.1781	13.8854	7.2927	8.2282	8.0011	16.2293	175.205	148.293	108.473	31.7389	34.9603
608	f	12	f_12	118.196	75.3705	66.261	42.825	24.735	77.7839	74.6682	159.439	51.9345	44.5601	17.2893	138.254	86.5803	105.313	28.8176	138.048	23.436	13.7365	9.69951	8.52166	9.16837	17.69	172.746	152.664	91.4183	32.2488	37.855
610	f	12	f_12	110.304	72.253	57.899	38.051	21.436	66.5415	70.118	124.591	52.405	48.56	15.4578	148.023	74.1047	75.0517	25.013	136.048	19.848	9.107	10.741	10.4575	5.7575	16.215	168.79	144.656	100.993	31.2374	33.206
623	f	12	f_12	109.979	67.5134	62.2026	42.466	28.2358	73.1788	62.3883	128.752	47.7767	40.8411	16.318	143.537	88.2075	92.9457	24.3718	141.683	19.7366	12.1089	7.62776	9.73656	4.09368	13.8302	176.826	151.485	90.2378	26.6738	32.9901
624	f	12	f_12	117.172	74.958	65.988	42.2144	23.9716	76.4004	68.1792	116.099	51.1844	46.602	13.9736	143.201	83.8812	79.8918	24.0602	141.905	23.7736	13.0664	10.7072	13.334	4.5088	17.8428	170.914	151.786	89.8043	30.4634	37.4207
630	f	12	f_12	114.152	73.8775	64.8305	40.2749	21.3955	77.5959	70.3113	125.29	49.3219	39.6047	17.265	149.349	105.138	106.578	28.293	136.687	24.5556	13.5893	10.9662	12.1347	6.34466	18.4794	164.856	147.484	102.575	26.1078	35.2368
633	f	12	f_12	144.175	83.212	82.0925	60.9635	36.629	98.6055	75.6535	151.627	62.083	54.4587	22.8928	140.479	87.4689	89.1824	26.0406	138.592	21.129	8.6365	12.4925	13.4945	10.44	23.9345	175.362	146.422	91.991	28.6949	38.5522
638	f	12	f_12	127.957	80.9319	67.9265	47.025	26.664	81.8409	76.9023	154.414	60.0304	51.5676	18.3355	138.199	98.3227	106.99	23.3265	144.484	20.9016	10.4784	10.4231	10.2221	9.7389	19.961	176.698	155.023	96.5009	39.2575	36.1043
645	f	12	f_12	111.763	69.6714	63.9416	42.0917	25.7352	74.3221	65.2752	144.975	47.8215	40.5876	13.8601	146.217	101.316	94.1665	21.9777	146.049	21.8499	10.3595	11.4904	9.71684	6.23972	15.9566	175.275	156.466	98.8744	33.2684	41.4362
652	f	12	f_12	103.213	64.2213	55.9205	38.9921	25.5392	66.3543	62.8884	105.57	47.2929	39.7802	14.8536	148.704	94.4895	105.66	22.9689	142.966	16.9283	7.73095	9.1974	11.4467	1.60619	13.0529	173.196	151.989	95.6119	31.0508	33.9002
653	f	12	f_12	112.858	74.0503	59.0037	38.8077	21.9062	70.8457	69.9858	136.307	53.8542	45.6406	16.5457	145.022	95.3588	103.633	25.7822	137.153	20.196	10.5298	9.6662	9.75835	6.7432	16.5015	166.589	146.517	105.054	36.7271	37.6639
656	f	12	f_12	100.809	62.5676	59.4604	38.2418	21.4668	69.0412	53.9209	140.599	41.3489	36.0681	14.6142	140.792	85.3426	87.388	26.9969	139.641	21.2186	11.4477	9.77096	7.34424	9.03076	16.375	174.607	149.979	91.2903	28.4952	34.8686
663	f	12	f_12	106.555	67.8328	56.466	38.722	22.9336	66.0944	70.4496	145.225	50.0888	44.5114	14.0046	144.805	97.173	110.793	23.4654	142.19	17.744	10.3664	7.3776	7.582	7.8064	15.3884	173.636	153.43	88.9299	35.0105	31.5291
665	f	12	f_12	97.9851	62.9254	52.447	35.0597	20.4818	61.4208	62.9904	133.781	45.5381	40.0286	13.279	135.445	92.7137	98.1061	26.5575	140.398	17.3873	8.88358	8.50374	8.0488	6.12908	14.1779	174.309	154.731	97.9328	30.0828	29.7278
666	f	12	f_12	103.536	64.6168	54.4117	38.9192	22.7407	65.3927	66.6633	129.996	49.1242	41.6982	14.3052	150.873	101.717	119.386	22.1682	143.494	15.4926	6.11792	9.37464	11.5973	4.1812	15.7785	171.077	152.212	98.8591	35.193	32.7369
012	f	15	f_15	106.507	67.1364	59.0899	39.3705	24.9596	69.2143	67.8153	120.578	47.4169	41.0539	15.7511	147.197	81.3742	73.6384	24.9563	139.949	19.7194	7.67703	12.0424	10.7376	3.65325	14.3909	174.543	150.435	100.906	32.8927	35.6918
019	f	15	f_15	110.657	69.5211	60.8974	41.1358	24.8263	71.3315	71.0698	130.47	49.7595	43.1787	15.3135	143.732	84.0086	95.2509	26.5372	136.945	19.7616	8.67237	11.0893	12.4188	3.87076	16.2896	169.527	148.569	98.4835	30.1594	35.5065
021	f	15	f_15	116.63	71.4082	65.5828	45.2214	27.3377	77.2506	70.094	126.404	51.0468	43.3432	17.9381	145.181	90.5487	112.236	27.0989	136.978	20.3614	8.6034	11.758	11.3778	6.48594	17.8637	171.797	147.176	87.8506	29.4568	37.2999
022	f	15	f_15	120.975	73.439	70.9226	47.5362	30.0364	83.8114	66.0056	124.833	50.0526	41.8353	17.348	145.567	95.8927	94.1232	23.5373	144.437	23.3864	10.695	12.6914	12.884	4.5958	17.4798	177.497	153.386	92.5664	29.2683	37.396
031	f	15	f_15	110.151	66.3751	62.2447	43.7763	24.6537	72.9992	64.1613	141.94	47.9067	41.4327	16.3749	139.554	76.3692	79.7587	27.4128	137.822	18.4684	8.3316	10.1368	10.3256	8.77704	19.1027	173.105	148.693	90.432	27.7065	33.0862
032	f	15	f_15	108.939	68.9132	62.0278	40.0253	24.8435	73.1614	69.063	119.03	46.9108	40.985	16.3763	142.876	83.2387	89.0676	28.1402	136.408	22.0024	11.7623	10.2401	10.7053	4.45654	15.1618	172.486	148.965	86.0718	27.7235	34.6487
033	f	15	f_15	121.351	76.308	68.8635	45.0432	22.9248	83.191	67.7322	160.946	52.4877	44.7003	18.9205	144.469	94.5219	116.464	30.2759	132.498	23.8203	11.9101	11.9101	9.19034	12.9081	22.0984	164.037	140.898	81.5285	33.416	39.6714
041	f	15	f_15	113.705	72.6511	62.0484	41.0541	25.4866	73.8523	67.692	158.338	51.6569	44.3075	16.1151	123.534	89.1881	109.817	31.9324	132.214	20.9942	12.9833	8.01096	10.9615	4.58608	15.5476	166.499	147.453	87.1792	32.1649	42.3006
048	f	15	f_15	117.603	76.6369	65.1041	40.9665	24.1102	77.8146	70.3756	157.375	52.4993	44.4679	16.663	141.409	98.8084	115.168	29.4872	133.345	24.1376	14.03	10.1076	9.70504	7.13128	16.8363	162.393	143.907	94.2533	31.9762	42.3128
056	f	15	f_15	116.99	69.6578	67.9264	47.3319	29.5031	79.1693	65.792	142.016	49.0633	46.4594	15.4191	141.92	80.6299	75.6978	24.1446	141.741	20.5945	8.93437	11.6601	8.83294	8.9758	17.8087	175.124	151.125	94.7804	31.191	36.9452
060	f	15	f_15	117.736	73.5516	64.2719	44.1849	27.0075	75.6371	77.0991	126.47	53.4646	46.5106	17.1524	144.906	82.7761	85.7183	25.4501	138.27	20.087	10.119	9.96798	10.9242	6.23326	17.1574	173.348	149.738	91.9835	31.1289	38.654
064	f	15	f_15	107.632	69.634	58.3895	37.9977	20.0628	69.0009	72.4266	158.532	49.2423	41.906	16.3246	147.644	90.2301	96.4059	27.9196	134.93	20.3918	10.4225	9.9693	10.0193	7.89565	17.9149	166.995	146.147	88.5729	26.0856	32.1931
066	f	15	f_15	107.14	68.2904	57.171	38.8492	23.4444	69.1704	67.9076	129.475	49.9686	42.0811	17.1433	156.068	98.1753	109.986	23.8091	138.724	18.3218	8.78236	9.53946	8.83236	6.55248	15.3848	170.628	145.538	103.112	30.812	33.4296
068	f	15	f_15	111.418	65.0207	65.5567	46.3975	29.3903	77.0603	66.4532	129.84	45.8614	41.0982	17.6944	134.599	79.2242	94.5931	33.009	130.41	19.1592	9.35332	9.8059	10.7611	6.22612	16.9872	170.941	144.957	94.0116	25.6772	34.8845
077	f	15	f_15	109.798	66.9367	62.5191	42.8618	25.2779	74.7213	64.5275	140.264	47.2793	40.3432	16.0728	151.39	98.5064	108.358	26.902	135.421	19.6574	8.98138	10.676	9.70922	7.85462	17.5638	165.657	143.538	85.8419	30.6069	38.6268
079	f	15	f_15	107.16	71.3317	59.0369	35.8285	16.9263	69.9571	67.0215	162.467	48.1233	40.4987	15.5778	147.19	95.0465	105.383	27.1262	137.12	23.2084	14.8466	8.36185	9.9477	8.93445	18.8822	167.153	147.159	95.9958	30.9325	38.3134
081	f	15	f_15	106.788	65.8132	62.7423	40.9746	24.3488	74.1362	65.9429	135.658	44.0455	37.7594	16.37	137.629	87.4603	92.8945	29.1047	138.105	21.7677	12.4144	9.3533	9.4033	7.20258	16.6059	177.181	153.216	81.6472	25.4705	32.7476
082	f	15	f_15	111.531	72.8248	61.7308	38.7065	21.3504	73.1565	69.2	139.376	49.8006	41.2216	16.1672	146.882	103.606	103.134	27.7963	136.064	23.0243	12.2796	10.7447	11.1358	6.20035	17.3361	165.186	146.326	99.3966	28.0817	39.3267
083	f	15	f_15	105.581	67.0379	60.0359	38.5428	21.3542	71.1224	63.7534	141.044	45.5449	40.1153	15.0778	137.336	88.0617	91.3322	29.7447	134.242	21.4931	11.9406	9.55248	9.26132	7.90726	17.1686	168.308	146.949	96.5113	29.7356	36.6064
088	f	15	f_15	102.376	68.7679	51.0133	33.608	22.727	62.7862	72.8194	142.162	51.3626	41.4876	15.8107	146.245	101.465	130.712	23.9192	141.397	17.4053	12.798	4.60728	6.19304	4.66792	10.861	170.797	152.786	95.5051	29.6473	31.2242
090	f	15	f_15	110.912	73.6031	58.3625	37.3086	20.4027	69.9997	74.0696	133.217	52.5492	45.4172	17.6205	145.808	88.1607	100.086	29.2113	131.421	21.0539	11.2972	9.75669	9.80669	7.07914	16.8858	164.251	142.003	88.8021	30.282	34.0564
092	f	15	f_15	110.016	70.1084	62.2534	39.9075	23.7424	73.34	68.7003	119.734	47.7624	40.974	16.8391	144.433	84.7037	90.24	29.3396	134.215	22.346	12.2818	10.0642	9.77306	6.37204	16.1451	168.563	145.813	98.1965	27.2116	35.5834
093	f	15	f_15	113.4	70.2224	60.6908	43.1777	27.0649	72.5928	68.822	149.89	52.7093	45.6302	16.839	146.711	94.5633	109.333	25.1511	135.721	17.5131	7.99141	9.52168	10.2518	5.84105	16.0929	168.572	143.888	78.7829	36.9542	41.7249
095	f	15	f_15	109.464	72.9257	60.1664	36.5378	20.4288	72.2357	64.3863	121.02	49.2971	44.1113	17.5757	141.523	88.4109	109.527	32.7463	126.732	23.6286	9.17946	14.4492	10.9294	5.15969	16.0891	160.074	135.827	103.551	29.6016	36.8739
097	f	15	f_15	98.7668	61.4918	59.622	37.275	21.717	70.7605	60.822	148.999	39.1448	31.5261	15.8106	139.036	91.5565	87.6919	29.1673	139.716	22.347	12.2984	10.0487	9.64872	5.8892	15.5379	179.869	156.124	92.0133	25.1068	36.6083
100	f	15	f_15	112.679	70.8077	64.5423	41.8714	24.6754	76.0625	72.4088	146.605	48.1368	39.967	16.2563	144.849	94.7154	92.3682	26.7378	139.042	22.6709	11.8013	10.8696	12.9382	4.23784	17.1761	172.614	152.055	97.7242	28.5553	38.2886
107	f	15	f_15	119.122	76.8289	65.7522	42.293	26.2048	80.1678	70.038	117.664	53.3697	46.2214	18.9956	137.122	97.2168	107.81	30.7766	131.245	23.4592	11.7296	11.7296	11.7796	4.2886	16.0682	165.453	141.88	91.2522	29.9608	35.2839
108	f	15	f_15	126.829	75.9814	75.0027	50.8477	34.2238	86.6558	65.1896	141.975	51.8263	48.7191	17	135.769	82.0811	96.8668	28.6553	133.122	24.155	15.1351	9.01992	11.516	5.08792	16.6039	167.284	141.772	87.8173	32.6151	47.3299
118	f	15	f_15	118.127	72.8255	65.8417	45.3012	27.8171	78.3911	68.7781	153.542	52.285	44.9026	16.8653	144.244	95.1944	111.881	24.8238	140.314	20.5405	12.0658	8.47476	8.38112	9.08296	17.4641	172.231	149.359	84.4733	33.6381	39.6989
120	f	15	f_15	120.881	73.4491	67.5689	47.432	27.7697	80.6575	73.415	138.731	53.3122	46.0176	18.2352	136.163	94.3714	111.068	28.7831	136.358	20.1369	9.27168	10.8653	12.2191	7.42324	19.6423	172.186	149.199	100.195	29.5495	33.7133
123	f	15	f_15	117.853	72.9657	64.8778	44.8872	25.365	76.9266	69.5192	162.733	52.9751	47.5894	15.3949	147.501	93.0966	86.4405	25.6965	136.157	19.9906	7.71066	12.2799	12.6155	6.88671	19.5022	163.693	144.005	85.5071	35.0049	42.8697
124	f	15	f_15	106.989	69.8738	60.6906	37.1153	21.2491	71.3981	67.3033	144.638	46.2985	41.2037	14.2658	128.336	87.2611	102.171	32.3692	133.446	23.5753	16.0483	7.52706	7.151	8.69524	15.8462	168.366	150.715	91.5171	26.8353	33.7133
125	f	15	f_15	108.385	68.2961	60.3927	40.0885	23.2083	71.6539	69.4299	129.508	47.9918	42.2669	14.8067	141.478	86.4908	93.6601	29.0204	134.088	20.3042	11.6903	8.61392	11.5865	5.2737	16.8602	165.081	146.55	91.6301	28.7059	35.6756
127	f	15	f_15	109.739	69.1608	64.347	40.5778	22.0624	76.3416	63.8535	125.817	45.3916	39.7437	15.0408	137.166	97.8939	110.007	31.2889	133.184	23.7692	11.5013	12.268	12.4714	6.024	18.4954	164.775	146.096	94.4275	26.4635	35.8406
128	f	15	f_15	112.82	68.0963	63.5887	44.7241	23.5991	72.5174	69.9965	149.266	49.2318	44.9377	16.6497	143.352	67.2364	59.101	23.4753	142.393	18.8645	6.74828	12.1162	11.8595	9.24557	21.1051	177.421	153.541	92.3926	31.6787	34.9522
130	f	15	f_15	108.731	73.52	56.6786	35.2107	16.5766	68.0466	72.5885	148.157	52.0522	44.8339	15.9109	148.502	101.643	116.494	27.0386	134.72	21.4678	13.0866	8.38128	8.1372	10.4769	18.6141	163.586	144.213	90.8008	31.152	32.8475
131	f	15	f_15	110.393	71.5477	57.81	38.8456	20.6395	68.7816	71.953	140.781	52.5832	44.8296	16.5189	146.167	94.5591	108.861	26.6139	136.177	18.9644	10.3442	8.6202	9.67589	8.5102	18.1861	167.11	146.035	98.2127	32.6202	34.7074
132	f	15	f_15	113.033	70.8753	63.9537	42.1576	24.6693	75.7252	67.74	139.862	49.0792	41.7892	16.4931	139.776	87.9787	82.6236	25.0233	142.171	21.7961	11.1267	10.6694	9.65246	7.81584	17.4683	178.177	154.119	87.8908	28.4163	34.037
133	f	15	f_15	113.475	72.8472	64.4024	40.628	22.9896	74.0388	69.56	150.998	49.0728	42.3817	16.0686	146.615	86.1952	90.3637	25.8083	139.149	23.7744	14.3256	9.4488	9.8036	7.8148	17.6184	172.579	149.714	94.2435	29.7338	36.4885
134	f	15	f_15	116.218	71.3232	66.536	44.8952	25.5804	79.6776	68.4932	143.281	49.6824	40.2636	17.7838	149.522	93.7855	101.494	22.9923	145.167	21.6408	12.8016	8.8392	9.956	9.3388	19.2948	178.237	154.448	81.5144	29.0856	32.959
137	f	15	f_15	116.845	72.2954	67.9299	44.5493	26.1309	77.9606	71.5834	138.452	48.9148	43.3502	15.4227	142.399	86.8102	99.0167	28.281	135.244	23.3806	11.998	11.3827	12.2018	6.19662	18.3984	168.889	147.779	94.6449	27.7612	39.5392
138	f	15	f_15	117.801	77.9637	64.7555	39.8377	24.8964	78.3952	74.0519	163.686	53.0459	44.4376	17.8623	146.041	94.9697	118.201	25.7908	139.878	24.9178	15.7456	9.1722	7.38776	7.5335	14.9213	171.727	150.323	84.9968	33.3761	37.8261
141	f	15	f_15	109.375	72.3995	61.2101	36.9753	19.487	74.0485	61.1859	128.014	48.1647	40.4361	17.0411	142.545	93.6489	90.3865	26.0338	139.872	24.2348	12.4984	11.7363	11.4815	5.9868	17.4683	173.014	148.294	85.0727	29.7441	32.3784
142	f	15	f_15	119.483	72.6132	71.0232	46.8697	26.8837	81.7583	68.0899	140.321	48.4598	42.7298	15.8189	144.125	82.1556	88.271	27.4641	137.402	24.1535	13.6054	10.548	10.9038	9.0622	19.966	170.064	148.195	94.6427	29.9854	39.7715
143	f	15	f_15	123.255	73.326	71.4425	49.9295	28.911	83.751	67.034	152.976	51.813	44.7872	16.1935	152.219	88.3421	72.4888	19.8587	148.44	21.513	9.09	12.423	12.17	8.8285	20.9985	178.247	155.038	85.529	33.4331	37.5396
148	f	15	f_15	119.68	75.98	66.0385	43.7004	25.2012	79.2951	69.8179	147.465	53.6419	47.6663	17.9474	142.414	81.3115	101.763	28.8981	132.728	22.3381	11.0931	11.245	9.77544	8.70368	18.4791	164.838	141.594	87.0641	36.1717	42.4363
151	f	15	f_15	126.58	76.048	72.3467	50.5321	30.8784	84.6544	71.8773	167.58	54.2334	47.0863	17.8025	145.062	89.524	96.1186	27.1201	134.604	21.8146	11.5132	10.3013	9.59387	10.0398	19.6337	167.306	143.613	103.417	34.2911	43.3542
152	f	15	f_15	112.277	70.064	61.239	42.213	26.096	72.149	69.534	155.462	51.038	44.5898	15.2719	139.748	91.2002	99.2469	24.7515	140.676	19.026	9.513	9.513	9.261	6.836	16.097	173.951	152.032	86.258	31.5932	35.1753
155	f	15	f_15	134.489	74.8186	83.289	59.6701	38.834	97.3432	72.751	159.966	51.1997	43.7466	18.349	143.888	94.1854	109.45	29.5102	134.66	23.6189	12.9523	10.6666	10.1071	10.709	20.8161	167.779	146.048	102.09	29.2895	43.6991
156	f	15	f_15	113.49	70.8753	61.5149	42.6149	25.4314	72.9816	69.569	152.987	51.9752	48.0498	15.8436	147.175	77.1504	86.051	24.5041	136.822	18.9001	9.75488	9.1452	9.50004	7.66342	17.1635	169.306	145.087	92.6728	28.585	32.1661
157	f	15	f_15	122.338	72.1092	72.4982	50.2292	32.8478	84.6544	71.4228	155.03	49.8402	42.7519	15.577	145.674	98.337	98.0632	23.4853	143.604	22.269	11.3617	10.9073	9.89685	7.4645	17.3613	175.412	154.664	93.7482	27.1353	38.9205
158	f	15	f_15	119.541	78.8324	62.6064	40.7085	23.2301	76.8402	74.5267	140.412	56.9345	48.9943	17.6429	154.063	104.39	124.244	26.3181	133.751	21.8979	10.8734	11.0245	9.71528	7.74304	17.4583	159.404	140.24	94.6635	32.6095	35.0072
160	f	15	f_15	116.288	72.6227	68.2805	43.6652	23.0651	79.3228	67.9458	145.308	48.0075	40.9839	16.1377	146.827	85.7632	101.629	26.5469	138.878	24.6153	13.1485	11.4667	11.0581	9.52207	20.5802	171.239	149.304	85.3509	28.7122	39.7032
164	f	15	f_15	121.226	77.6397	70.4735	43.5866	25.1985	81.8401	72.2756	175.15	50.7528	42.7194	16.4707	145.985	90.4356	103.881	28.6238	135.977	26.8869	15.8602	11.0267	9.113	9.2551	18.3681	165.787	147.045	87.4989	27.7508	39.2557
165	f	15	f_15	119.259	76.6522	65.1601	42.6064	25.8835	78.6056	68.0316	133.914	54.0985	46.4969	16.8981	138.599	98.709	109.832	26.8911	137.314	22.5537	9.44818	13.1055	11.6316	5.07126	16.7029	166.548	146.171	90.6828	31.0959	34.5548
167	f	15	f_15	113.892	68.763	66.0761	45.1294	26.3896	79.4175	67.865	151.975	47.8163	39.1529	18.3868	136.313	94.0369	115.633	31.0796	134.338	20.9467	10.2567	10.69	12.1846	6.53516	18.7198	172.192	148.728	89.2328	28.6639	38.0222
201	f	15	f_15	112.161	71.6053	62.7591	40.5559	23.1109	73.3681	65.7856	122.809	49.4021	43.3862	15.0212	148.759	84.701	82.0328	23.629	140.754	22.2032	9.29759	12.9056	11.8454	5.57957	17.425	171.326	148.824	91.28	30.4798	38.1125
218	f	15	f_15	105.203	66.6178	58.6958	38.5848	21.307	69.7897	67.3185	130.262	46.5068	38.3839	16.6483	147.508	84.3054	102.979	30.6699	131.46	20.111	12.0108	8.10028	11.3625	5.89538	17.2578	162.936	142.543	96.9067	28.3615	37.6619
245	f	15	f_15	109.548	67.3947	63.9317	42.1535	24.6827	74.7194	64.4017	157.927	45.6165	38.715	15.7395	142.707	91.8508	99.4126	27.941	137.298	21.7782	11.9192	9.85905	9.90905	7.5418	17.4508	171.446	149.03	86.9896	29.0314	39.8516
250	f	15	f_15	107.393	71.3047	54.4655	36.088	20.3968	64.6558	71.4026	135.312	52.9272	45.71	14.8955	146.762	88.0502	90.5719	26.0686	134.659	18.3775	7.20398	11.1735	11.2235	4.44762	15.6711	162.469	143.885	97.4655	31.6419	36.2132
255	f	15	f_15	112.277	70.3615	65.3241	41.9159	22.9282	75.7939	69.2881	146.267	46.9533	39.3334	15.7394	144.695	86.1199	96.2301	26.7138	139.994	23.4082	12.5939	10.8143	10.043	8.92474	18.9677	173.048	152.538	82.9796	27.5878	35.5198
264	f	15	f_15	118.373	73.5874	66.0656	44.7857	28.2136	77.1143	70.4487	140.164	52.3075	47.7663	15.0475	144.624	85.2384	86.4271	26.0049	136.334	21.2799	9.19843	12.0815	9.93488	6.61721	16.5521	165.921	145.51	83.3551	32.3121	38.2807
269	f	15	f_15	112.226	67.896	67.376	44.33	24.912	78.894	63.908	142.509	44.85	36.7674	13.7482	142.182	108.679	115.076	25.4685	143.209	23.046	12.42	10.626	12.608	6.79	19.398	171.194	155.724	94.4842	25.7291	37.0199
275	f	15	f_15	107.833	68.1394	60.4983	39.6934	23.9553	72.0087	67.1646	142.997	47.3346	41.3102	16.0963	136.96	88.9931	101.753	29.8955	134.587	20.8049	10.6119	10.193	8.56743	7.15076	15.7182	170.051	148.027	87.429	30.889	36.7284
277	f	15	f_15	118.011	71.0626	70.5426	46.9487	25.6418	82.3987	65.1611	145.876	47.4687	42.6219	14.5225	139.857	95.4859	99.7542	27.5219	138.134	23.5939	11.5161	12.0778	11.847	9.43992	21.2869	167.737	149.214	76.0139	28.89	38.5687
283	f	15	f_15	115.351	72.0508	64.7892	43.3004	27.0482	77.3484	70.0814	125.904	50.562	43.2846	16.7913	136.696	93.0047	109.44	29.0237	134.367	21.4888	15.5899	5.8989	7.6343	8.5979	16.2322	168.996	147.346	83.8746	29.071	38.0062
294	f	15	f_15	117.268	71.3021	68.5102	45.9662	29.7535	78.8115	68.0878	161.396	48.758	42.9924	13.2507	141.602	92.6552	98.9291	24.5554	142.116	22.544	11.0099	11.5342	8.788	7.40468	16.1927	170.739	153.562	89.032	29.5211	38.8986
299	f	15	f_15	113.107	70.3154	64.7102	42.7914	25.4718	75.9219	64.9828	149.275	48.3966	43.0219	16.0069	141.779	87.2836	99.5273	26.6143	138.154	21.9188	10.8717	11.0471	8.64215	8.6575	17.2997	172.054	148.154	94.2193	32.1579	37.5423
301	f	15	f_15	110.344	69.5987	60.3607	40.7452	24.0757	72.0341	67.9633	135.021	49.9832	44.9539	16.339	128.253	83.1505	90.8715	30.3246	132.635	19.6155	9.5898	10.0257	11.0928	5.5567	16.6495	170.579	146.906	87.065	30.4968	34.3653
304	f	15	f_15	119.32	73.6468	68.6238	45.6727	26.1026	80.7298	66.4923	134.384	50.6957	45.5647	15.7425	144.207	92.9785	101.181	24.9223	140.757	22.9511	10.8945	12.0566	12.1066	7.44352	19.5501	170.962	149.335	84.9278	29.509	35.4076
306	f	15	f_15	111.694	68.3107	62.5915	43.3837	25.9489	74.6296	64.0915	141.475	49.1028	41.9171	16.3405	145.537	91.2426	95.0838	24.2574	142.069	19.2079	9.53172	9.67614	10.8815	6.53332	17.4148	174.23	150.56	79.7419	29.4922	35.0967
322	f	15	f_15	104.697	64.9956	57.772	39.7015	23.5654	69.6247	66.5585	146.659	46.9251	39.7565	14.4567	142.346	99.2921	108.223	26.0282	139.699	18.0705	7.57796	10.4926	10.6883	5.42774	16.116	169.601	151.648	103.394	29.5067	31.57
326	f	15	f_15	121.213	73.3295	71.7951	47.8833	25.8954	85.033	71.8459	145.406	49.4177	43.3369	16.7738	140.11	92.2504	101.272	29.3356	136.14	23.9118	11.3038	12.608	12.658	9.3098	21.9678	169.198	149.169	96.9371	30.6658	37.3857
329	f	15	f_15	109.092	68.653	65.072	40.4386	24.5907	75.4694	63.9483	125.311	44.0195	37.6191	13.7177	146.644	93.0227	104.635	26.2208	140.19	24.6334	11.2235	13.4099	11.2735	4.55432	15.8278	169.499	151.293	102.775	24.4791	35.2637
338	f	15	f_15	107.751	66.5611	62.2626	41.1897	24.2261	74.0836	66.0878	145.099	45.4883	37.9565	16.4435	134.815	91.0709	104.493	28.8357	139.087	21.0728	12.6437	8.42914	10.0778	6.86584	16.9436	177.449	154.714	92.0295	29.336	34.4256
339	f	15	f_15	111.431	68.5119	65.2223	42.9195	25.9044	76.495	59.1422	123.906	46.2091	39.9069	16.3067	144.484	86.3036	89.6805	27.9554	135.412	22.3028	11.5158	10.787	10.837	6.15811	16.9951	168.849	143.432	94.979	28.1474	39.1472
348	f	15	f_15	127.393	76.5194	73.5724	50.8736	36.3521	83.0491	69.5048	155.718	53.8205	48.1685	18.5396	150.879	70.155	77.5083	20.2409	146.585	22.6988	14.276	8.42284	7.33076	7.17076	14.5015	176.124	153.315	75.8604	33.616	34.9751
349	f	15	f_15	112.777	71.1162	63.5422	41.6603	24.1372	75.8309	67.7774	139.287	49.2343	41.2766	16.898	140.782	91.6095	101.81	27.6909	137.168	21.8819	13.2443	8.6376	9.83928	7.66384	17.5031	171.279	148.854	105.222	30.5458	36.6492
350	f	15	f_15	102.174	64.8949	60.8524	37.2789	21.3323	72.3018	60.0493	143.136	41.3214	35.2469	16.5956	134.04	81.9622	101.214	31.7993	134.839	23.5735	16.935	6.63852	8.8562	7.07044	15.9266	175.877	150.216	94.3192	24.6696	33.3241
352	f	15	f_15	123.877	76.1558	69.0509	47.7215	30.5835	81.8449	70.5509	143.626	54.8264	47.7641	18.2301	140.457	89.0784	115.78	27.8906	135.535	21.3294	10.45	10.8794	10.0705	7.0475	17.118	168.384	144.716	98.0879	31.6377	38.361
363	f	15	f_15	106.382	68.527	57.5264	37.8551	23.8672	69.3144	62.8962	120.89	48.8557	42.1154	16.3044	146.31	93.6139	108.538	28.1683	131.916	19.6713	9.51316	10.1581	8.9182	5.04968	13.9679	163.16	139.74	86.2807	30.8292	36.8274
365	f	15	f_15	108.324	67.4025	62.2062	40.9212	25.4813	76.2525	65.3188	129.076	46.1175	38.6872	17.6537	139.345	94.4102	106.167	31.0902	133.015	21.285	10.32	10.965	8.27375	7.14625	15.42	168.7	145.833	104.224	28.0283	35.2029
370	f	15	f_15	114.774	72.4013	68.1725	42.3725	23.0625	79.155	65.1575	127.165	46.6013	41.7043	15.1652	136.65	86.1332	96.7098	30.8342	133.285	25.8	11.61	14.19	13.1112	6.17875	19.29	166.427	146.01	103.613	27.8676	38.0641
377	f	15	f_15	109.78	67.4414	62.5547	42.3385	22.0005	73.8923	62.7609	151.978	47.2252	41.5656	15.8998	135.118	84.87	102.252	27.8569	138.097	20.2163	10.6742	9.54207	11.6946	8.62342	20.318	173.256	149.624	87.6311	29.1009	36.7948
380	f	15	f_15	117.16	67.6852	70.8571	49.4748	31.8243	82.8882	66.2039	120.608	46.3028	39.8969	14.6139	145.525	97.9197	92.0194	24.9882	142.496	21.3824	8.76831	12.6141	11.5873	6.0432	17.6304	172.026	153.444	90.1881	29.2153	39.2803
387	f	15	f_15	110.819	71.3124	59.5971	39.507	23.2908	70.8257	73.5193	143.297	51.2222	43.1509	14.3553	144.662	98.9267	119.745	23.9556	142.3	20.0902	10.4285	9.66168	10.3251	5.87104	16.1962	170.546	154.073	85.8763	28.3677	32.9113
391	f	15	f_15	109.6	67.0227	61.5949	42.577	26.5131	72.8241	65.7021	132.284	48.0048	41.7042	15.9512	147.107	87.8135	86.3334	26.9649	134.839	19.0179	8.43535	10.5825	10.019	6.0248	16.0439	167.603	144.124	106.812	27.8545	34.3984
393	f	15	f_15	108.979	66.821	60.5379	42.1582	26.9338	73.183	69.8259	136.264	48.4414	39.4122	16.7542	136.737	94.6917	95.2536	25.9774	143.225	18.3797	9.18984	9.18984	8.77256	6.43192	15.2045	179.975	158.289	87.0625	30.9765	32.8067
401	f	15	f_15	109.566	70.0268	62.6749	39.5397	25.7606	73.8838	63.8643	94.6106	46.8915	42.8961	14.8321	133.472	86.2829	98.6953	30.09	132.017	23.1352	11.6453	11.49	10.7636	2.9954	13.759	165.883	144.439	89.5822	26.784	33.6085
402	f	15	f_15	112.982	72.6664	62.5196	40.316	26.8475	73.2627	72.0937	151.028	50.4628	46.6534	16.3218	138.521	78.7402	91.713	28.7956	133.675	22.2036	13.9743	8.22931	6.88188	6.56661	13.4485	170.026	146.249	88.2506	32.4526	37.1749
403	f	15	f_15	122.375	75.0763	72.5314	47.2983	29.7374	84.3977	67.4895	157.846	49.8432	43.4112	15.1376	145.037	92.9275	108.435	25.6438	139.357	25.2331	11.2147	14.0184	12.0435	5.49736	17.5409	168.303	148.91	80.2172	28.6892	41.6884
416	f	15	f_15	118.826	75.852	68.108	42.9745	25.8575	79.886	67.3505	154.129	50.7185	44.4332	16.2825	138.097	87.2778	102.15	29.3529	134.122	25.1335	13.6955	11.438	9.5315	7.5655	17.097	166	144.931	101.412	28.7408	36.9134
418	f	15	f_15	118.207	73.7705	67.9704	44.4363	24.261	79.1724	67.3584	157.752	50.2364	43.0271	13.9478	139.081	100.999	119.191	26.3947	140.528	23.5342	13.8791	9.65504	9.8559	10.2993	20.1552	167.095	151.745	83.6544	32.5363	42.318
426	f	15	f_15	116.182	71.16	64.3779	45.0224	27.8417	74.538	69.2936	134.029	51.8045	45.1136	14.0904	145.431	100.54	122.005	22.9545	143.047	19.3555	11.6702	7.68528	10.1547	7.006	17.1607	171.072	152.295	97.2177	31.7313	35.259
431	f	15	f_15	113.18	67.4825	66.679	45.697	27.874	76.3758	64.2094	146.755	46.5006	40.3397	13.4345	149.318	90.0649	87.7126	21.6959	145.729	20.982	10.491	10.491	11.2498	6.55319	17.803	174.768	154.654	94.7347	26.6746	35.9259
453	f	15	f_15	113.311	73.63	62.4473	39.6811	23.2949	74.4586	71.2959	128.58	50.8638	43.133	18.0986	143.195	87.4279	94.4593	27.8729	136.555	22.7662	12.6799	10.0863	9.41585	6.95041	16.3663	172.227	147.965	98.5328	31.9302	34.3209
463	f	15	f_15	119.994	76.4165	65.1235	43.5775	24.657	77.242	74.5237	145.467	54.8705	46.8504	17.4887	140.194	94.3012	101.919	24.3295	142.369	21.546	11.9221	9.62388	11.2539	7.64656	18.9005	177.172	153.781	97.4822	36.2964	36.9441
466	f	15	f_15	117.147	73.4694	66.5733	43.6776	24.7343	77.7816	70.8266	132.731	50.5736	43.582	15.5763	150.923	89.7261	88.7835	24.824	140.329	22.8958	13.1868	9.70897	9.90388	9.01933	18.9232	168.973	149.162	87.5473	30.375	35.3458
470	f	15	f_15	113.141	73.4152	61.9861	39.7257	23.8443	73.6774	68.6458	144.034	51.1547	42.9799	15.5408	152.731	99.9587	120.637	27.2243	133.829	22.2604	11.3513	10.9091	11.5488	4.3126	15.8614	158.827	141.325	106.259	31.1631	38.6752
472	f	15	f_15	123.233	79.7423	65.4235	43.4907	21.598	79.2717	77.091	144.808	57.8095	48.3883	20.9226	149.493	95.7274	108.661	28.7701	132.271	21.9327	12.201	9.73175	11.8152	10.0575	21.8727	165.096	140.554	87.9731	30.5252	35.2167
486	f	15	f_15	111.663	70.5712	61.3352	41.0917	21.5911	70.6723	67.7555	153.511	50.3276	45.3052	15.2968	148.997	87.0714	103.819	24.5319	138.768	20.2435	9.70002	10.5435	10.3123	9.16828	19.4806	170.457	146.928	80.7758	30.3336	35.6314
487	f	15	f_15	111.071	70.6414	62.9447	40.4295	23.3017	73.2758	67.2591	131.285	48.1262	43.0532	15.4773	143.1	80.3153	95.8323	29.5171	133.353	22.5152	13.087	9.42824	11.1669	5.94096	17.1078	165.4	144.177	94.0429	27.7802	33.5926
490	f	15	f_15	101.299	62.0745	59.5883	39.2245	24.3779	69.7591	57.7178	134.38	41.7107	36.4617	14.8236	136.805	86.5268	97.125	29.0332	136.51	20.3638	10.533	9.8308	8.61684	6.2098	14.8266	173.521	149.033	100.954	26.39	35.6636
495	f	15	f_15	115.871	73.0794	67.3395	42.7916	23.9268	80.941	65.3125	132.37	48.5315	40.0839	18.5562	143.501	88.196	97.1536	31.0304	131.86	24.5479	14.8134	9.73452	9.64344	9.20128	18.8447	165.951	142.032	98.1112	28.3316	38.0895
498	f	15	f_15	112.187	71.2353	59.5716	40.9516	26.3214	70.7732	72.0742	99.579	52.6154	45.1077	16.9231	151.666	84.7866	91.341	23.4838	140.33	18.6199	8.04042	10.5795	12.1812	2.42908	14.6102	172.426	148.496	98.6325	32.1054	31.5218
499	f	15	f_15	114.559	74.2399	64.3171	40.3189	25.6232	76.8667	68.2029	156.374	50.2417	41.8244	15.3254	151.159	106.945	119.763	22.648	144.103	23.9981	13.4726	10.5255	4.9619	9.7138	14.6757	170.706	152.34	95.8056	29.8006	34.9377
500	f	15	f_15	100.952	66.0488	56.6377	34.9036	21.254	66.9979	66.8877	130.654	44.3148	37.0315	14.8857	142.484	94.3987	111.153	27.3807	139.309	21.734	13.4074	8.32667	7.52989	6.09972	13.6296	173.441	153.284	91.0768	27.7164	34.2165
504	f	15	f_15	114.378	76.3178	57.9809	38.0597	20.4232	68.7024	73.5099	137.645	56.3966	48.95	17.4524	154.595	89.8579	112.089	25.9643	133.435	19.9212	10.5217	9.39943	9.8703	7.74624	17.6165	162.265	139.675	100.728	33.0651	33.4999
514	f	15	f_15	122.361	77.2527	66.6431	45.1088	26.4756	77.3739	75.8232	151.579	55.7183	49.6778	16.254	146.894	85.0742	101.101	25.1406	137.409	21.5344	12.6496	8.88481	11.0431	7.57009	18.6132	168.085	146.525	95.1983	32	35.3921
518	f	15	f_15	114.586	72.4128	63.7464	42.1734	24.4119	74.9483	66.0007	141.991	50.8398	45.7168	18.8352	140.731	79.4171	90	27.0839	136.782	21.573	11.3145	10.2585	10.0068	7.73472	17.7415	175.945	145.894	93.7767	32.3208	35.7748
519	f	15	f_15	109.26	69.5726	58.0595	39.6875	27.3791	69.242	68.7455	109.815	51.2006	45.3943	15.9853	144.99	90.3077	99.4694	24.4141	138.796	18.372	7.37891	10.9931	9.0854	3.20298	12.2884	172.435	148.016	84.8579	32.0356	32.8629
520	f	15	f_15	113.635	70.029	63.7862	43.6058	23.9172	75.873	66.491	149.657	49.8486	42.9759	16.2961	143.164	92.7708	102.639	27.6322	134.817	20.1804	10.3914	9.789	9.2366	10.432	19.6686	166.616	144.514	86.9853	32.1754	40.1389
521	f	15	f_15	113.523	70.0872	63.9783	43.4356	24.2922	75.345	65.0252	138.632	49.5444	42.8966	16.2475	142.691	92.1034	90.3201	25.2057	140.85	20.5428	10.2714	10.2714	12.2851	6.8383	19.1233	173.777	150.16	98.1313	29.0038	32.8832
523	f	15	f_15	105.076	64.539	59.3225	40.5365	23.9115	70.116	64.1555	145.756	45.753	40.7208	15.8909	137.832	80.5064	99.1	28.4872	136.629	18.786	10.605	8.181	8.9885	7.6165	16.605	173.675	149.141	90.4857	27.5817	31.1556
537	f	15	f_15	111.27	71.8303	61.1182	39.4397	23.4634	72.1357	67.4716	142.608	50.1518	41.9085	15.8015	152.484	94.6037	102.918	23.0694	141.635	21.6785	13.7513	7.92722	9.43324	6.52298	15.9562	171.019	149.311	79.9802	33.6892	41.0543
547	f	15	f_15	105.197	67.018	59.5294	38.1785	28.8775	72.4723	66.3671	109.313	45.6672	38.8832	16.3265	135.538	91.6157	91.1951	27.558	139.726	21.3509	9.19274	12.1581	5.68426	3.59675	9.28101	178.12	154.601	96.4389	26.3061	29.6567
551	f	15	f_15	111.313	71.4902	61.9227	39.823	22.5096	73.0901	66.0925	144.677	49.3906	41.8149	14.7971	146.049	96.0659	101.285	24.5632	141.232	22.0997	11.2723	10.8274	9.6908	7.60264	17.2934	169.489	150.458	92.0412	31.479	35.8675
552	f	15	f_15	113.705	67.8209	69.2344	45.8838	27.0351	78.3494	59.4309	155.174	44.4703	39.5174	14.1926	130.517	80.7057	100.919	25.863	144.096	23.3506	14.7243	8.62634	9.41999	9.40872	18.8287	179.963	157.339	88.4954	28.0743	37.8217
558	f	15	f_15	107.89	70.1911	58.3692	37.6985	20.7855	68.524	74.4427	130.538	49.5204	42.7753	15.5379	141.234	89.2863	98.6747	27.221	138.291	20.6707	11.4507	9.22002	10.6084	6.28453	16.8929	172.896	152.412	92.191	29.5567	30.6923
578	f	15	f_15	122.039	77.0553	66.7052	44.9839	28.3761	78.7779	74.7057	132.58	55.3339	48.7123	17.9883	145.665	86.4089	106.744	27.3959	133.293	21.7213	10.3057	11.4156	11.3071	5.2807	16.5878	166.395	142.58	93.3002	31.6298	36.6774
580	f	15	f_15	115.77	73.1377	64.6852	42.6328	25.38	76.2893	70.4687	150.255	51.0853	47.3949	16.9696	130.825	88.1248	103.915	31.4567	130.976	22.0524	11.8988	10.1536	8.45845	8.7744	17.2328	168.183	144.588	90.2602	31.4145	35.3978
585	f	15	f_15	111.243	69.9577	60.4291	41.2857	24.716	69.637	72.3453	128.224	50.8144	45.5419	14.5556	145.093	80.4729	93.0167	24.0512	140.209	19.1434	9.99396	9.1494	9.76244	6.78724	16.5497	173.064	151.051	97.8171	30.441	35.6194
589	f	15	f_15	119.818	73.3376	69.4411	46.4809	27.4774	80.856	70.2658	129.269	50.3774	45.5859	16.0489	143.85	89.4062	103.037	27.3303	136.646	22.9602	12.9658	9.99444	12.7456	6.23782	18.9835	168.883	147.07	81.5896	32.9211	40.809
590	f	15	f_15	121.334	74.0656	69.5972	47.2686	28.9284	79.0593	69.5996	124.807	51.737	46.8518	15.9389	139.684	77.7538	78.6054	27.9698	135.8	22.3286	11.1643	11.1643	11.0781	7.2421	18.3202	169.029	146.472	87.3824	30.4102	39.6167
591	f	15	f_15	114.745	71.153	62.5753	43.5921	23.6929	75.0701	69.6747	147.309	52.1697	44.2895	17.5799	144.774	96.5283	106.722	27.1654	135.696	18.9832	9.5599	9.42333	11.6584	8.22077	19.8792	168.395	145.167	91.9932	32.7689	37.2689
593	f	15	f_15	123.021	74.5483	72.1928	48.4729	25.0754	85.6635	68.7512	147.155	50.8284	44.3896	19.6984	145.744	86.067	96.5914	29.0557	135.16	23.7199	12.2835	11.4364	12.3335	11.044	23.3775	171.434	144.442	83.9033	30.2678	40.2614
595	f	15	f_15	107.504	69.575	58.9145	37.9293	19.5193	70.0992	68.5832	130.057	48.5898	41.7687	15.1388	143.743	91.2097	98.427	28.9046	133.458	20.9852	8.16872	12.8164	12.7256	5.66444	18.39	163.299	144.744	106.23	29.6665	36.1301
599	f	15	f_15	118.615	74.6819	66.3654	43.9335	25.2346	78.1949	72.9263	134.785	52.25	43.4963	18.3922	144.046	92.1903	108.091	27.1724	138.541	22.4319	13.8148	8.61714	9.35104	9.32782	18.6789	172.796	149.845	94.2889	31.8261	35.824
601	f	15	f_15	118.422	73.6175	66.7633	44.8047	24.8568	78.3641	72.3453	154.792	51.6589	45.6484	14.963	144.521	98.2771	104.866	25.1264	139.878	21.9586	8.72712	13.2314	13.4222	6.50572	19.9279	169.203	150.451	95.0979	29.5094	34.822
603	f	15	f_15	118.545	73.8685	70.1	44.6768	22.6834	80.0443	68.3515	152.515	48.4453	44.1087	16.1583	144.903	75.4725	86.0847	27.7681	136.992	25.4232	12.8528	12.5704	11.7729	10.2005	21.9734	170.678	147.393	82.6067	30.7531	38.7854
607	f	15	f_15	110.557	72.5935	59.9745	37.9633	20.0736	70.0811	66.5765	134.896	50.5822	44.0141	15.4358	145.435	83.6152	92.0224	27.1586	135.664	22.0113	12.682	9.32928	9.96236	7.90735	17.8697	165.365	144.418	98.1938	31.7715	36.2369
608	f	15	f_15	108.412	62.6791	63.1678	45.7329	23.8712	72.2973	65.9646	154.47	45.2443	40.4095	14.7261	139.717	76.0002	95.0138	28.1562	138.459	17.4349	8.78949	8.6454	12.2977	9.54403	21.8417	173.365	151.724	87.093	28.7247	35.1591
610	f	15	f_15	108.813	72.697	55.9423	36.1158	21.0705	65.0462	70.8036	121.43	52.8706	47.5687	14.3397	146.509	87.6596	94.5298	25.4889	135.714	19.8265	10.6316	9.19488	10.1069	4.91845	15.0254	164.573	144.467	102.074	32.2049	33.9982
623	f	15	f_15	112.342	68.9313	65.0875	43.411	29.2891	75.6878	70.0558	112.857	47.2548	41.0431	15.784	146.048	88.0867	84.8231	24.812	141.823	21.6765	10.9828	10.6937	10.8883	3.21373	14.102	176.802	153.549	98.272	29.517	36.0869
624	f	15	f_15	107.735	67.3878	62.3753	40.3474	23.5767	71.5554	65.0346	132.783	45.36	40.0234	13.2386	147.469	86.0728	94.8632	24.5251	141.499	22.0278	13.1877	8.84012	11.2088	5.54188	16.7507	171.202	151.791	95.8011	30.6221	39.1794
630	f	15	f_15	119.149	74.8627	70.3073	44.2863	24.1495	82.3359	66.3805	131.813	48.8416	41.0231	15.2151	149.154	105.728	112.047	26.4103	139.425	26.0211	14.3325	11.6886	11.8777	8.239	20.1168	165.733	148.196	101.57	27.4716	37.41
633	f	15	f_15	117.165	71.4717	65.8168	45.6937	27.9699	77.9531	67.3168	134.629	51.3486	43.7652	18.8562	143.65	85.3127	91.4462	26.5885	137.846	20.1231	9.15948	10.9636	11.9851	5.71876	17.7038	174.817	147.016	91.5949	28.8206	35.4654
638	f	15	f_15	117.116	74.2125	62.3646	42.9038	25.9519	75.3396	73.3045	139.694	54.7517	45.9783	18.3892	145.587	95.7571	106.122	23.307	143.207	19.4608	10.4566	9.00426	9.34472	7.58719	16.9319	177.43	152.657	96.9065	31.5627	31.7958
645	f	15	f_15	119.639	72.0955	69.6934	47.5436	30.2112	80.8912	69.3114	151.773	49.9457	41.6326	15.5613	145.721	99.7397	105.998	24.3406	142.177	22.1498	12.3054	9.84436	10.763	6.54942	17.3124	172.603	152.734	99.7888	29.5796	40.566
652	f	15	f_15	107.852	66.8434	61.0613	41.0082	28.3907	72.4944	63.8412	120.55	46.7904	39.9426	14.8107	147.282	95.4687	113.636	23.8126	142.612	20.053	9.52874	10.5243	9.15208	3.4455	12.5976	172.945	151.878	95.687	28.682	34.4204
653	f	15	f_15	124.132	81.4871	67.5759	42.6454	25.5902	82.0194	73.9195	158.34	56.5566	46.9654	18.5887	145.783	99.2709	117.681	27.381	135.747	24.9305	14.1035	10.827	5.89086	11.1443	17.0352	164.603	144.484	100.125	34.982	39.0224
656	f	15	f_15	118.334	73.3051	69.9383	45.0288	24.8565	81.8078	67.3104	149.312	48.3956	41.3134	17.9879	143.708	87.9994	92.6259	27.7691	138.36	24.9095	13.9493	10.9602	9.01742	11.1349	20.1523	174.421	149.245	93.7759	30.3208	38.0388
663	f	15	f_15	118.165	72.6088	64.8137	45.556	28.05	76.5657	74.0168	142.837	53.3511	46.1492	17.7168	146.684	92.9822	111.227	25.0028	139.263	19.2577	11.412	7.84575	9.03695	8.449	17.486	173.752	149.144	91.5042	31.5847	31.7616
665	f	15	f_15	105.823	67.5825	56.9819	38.2405	23.3726	67.2605	70.9761	119.197	48.8411	41.5106	14.8802	142.777	95.0449	98.9285	24.6259	142.564	18.7414	9.08672	9.65464	9.2787	5.5692	14.8479	175.428	155.308	101.553	28.9668	30.3967
666	f	15	f_15	110.932	70.316	58.8358	40.6163	24.9989	70.4206	70.8689	145.202	52.0964	44.3338	15.5053	150.749	103.238	131.976	24.1494	139.282	18.2195	9.67912	8.5404	8.5904	7.007	15.5974	167.08	147.584	106.019	33.376	35.3521
012	f	18	f_18	112.882	70.4099	63.2207	42.4723	26.6636	72.3939	68.9844	137.354	49.6615	43.0462	16.0552	150.353	79.1793	84.6721	24.4024	139.906	20.7484	10.5196	10.2288	11.2925	4.93614	16.2287	172.857	149.228	88.508	31.4067	35.3856
019	f	18	f_18	111.296	70.4057	61.3372	40.8903	27.1226	70.109	70.0589	137.963	49.9589	42.518	15.3273	140.842	86.5924	104.26	27.7143	135.843	20.4468	9.11532	11.3315	11.3315	2.85624	14.1878	169.238	148.898	97.8614	29.7842	35.1272
021	f	18	f_18	122.016	74.8985	69.063	47.1174	28.8661	79.942	74.5083	122.891	52.9529	44.5769	17.8073	146.435	91.3188	110.262	27.3904	136.516	21.9456	9.62474	12.3209	11.926	6.74534	18.6713	169.543	147.639	87.7465	31.837	37.8332
022	f	18	f_18	124.256	75.3333	73.8103	48.9223	32.3147	85.2225	69.2815	121.908	50.4453	42.31	17.5244	140.464	92.1424	93.078	25.554	142.68	24.888	11.7256	13.1624	13.8461	3.18145	17.0276	178.62	155.088	98.0895	28.3964	35.8221
031	f	18	f_18	114.843	71.0712	64.6435	43.7716	26.1059	74.1942	69.6557	133.492	50.1993	42.6464	17.2534	139.195	79.481	77.9764	27.8353	138.434	20.8719	10.4328	10.4392	9.88974	8.19598	18.0857	175.257	151.657	88.9306	31.1393	33.5221
032	f	18	f_18	110.598	70.7644	62.3345	39.8332	22.6057	72.0154	71.8793	133.755	48.2631	40.5002	17.1536	141.016	83.2523	90.861	29.8715	134.772	22.5014	12.994	9.50736	11.5564	6.09112	17.6475	171.956	149.555	89.3331	26.0202	32.1821
033	f	18	f_18	124.677	77.8436	70.7013	46.8337	25.5218	83.4668	67.8842	166.289	53.9759	44.9659	19.33	146.029	92.6742	108.72	29.8389	132.788	23.8677	11.7554	12.1122	9.99867	11.7332	21.7319	164.365	140.927	84.834	32.4174	39.1874
041	f	18	f_18	116.418	73.2574	66.1289	43.161	25.6606	77.1672	70.9851	157.56	50.2895	43.1094	16.0828	130.149	93.2859	120.111	33.6961	130.282	22.9679	13.8087	9.15927	10.8399	7.08046	17.9203	164.082	147.087	88.6364	29.8329	38.6682
048	f	18	f_18	114.287	74.2726	63.611	40.0142	22.6434	74.4051	70.912	159.774	50.6759	41.3671	17.4443	140.553	94.5848	114.353	32.0101	131.259	23.5967	13.706	9.89076	10.1244	7.66648	17.7909	163.411	144.691	102.065	31.2429	42.7278
056	f	18	f_18	120.946	74.5195	69.4102	46.4268	28.2316	78.9939	69.7175	138.217	51.5361	46.4413	16.2116	140.517	79.3275	79.249	25.9001	139.715	22.9834	10.9362	12.0472	9.13384	9.48132	18.6152	174.246	150.952	91.9685	31.3781	35.9008
060	f	18	f_18	117.957	75.7122	63.9819	42.2446	25.8405	72.4675	79.5876	118.117	53.9748	46.9978	17.3219	143.957	77.5282	81.497	26.6683	136.927	21.7373	10.974	10.7633	11.3341	5.4901	16.8242	173.543	150.012	99.9083	31.3056	34.6852
064	f	18	f_18	110.698	71.1841	59.958	39.514	22.3276	69.1805	75.221	154.059	50.7402	42.2622	17.3603	147.73	88.3137	103.149	28.2714	134.63	20.444	10.7325	9.71146	9.79172	7.8147	17.6064	168.056	146.791	95.0837	26.5895	30.1381
066	f	18	f_18	109.802	69.6846	58.5926	40.1176	24.125	68.8823	74.8695	137.29	51.2097	42.5741	17.3666	157.402	96.1686	109.569	23.2767	139.377	18.475	9.6263	8.84868	8.84868	7.5639	16.4126	171.312	147.576	103.372	29.3783	30.4167
068	f	18	f_18	116.963	68.4975	69.4325	48.465	30.5212	79.9287	68.9087	137.227	47.53	42.7339	18.0853	133.005	79.2204	102.474	34.3374	128.84	20.9675	9.745	11.2225	10.2175	8.14625	18.3638	169.669	144.738	96.2713	24.4581	32.1798
077	f	18	f_18	111.727	70.5015	61.3097	41.2258	24.6154	71.9897	66.1639	136.854	50.4176	42.8876	16.2416	152.844	96.8209	111.458	25.3993	136.744	20.0839	9.55871	10.5252	9.12184	7.90848	17.0303	166.291	144.167	91.1598	31.6794	33.8189
079	f	18	f_18	109.852	73.4596	59.3732	36.3927	19.7705	68.7717	71.3074	151.695	50.4791	42.3808	15.9849	145.387	92.6732	97.8796	27.4981	135.996	22.9805	12.853	10.1275	11.8289	5.21324	17.0422	167.632	147.714	102.153	31.0958	37.6775
081	f	18	f_18	108.169	67.7438	62.9	40.425	25.8313	72.3075	70.5838	134.715	45.2688	37.0788	17.4115	136.775	88.833	97.5477	30.775	136.548	22.475	13.765	8.71	9.46375	5.55	15.0137	178.538	154.956	84.4235	24.8337	31.5596
082	f	18	f_18	116.5	75.4277	65.5356	41.0726	23.0051	75.8942	68.2277	134.827	50.9647	42.5428	16.3237	148.355	100.542	99.1067	27.6862	135.536	24.463	12.8191	11.6439	12.0399	6.44759	18.4875	164.498	144.848	98.7329	28.1618	37.311
083	f	18	f_18	110.116	71.0614	62.3103	39.0549	21.4576	72.0416	65.7734	141.535	47.806	41.5179	15.6001	135.486	88.5405	97.1238	31.2917	132.495	23.2554	13.3341	9.92128	10.0763	7.941	18.0173	166.645	146.295	95.409	30.351	35.5481
088	f	18	f_18	107.097	69.357	56.6949	37.7399	23.7385	66.9123	72.9457	116.096	50.4021	41.0497	15.798	143.562	99.2286	98.9946	26.4973	138.696	18.955	8.30002	10.6549	10.8039	3.61746	14.4214	170.262	152.08	99.386	29.7039	32.1194
090	f	18	f_18	116.001	75.1699	61.7674	40.8306	22.6491	71.9885	73.8312	141.346	54.2331	47.7983	17.3605	144.664	89.5462	99.9472	28.8696	131.35	20.9368	11.4136	9.5232	10.7136	7.88792	18.6015	164.123	141.749	91.068	31.0396	33.2015
092	f	18	f_18	114.959	72.244	65.3149	42.7153	28.318	74.9175	70.8161	126.749	49.6444	41.7905	17.1253	143.56	87.375	90.3326	30.2513	132.93	22.5996	12.2696	10.33	10.33	4.48728	14.8173	166.871	145.505	98.5797	26.1576	35.2013
093	f	18	f_18	111.155	72.7613	58.6658	38.3936	23.3302	68.6325	69.7588	153.918	52.489	43.2831	17.9222	145.051	92.1306	106.301	28.5872	132.674	20.2723	10.5258	9.74652	10.5389	4.9444	15.4833	165.681	143.009	81.7218	32.1763	38.6306
095	f	18	f_18	112.967	73.6303	62.6969	39.3366	24.2052	74.6174	64.7271	126.139	50.27	44.8673	19.2225	135.69	84.032	108.632	34.1609	124.834	23.3603	12.4121	10.9482	8.91135	6.64012	15.5515	162.711	135.667	105.192	32.8447	38.8333
097	f	18	f_18	101.392	63.4926	61.5064	37.8991	22.6253	70.1903	58.7415	152.354	39.8853	32.5148	15.4051	137.511	81.2956	80.3838	28.2113	141.276	23.6073	14.1134	9.4939	8.9713	6.7225	15.6938	177.86	157.539	96.4973	23.9745	33.3858
100	f	18	f_18	116.082	73.1402	68.2081	42.9417	26.1117	78.4018	70.6807	145.698	47.8738	38.9571	16.7877	138.398	94.7066	96.8103	30.9554	135.646	25.2664	13.8362	11.4302	13.4774	3.7726	17.25	170.709	151.693	106.611	24.5391	35.0595
107	f	18	f_18	119.105	78.2518	63.8043	40.8535	24.9089	76.4304	73.8197	126.773	55.301	45.9484	20.544	135.41	90.8339	108.526	32.9269	127.936	22.9508	11.3119	11.6389	11.6389	4.72574	16.3646	165.329	141.142	94.6327	28.6361	31.6385
108	f	18	f_18	122.509	78.2916	69.1233	44.217	27.2522	78.3298	69.3489	142.844	53.3853	46.619	17.9342	143.44	81.9735	100.373	28.4621	133.674	24.9063	14.556	10.3503	10.9346	6.45025	17.3848	168.203	143.214	92.9536	31.5406	40.1213
118	f	18	f_18	116.303	70.1378	65.2475	46.165	28.9112	75.3853	70.5918	164.247	51.0553	43.2136	16.6714	142.151	93.4428	107.89	25.9288	139.818	19.0825	10.5857	8.4968	7.0262	10.6476	17.6738	174.654	151.889	90.8483	34.1026	36.8921
120	f	18	f_18	114.548	70.8994	64.7122	43.6482	24.3192	75.2513	70.9268	138.421	49.8355	41.9482	16.3532	135.17	95.1328	102.965	30.0286	135.96	21.064	9.15145	11.9125	12.0735	7.67557	19.7491	171.064	151.522	98.606	27.541	32.6716
123	f	18	f_18	119.753	77.6688	64.5958	42.0844	24.1103	75.111	73.0493	151.074	55.1574	48.1266	15.5125	147.473	95.5568	96.2618	27.2301	134.121	22.5114	8.75344	13.758	12.6674	5.72674	18.3941	160.151	143.047	83.2957	33.1231	39.0103
124	f	18	f_18	105.956	68.5546	60.9289	37.401	22.2784	69.8449	66.812	141.152	45.0267	39.5722	14.4598	125.971	86.4049	99.0082	34.7935	131.359	23.5279	14.9273	8.60066	7.55572	7.98686	15.5426	169.673	151.679	97.2029	25.2853	31.4302
125	f	18	f_18	109.833	70.1533	61.0072	39.6797	24.0677	70.5109	68.2307	132.394	48.8258	42.1398	15.2404	139.302	87.0031	101.456	30.6993	131.297	21.3275	13.9841	7.34339	9.57116	6.46076	16.0319	163.345	144.447	98.2678	28.7644	34.566
127	f	18	f_18	113.004	71.8947	66.8079	41.1091	21.9522	76.7967	63.4021	130.099	46.1958	40.7962	14.5908	132.94	95.7983	111.384	31.4019	134.296	25.6988	13.1994	12.4994	11.9042	7.67264	19.5768	166.724	148.535	98.4079	27.8337	35.4245
128	f	18	f_18	118.779	74.9079	66.7278	43.8711	23.4494	74.9476	69.631	148.534	52.0513	46.3155	17.129	135.684	75.4327	73.5656	26.7356	139.105	22.8567	8.81017	14.0465	13.9629	6.8788	20.8417	177.883	151.794	84.948	28.7432	33.0539
130	f	18	f_18	121.261	79.4857	65.0724	41.7758	21.7329	76.923	76.3025	167.543	56.189	48.2238	17.8173	146.19	98.5721	116.272	28.6591	132.647	23.2967	13.2804	10.0163	4.64754	15.8154	20.4629	162.463	142.706	87.957	28.8047	32.105
131	f	18	f_18	116.898	76.0241	60.589	40.8736	22.9372	69.7111	75.9477	138.471	56.3087	48.076	17.7392	145.937	88.6612	101.481	26.6132	135.77	19.7154	10.5472	9.16812	9.42279	8.93367	18.3565	168.416	145.98	99.1731	32.1697	32.6585
132	f	18	f_18	140.01	88.1388	79.0015	51.8715	30.2051	91.3101	83.7756	136.222	61.0087	52.292	20.4691	141.879	83.8958	83.5905	25.5087	140.638	27.13	14.7832	12.3469	10.6106	11.4758	22.0864	176.964	152.397	87.5221	29.5081	33.3205
133	f	18	f_18	117.3	75.5992	67.5749	41.7008	21.7391	76.0304	66.5523	145.216	49.7251	42.5532	16.7738	141.959	84.9745	83.0531	27.946	137.553	25.8741	14.8604	11.0137	11.2759	9.10582	20.3817	171.951	148.735	89.321	30.9163	38.1785
134	f	18	f_18	118.008	72.8072	68.121	45.2009	25.8709	79.9077	69.593	134.002	49.887	38.9315	19.0227	145.458	88.2013	93.3234	25.4182	142.796	22.9202	13.6878	9.23232	11.1101	8.63992	19.75	178.927	154.775	86.6198	28.4934	32.473
137	f	18	f_18	124.442	78.9725	72.6047	45.4697	28.5948	82.6797	68.1515	152.453	51.8375	46.0564	15.4275	143.598	92.7369	114.719	27.2158	136.866	27.135	15.939	11.196	10.0297	7.26525	17.295	166.04	146.491	84.3105	29.3511	37.9107
138	f	18	f_18	113.69	73.0044	62.0721	40.6858	26.5392	73.2426	73.1822	141.788	51.6181	41.4246	18.2888	142.707	93.5096	106.497	28.1736	137.148	21.3863	12.1214	9.26492	9.98375	4.58285	14.5666	171.793	150.393	91.1436	31.9549	35.2125
141	f	18	f_18	108.803	72.356	62.8527	36.4473	18.99	73.5198	63.0005	139.618	45.9505	37.6396	17.0988	137.681	90.6055	94.673	30.7718	135.078	26.4055	14.2209	12.1846	10.3765	7.50073	17.8773	171.586	148.683	89.1692	25.4054	31.7778
142	f	18	f_18	117.809	72.4138	69.2606	45.3949	26.709	77.2836	66.984	130.761	48.5481	42.3878	16.2146	142.823	79.8642	81.5555	27.459	137.57	23.8657	13.3662	10.4996	11.3329	7.77303	19.1059	172.977	149.146	97.3767	29.747	38.0246
143	f	18	f_18	125.878	75.9015	72.863	49.9769	29.1926	83.146	65.4252	153.47	53.0154	45.0581	16.4393	148.086	90.408	79.5684	21.5966	145.713	22.8861	9.6838	13.2023	12.4211	8.7832	21.2043	176.177	152.759	88.962	32.3053	37.2549
148	f	18	f_18	115.498	77.565	59.7048	37.933	19.0774	69.6035	72.6715	148.924	55.7932	47.0294	18.9529	144.585	79.8265	96.7377	29.3838	131.78	21.7718	10.8041	10.9677	10.1905	9.08508	19.2756	164.744	141.457	93.901	35.158	35.4441
151	f	18	f_18	125.092	78.4704	69.6225	46.6219	25.3422	80.0418	72.4665	158.6	55.4698	47.4598	18.1205	143.813	86.05	93.9821	30.0149	131.737	23.0006	11.4549	11.5457	12.0992	9.60052	21.6998	162.958	141.493	104.374	34.5725	41.8066
152	f	18	f_18	113.455	71.3918	61.6659	42.0632	25.3544	71.0846	72.7486	144.471	51.7891	43.6677	16.0257	142.406	91.2627	98.4432	26.7979	137.61	19.6027	9.21032	10.3924	11.6199	5.50895	17.1288	170.563	150.229	87.8981	31.4405	33.9619
155	f	18	f_18	130.755	79.184	76.8842	51.5711	30.7042	89.1955	71.4005	137.15	53.8709	46.0934	18.0301	142.81	97.4024	108.554	28.5079	136.081	25.3131	14.1643	11.1488	11.6634	9.6236	21.287	167.57	146.43	111.641	28.5543	36.5661
156	f	18	f_18	114.494	74.9611	60.2311	39.5325	22.5603	69.1662	73.188	143.55	54.2625	47.4468	16.7832	147.286	78.2607	83.4312	25.4753	136.415	20.6986	11.2078	9.49088	10.1688	7.22342	17.3922	169.695	145.921	96.2471	29.8592	30.6581
157	f	18	f_18	121.236	73.8812	73.5587	47.3552	29.3203	83.1016	67.2301	138.993	47.6777	41.8232	14.4187	143.433	88.0244	83.9882	25.7787	141.066	26.2035	13.073	13.1305	12.373	6.0819	18.4549	171.977	152.87	100.344	25.21	36.0054
158	f	18	f_18	123.094	78.9169	67.5237	44.1773	26.1284	78.9266	72.8841	133.776	55.5705	49.1567	16.4228	153.153	99.7171	121.816	27.8447	131.648	23.3464	11.457	11.8894	10.4335	8.03536	18.4689	156.872	138.753	97.8816	31.634	36.3035
160	f	18	f_18	114.05	72.5933	65.6298	41.4569	21.268	75.3783	68.4465	147.103	48.4204	39.0566	18.2144	145.714	88.2098	105.195	29.1543	136.208	24.1729	13.0909	11.082	11.7801	8.82874	20.6088	170.904	148.265	88.2263	27.2235	36.4449
164	f	18	f_18	123.665	76.951	72.6335	46.7139	29.0689	81.5574	72.4084	159.38	51.0314	43.9364	16.2547	143.991	86.8077	97.9924	29.2516	134.65	25.9196	13.7965	12.1231	11.5037	6.56128	18.065	166.619	146.734	86.9559	27.9009	37.6689
165	f	18	f_18	118.576	75.9156	64.4522	42.6604	26.0358	75.7889	70.7809	136.352	54.1238	44.8797	17.3394	136.996	99.8658	113.782	28.5509	135.845	21.7918	11.1518	10.6401	11.3934	5.65128	17.0446	167.934	147.967	92.052	30.3167	34.3979
167	f	18	f_18	116.248	74.5354	65.2003	41.7129	24.4142	76.6604	70.6844	133.984	51.0481	41.6105	17.8905	139.038	97.4524	115.097	31.52	131.794	23.4873	11.3842	12.1031	13.2717	4.44697	17.7187	165.341	145.372	92.6176	27.909	35.8467
201	f	18	f_18	120.292	78.6455	67.2236	41.646	23.4392	75.9943	67.8848	147.092	53.0679	46.3287	15.3379	147.974	85.8513	89.5561	23.2897	141.895	25.5776	11.2468	14.3308	9.90273	8.72406	18.6268	171.412	149.822	92.6861	30.8089	35.7464
218	f	18	f_18	114.751	72.6925	64.6041	42.0582	24.6969	74.5125	69.7124	138.352	50.1465	41.6865	17.2793	147.305	85.7605	107.707	30.3038	131.541	22.5459	14.4458	8.10018	10.8002	6.98106	17.7813	163.001	142.224	99.7283	27.4775	36.2434
245	f	18	f_18	114.266	71.1919	65.7934	43.0742	25.2031	75.0918	67.0342	152.514	48.4727	40.2784	15.9223	141.486	94.9455	104.921	27.2442	138.577	22.7192	11.9838	10.7353	10.5786	7.71256	18.2912	172.376	151.204	88.4452	28.8372	37.9723
250	f	18	f_18	106.712	70.6332	55.3452	36.0792	23.5261	63.666	69.9858	144.648	51.3672	43.8188	14.7989	141.92	82.9883	87.2963	28.449	132.336	19.266	8.15682	11.1091	11.1852	1.78789	12.9731	162.367	144.208	93.6762	32.5497	38.3142
255	f	18	f_18	117.644	72.253	70.3193	45.3914	26.5793	78.8278	64.6716	149.575	47.325	41.111	14.7918	144.558	81.5379	90.2598	25.4708	141.085	24.928	14.232	10.696	10.1288	9.1033	19.2321	173.25	151.819	84.612	26.3774	34.284
264	f	18	f_18	122.641	76.5852	68.4945	46.0561	28.1458	77.6542	69.0336	144.521	54.1468	49.2849	14.9989	144.789	82.8374	85.5377	26.061	136.121	22.4384	10.145	12.2934	10.3445	7.98584	18.3303	164.488	144.381	87.039	30.933	35.6185
269	f	18	f_18	113.784	71.5627	68.6517	42.2209	21.2655	78.7997	64.9443	138.896	45.1318	35.6502	14.5464	141.229	106.619	117.824	28.6405	140.361	26.4309	15.5541	10.8768	13.8801	7.4953	21.3754	169.083	154.82	91.7222	24.4413	35.2299
275	f	18	f_18	111.844	70.0645	62.906	41.779	24.5547	72.9192	65.607	150.242	48.9375	42.2892	16.6654	138.211	86.0474	102.799	29.4061	134.024	21.127	11.5232	9.60372	9.07018	8.5742	17.6444	169.777	146.095	88.9737	28.1666	33.412
277	f	18	f_18	118.601	73.2513	69.7999	45.3495	26.6596	80.4223	64.9865	139.553	48.8009	42.0219	15.2761	138.52	93.1238	98.6896	28.1783	137.538	24.4504	12.535	11.9155	11.4324	7.67743	19.1099	168.276	149.268	80.7918	28.2907	36.9514
283	f	18	f_18	119.117	76.7189	67.6534	42.3983	25.5289	78.027	71.1627	121.132	51.4638	43.8282	16.2909	142.704	93.8026	106.537	29.8093	133.898	25.2551	16.5838	8.67128	9.80584	7.4836	17.2894	164.267	145.693	81.7451	31.506	38.1527
294	f	18	f_18	115.795	72.0102	67.0952	43.7852	25.362	75.8138	68.8115	150.054	48.7002	42.3114	13.2226	141.629	94.7285	99.3482	26.0814	140.572	23.31	11.9242	11.3857	8.96325	9.88	18.8433	169.133	153.241	92.5875	26.9163	34.9962
299	f	18	f_18	114.208	72.0276	64.7691	42.1804	24.8833	74.1361	64.9514	145.513	49.4389	43.3274	15.8147	134.985	85.8955	102.878	28.6148	136.364	22.5887	11.4424	11.1463	8.96547	8.75162	17.7171	171.017	148.592	103.967	30.9522	34.8727
301	f	18	f_18	111.688	71.1745	60.8957	40.5133	24.8176	70.8662	70.3212	134.439	50.792	44.057	17.2373	132.496	78.2594	82.5902	31.8857	130.562	20.3825	9.35702	11.0254	11.0255	5.0902	16.1157	168.811	145.73	85.9028	29.061	33.967
304	f	18	f_18	124.887	77.4722	72.2031	47.4144	27.2817	83.0043	69.1002	130.716	52.6835	46.3186	16.4771	144.041	94.4748	100.041	25.9079	139.754	24.7887	12.0511	12.7376	12.5643	7.9885	20.5527	170.513	149.26	88.9454	29.6776	34.9179
306	f	18	f_18	119.889	74.5395	67.0626	45.3495	28.1893	77.7655	69.173	147.01	52.8264	44.2059	17.1619	143.807	92.223	104.608	24.7215	141.596	21.7131	11.0858	10.6273	9.17814	8.40202	17.5802	174.378	151.607	84.7988	28.5218	33.4777
322	f	18	f_18	109.045	68.9604	59.4156	40.0846	23.7536	69.3543	69.2136	132.833	49.6293	41.3263	15.4488	139.528	97.2915	102.15	26.4283	140.047	19.3311	6.75112	12.58	11.8634	4.88758	16.751	173.202	153.548	106.33	27.6112	28.6148
326	f	18	f_18	132.028	79.9338	77.5362	52.0939	28.0127	90.2611	74.5295	153.758	54.4916	46.6387	18.2107	137.817	92.9098	101.969	29.4723	136.335	25.4423	11.3038	14.1384	13.4488	11.0525	24.5012	169.203	149.175	96.6571	29.7476	36.7794
329	f	18	f_18	114.294	70.608	68.5518	43.6859	26.7846	77.9213	65.2073	147.261	45.7421	37.9742	14.2957	146.152	96.7148	121.665	28.2466	137.965	24.8659	15.1002	9.76568	11.5036	5.81768	17.3213	166.219	149.696	105.154	23.4868	34.4971
338	f	18	f_18	107.049	68.6212	60.9445	38.4276	23.9457	71.0012	66.271	139.88	46.1042	37.2725	17.2062	136.445	89.1887	103.668	29.716	137.5	22.517	12.8205	9.69644	9.69644	5.2054	14.9018	176.772	153.581	98.0011	26.8916	31.6427
339	f	18	f_18	115.976	72.1147	67.0779	43.8617	25.4662	76.8637	68.1201	141.81	48.8985	40.8835	17.0004	136.457	89.2364	101.748	32.1374	132.428	23.2162	13.2826	9.9336	9.9336	8.8819	18.8155	167.684	146.981	94.1227	28.5222	39.0948
348	f	18	f_18	130.09	76.0335	76.8822	54.0564	40.429	84.5704	67.5038	159.598	53.2077	48.0462	18.4101	150.835	66.9499	74.4797	20.872	145.426	22.8258	13.0262	9.79968	7.2732	6.77416	14.0474	176.952	152.237	78.7394	31.0293	35.6084
349	f	18	f_18	112.74	69.354	65.4805	43.3857	25.4697	76.398	61.4386	132.266	47.2592	40.5564	16.287	140.061	89.6309	92.0454	27.8114	137.254	22.0948	12.0313	10.0635	11.2521	7.08388	18.336	171.194	147.736	98.9815	28.8141	36.3871
350	f	18	f_18	110.2	69.0559	66.5491	41.1442	25.4085	76.747	63.0022	123.702	43.6511	36.9976	17.3492	133.954	78.2202	94.0392	33.066	132.93	25.4048	12.8844	12.5205	10.0836	6.0721	16.1557	174.209	149.171	99.9797	23.4712	32.5738
352	f	18	f_18	126.793	78.0201	71.5673	48.7732	31.4916	81.8862	69.2299	141.391	55.226	48.6437	16.7475	143.706	84.4963	113.971	26.6903	136.749	22.7941	11.5016	11.2925	11.1289	6.57274	17.7016	166.64	144.984	93.7662	31.3797	37.9589
363	f	18	f_18	110.131	72.8167	58.6787	37.3139	22.6812	68.519	65.1193	121.305	51.4519	43.0009	17.1925	146.844	91.6122	110.897	28.4916	132.275	21.3648	11.9067	9.45812	9.77604	5.27672	15.0528	163.503	140.501	95.4058	30.6255	35.0155
365	f	18	f_18	116.231	71.4552	67.1125	44.7759	27.3694	79.6662	62.5479	133.27	49.1187	42.3662	17.6111	137.162	94.4996	103.928	30.4264	132.993	22.3366	10.1546	12.1819	10.091	7.73553	17.8265	166.786	143.367	100.71	27.1846	33.7622
370	f	18	f_18	120.113	73.7443	71.2855	46.3688	27.9008	81.8426	65.151	127.933	48.8275	43.909	15.697	135.818	92.624	107.572	30.144	133.364	24.9168	12.1494	12.7674	12.8497	6.03827	18.888	166.318	145.439	104.949	26.2507	34.5915
377	f	18	f_18	117.528	74.1411	64.7573	43.3872	23.6007	74.8951	66.3434	150.465	52.771	46.6965	16.0168	134.439	89.5182	105.395	26.6712	138.463	21.3701	11.0759	10.2942	9.9674	10.2391	20.2065	171.088	148.974	90.1131	34.481	36.7943
380	f	18	f_18	120.015	72.5366	70.803	47.4781	28.8262	81.7214	68.6117	128.762	49.2117	40.2353	15.7609	144.401	102.546	105.922	25.5031	142.629	23.325	11.2639	12.0611	11.2293	7.84256	19.0719	172.668	154.475	96.3337	28.7076	35.1921
387	f	18	f_18	113.21	73.064	61.4038	40.146	22.6946	69.8152	72.4762	143.927	51.8062	44.7836	13.164	142.66	93.8716	116.246	23.9189	143.016	21.2578	9.4984	11.7594	11.9286	5.9428	17.8714	170.976	155.205	85.5911	26.6694	29.8908
391	f	18	f_18	113.35	70.7635	64.4942	42.586	26.502	73.8804	66.647	146.406	48.8553	42.5072	15.4275	142.614	89.3037	96.3614	27.8054	135.818	21.9082	10.8962	11.012	10.0331	6.47089	16.504	168.347	147.045	105.582	25.9916	32.778
393	f	18	f_18	110.962	68.3654	61.2925	42.5964	27.4362	72.9413	68.4069	132.51	49.6694	39.5176	17.6374	133.333	96.3872	101.041	27.7129	140.977	18.696	8.51728	10.1788	9.03873	6.54154	15.5803	179.097	156.909	89.0546	29.5603	30.3917
401	f	18	f_18	110.589	70.86	64.4517	39.729	25.4827	73.736	64.046	109.014	46.1372	41.7224	14.4704	134.223	83.6456	101.78	31.5237	131.201	24.7227	12.8288	11.894	9.8595	4.80675	14.6663	165.042	145.169	101.492	25.2067	32.0976
402	f	18	f_18	111.293	72.8162	61.5565	38.477	25.6393	70.293	72.184	151.352	49.7368	45.428	16.9888	135.002	74.5975	88.163	30.8681	131.348	23.0795	14.9415	8.138	5.86875	7.389	13.2578	172.059	146.553	97.2203	30.3092	33.6356
403	f	18	f_18	126.453	78.7629	75.0758	47.6896	29.5126	86.0817	70.6702	164.275	51.3767	44.1538	15.2147	144.447	98.1814	114.372	27.017	138.071	27.3862	13.9627	13.4235	11.6551	6.94192	18.597	165.646	149.015	87.9594	29.9044	41.6778
416	f	18	f_18	117.825	76.173	67.3122	41.6523	25.2425	76.8629	67.2225	146.462	50.5132	43.2888	16.4596	135.106	81.8045	92.9596	30.7555	133.106	25.6598	15.2206	10.4392	10.8316	5.99826	16.8299	167.307	146.145	108.798	28.4096	35.7791
418	f	18	f_18	119.601	76.047	68.1451	43.5539	23.4526	78.2523	71.1488	149.652	51.4557	43.3095	14.4702	141.02	102.398	122.093	27.6024	138.773	24.5912	15.6518	8.93943	10.3634	10.1579	20.5213	165.774	151.328	82.9069	29.1431	36.7296
426	f	18	f_18	121.776	73.9312	68.9586	47.8446	29.1877	78.5163	72.1886	137.831	52.8172	45.1414	15.0791	145.016	100.997	127.736	24.7727	141.252	21.114	12.5948	8.51922	10.85	8.227	19.077	170.247	152.005	97.8125	29.3763	34.0735
431	f	18	f_18	117.176	72.381	69.0106	44.7953	25.883	77.5243	66.3329	139.905	48.1657	41.5221	14.2023	147.363	85.9983	81.8429	23.6706	143.537	24.2154	12.4989	11.7164	12.0465	7.28586	19.3323	173.407	153.671	97.1684	26.6744	34.6936
453	f	18	f_18	117.332	74.368	66.4675	42.9642	27.189	76.758	69.4879	125.13	50.8648	43.4652	18.3825	141.533	83.2457	85.0101	28.4298	136.031	23.5033	12.8331	10.6702	10.1539	6.0414	16.1953	173.568	147.805	107.787	30.5546	35.5581
463	f	18	f_18	124.089	77.7437	69.3129	46.3451	27.4529	80.0921	79.7921	132.926	54.7759	45.8945	17.1045	145.708	96.1348	90.3606	24.8041	141.663	22.9678	10.3025	12.6653	13.6587	5.65348	19.3122	174.147	154.022	102.519	30.478	35.7309
466	f	18	f_18	120.992	75.7786	68.4476	45.2134	25.4965	78.5709	70.2587	134.624	52.5444	44.2068	16.18	148.853	91.7021	92.6972	24.9673	140.434	23.2342	13.6363	9.5979	9.84828	10.2887	20.1369	169.478	149.522	83.4844	28.7706	34.5833
470	f	18	f_18	119.532	76.7484	67.2638	42.7839	28.324	77.735	66.8842	146.387	52.2685	44.5828	15.5319	152.91	99.1343	123.504	27.518	132.974	24.4799	13.1986	11.2812	11.0378	3.8422	14.88	157.788	139.788	99.5195	29.3028	38.4046
472	f	18	f_18	125.359	81.6458	67.8088	43.7134	21.2236	79.9212	73.8779	148.015	57.5504	48.1026	20.7015	147.754	92.63	109.118	29.7418	131.634	24.0954	14.467	9.62844	11.9933	10.9164	22.9097	164.465	139.943	87.9081	29.3558	35.0134
486	f	18	f_18	119.436	75.9724	64.6402	43.4634	25.0083	73.2154	73.1714	147.712	54.7956	49.4399	15.4838	147.318	90.8484	98.452	23.245	140.33	21.1768	9.82924	11.3476	11.6888	7.18624	18.8751	171.98	149.305	86.5573	29.4852	31.8319
487	f	18	f_18	113.895	72.4794	63.3676	41.4156	23.4075	73.2222	66.8944	132.748	50.5274	43.6464	16.6301	141.131	82.344	90.8475	28.9053	133.914	21.952	11.9829	9.96912	11.6693	6.7588	18.4281	167.448	144.735	97.7334	27.3888	31.799
490	f	18	f_18	103.698	64.1754	61.0802	39.5224	22.6363	71.0972	63.075	137.396	42.6176	35.9237	15.0655	135.668	93.7842	91.6226	31.5768	134.954	21.5578	9.21827	12.3395	9.47359	7.83256	17.3062	171.362	151.448	107.798	24.2001	32.695
495	f	18	f_18	115.513	75.004	65.0532	40.5085	22.9366	76.3289	68.7611	136.563	50.4593	40.4827	18.8276	137.437	88.5561	100.7	33.0656	130.677	24.5447	15.6438	8.90094	11.3507	6.64114	17.9919	165.742	144.585	96.8403	25.3206	35.2061
498	f	18	f_18	113.575	72.117	61.1417	41.4584	26.1787	71.7217	72.4719	109.005	52.4337	42.7724	18.2637	147.359	85.0991	88.6694	26.9215	136.839	19.6833	8.3741	11.3092	12.844	2.85574	15.6998	170.326	147.543	100.289	30.4584	31.3541
499	f	18	f_18	111.695	68.3655	62.9211	43.3293	27.5176	72.7784	67.5926	148.697	48.7737	40.2192	15.6196	148.505	97.8911	102.567	22.6033	145.321	19.5918	9.49444	10.0973	7.24727	8.98444	16.2317	177.025	155.587	92.5742	28.089	31.4397
500	f	18	f_18	103.619	68.4001	57.3686	35.2187	21.0961	66.9681	65.4852	126.498	46.2502	36.8891	16.3552	138.978	94.3354	110.296	29.2192	137.524	22.1499	13.4753	8.6746	9.54206	5.00046	14.5425	172.585	152.466	100.65	26.3654	32.2161
504	f	18	f_18	118.669	78.9043	61.3938	39.7652	21.475	70.7159	73.6548	137.239	57.2757	49.2683	17.269	153.249	88.4268	111.984	26.9301	132.41	21.6286	11.4134	10.2152	10.1321	8.57805	18.7101	160.244	139.224	102.41	32.0495	34.1059
514	f	18	f_18	121.901	78.7726	66.0586	43.1285	25.5909	74.587	78.419	152.692	55.8424	48.5826	16.3457	146.311	85.6013	101.225	26.8017	135.856	22.9302	12.6002	10.33	11.0738	6.88384	17.9576	166.655	146.836	97.4855	29.281	33.5579
518	f	18	f_18	116.186	73.5495	65.7816	42.6363	25.0397	74.5332	67.9128	133.619	50.4042	44.546	19.3862	135.843	76.3407	83.8469	29.686	134.803	23.1453	11.9632	11.1821	11.9114	6.10519	18.0166	177.506	147.678	96.4246	28.4891	33.1538
519	f	18	f_18	109.822	69.0983	59.5824	40.7235	30.2048	69.6841	66.6969	102.219	50.2394	44.1236	16.4372	144.303	88.5104	96.2022	26.2286	136.162	18.8589	8.27299	10.5859	8.38729	2.55147	10.9388	170.852	145.975	91.3591	29.2011	31.1511
520	f	18	f_18	116.859	71.0218	67.807	45.8376	25.5432	77.8385	66.2004	159.193	49.0525	41.7477	16.4099	139.209	87.3974	98.0672	30.3595	133.077	21.9693	13.1968	8.77256	9.76568	10.9488	20.7145	166.553	145.259	95.6939	28.8168	39.9394
521	f	18	f_18	115.661	71.7118	65.5391	43.949	27.2792	75.3698	68.5758	145.272	50.1218	42.4587	16.2016	143.541	92.2817	98.5195	25.1557	140.686	21.5901	12.5142	9.07584	9.07584	8.014	17.0898	174.857	151.987	96.1568	28.6369	33.0823
523	f	18	f_18	113.885	71.3814	64.2037	42.5035	25.0448	74.1361	66.8899	153.075	49.6812	43.6599	16.5521	138.291	85.3007	104.079	28.0981	136.727	21.7002	11.5232	10.177	7.99623	9.8824	17.8786	172.404	148.724	83.883	27.3055	30.9524
537	f	18	f_18	115.443	75.0236	63.2222	40.4196	22.6275	72.1884	69.3381	136.922	52.221	43.3831	15.9597	151.805	94.4645	98.8819	23.1699	141.951	22.8026	13.4515	9.3511	11.4764	6.73577	18.2121	170.966	150.176	88.253	29.4617	36.0517
547	f	18	f_18	111.784	68.7764	65.8542	43.0072	33.0026	77.8794	64.8281	123.983	45.9295	40.6163	15.927	133.288	95.2665	94.0824	28.2763	139.429	22.847	9.25678	13.5902	6.62731	3.79727	10.4246	175.765	154.355	97.9346	25.1617	31.8987
551	f	18	f_18	112.832	72.0736	63.3323	40.7587	23.9586	72.5998	64.9565	150.937	49.5	41.6504	14.3925	145.375	99.0542	106.115	24.3076	141.657	22.5736	12.2618	10.3118	7.73388	9.48628	17.2202	170.054	151.296	86.0554	29.6753	34.8841
552	f	18	f_18	117.642	70.5318	74.3332	47.1101	29.0539	82.5839	59.4674	156.811	43.3087	38.6934	13.2908	135.663	89.877	106.876	28.1127	140.52	27.2231	15.5266	11.6965	8.40174	10.0744	18.4761	172.825	153.872	90.2046	24.7743	37.1222
558	f	18	f_18	108.95	71.0365	59.3651	37.9133	21.5582	68.0323	71.3271	135.245	49.5847	41.9516	15.7231	138.98	91.052	101.62	28.5568	136.928	21.4518	11.7295	9.7223	10.5393	6.2358	16.7751	171.688	151.615	92.9535	27.2401	28.7856
578	f	18	f_18	122.231	78.9766	66.3239	43.2546	27.3656	76.7808	73.0267	128.928	55.9074	47.4454	18.573	145.466	87.4612	111.015	27.8602	133.128	23.0693	11.2267	11.8426	10.9379	5.37112	16.309	166.375	142.498	95.4183	29.4592	34.2415
580	f	18	f_18	119.587	75.5496	67.0503	44.0375	26.9958	76.2398	72.6342	147.724	52.5368	47.0175	16.0305	133.54	91.4982	107.871	30.4642	132.802	23.0128	13.5918	9.42096	9.0904	8.37136	17.4618	167.981	147.173	98.5198	30.8415	35.194
585	f	18	f_18	119.025	74.9734	66.2041	44.0512	26.9669	73.8401	72.6955	108.25	52.8206	49.0225	13.8802	143.351	84.7923	88.5669	25.6194	137.779	22.1528	10.3284	11.8244	13.2602	4.24408	17.5043	167.842	148.488	99.6306	28.535	32.9955
589	f	18	f_18	120.383	72.8936	70.7911	47.4897	26.9069	82.0135	69.3559	131.139	49.5922	42.9934	17.2048	140.979	85.637	90.1916	29.3585	135.445	23.3014	11.269	12.0324	14.634	6.3688	21.0028	170.038	147.865	84.1641	27.9441	37.2553
590	f	18	f_18	122.85	74.248	70.894	48.6017	31.5086	79.3613	69.3735	130.755	51.9557	45.9634	16.3079	139.109	82.1155	90.807	28.9376	133.495	22.2923	12.2761	10.0162	9.1952	8.3179	17.5131	167.869	145.076	85.8169	28.4228	38.2212
591	f	18	f_18	119.045	75.2774	66.0577	43.7678	23.4512	77.9288	70.3252	146.478	52.9874	43.9125	18.0123	143.945	96.2089	111.078	28.5962	135.165	22.2899	10.8128	11.4772	12.2798	8.45678	20.7366	166.809	145.557	92.1538	30.4731	35.4876
593	f	18	f_18	125.999	78.3094	73.059	47.6899	26.129	85.3235	70.4688	142.196	52.9404	43.9529	20.7958	145.228	86.4303	98.6918	29.7103	134.203	25.369	13.6923	11.6767	11.1833	10.7977	21.9809	171.184	144.259	91.2366	28.2202	35.5346
595	f	18	f_18	106.678	71.3926	57.2197	35.2852	20.1303	66.3458	68.1292	121.272	49.4581	40.898	15.5872	141.024	94.4549	102.3	30.4191	132.869	21.9345	10.4759	11.4586	12.8208	2.75416	15.575	163.142	145.705	107.801	28.815	35.0985
599	f	18	f_18	121.113	74.7297	69.1132	46.3834	28.4114	79.9431	70.503	123.295	51.9999	42.4339	18.9777	143.619	90.4844	102.555	27.3896	138.989	22.7298	12.1055	10.6243	12.2648	6.12712	18.392	174.366	150.395	101.161	27.9167	32.907
601	f	18	f_18	120.022	73.8415	69.3553	46.1802	24.6448	80.3743	69.1128	152.895	50.6664	44.8506	15.2175	142.778	97.5843	106.771	27.1744	137.308	23.1751	10.7152	12.4599	14.1159	7.83942	21.9554	166.35	148.24	87.183	27.4356	33.995
603	f	18	f_18	122.851	77.6017	72.9498	45.2492	21.1786	82.2036	68.9761	146.489	49.9011	43.9569	17.2643	143.154	74.8297	84.4115	28.665	136.329	27.7006	13.5457	14.1549	12.0275	12.463	24.4905	171.431	147.653	86.4281	30.5097	37.9494
607	f	18	f_18	114.846	73.4376	63.9571	41.4085	21.8357	73.1304	66.284	134.461	50.889	44.1561	15.8665	145.989	86.9823	96.9198	28.3327	133.998	22.5486	14.4474	8.10117	10.3924	9.60045	19.9929	164.027	142.963	91.6569	30.6693	35.6616
608	f	18	f_18	111.737	67.5458	65.0209	44.1908	26.8273	74.1124	68.5752	159.02	46.7156	39.8977	15.94	137.183	79.8476	107.837	30.4843	135.318	20.8302	13.0563	7.77385	10.1469	7.63653	17.7834	172.218	151.005	82.6033	26.7863	33.097
610	f	18	f_18	113.792	77.0469	57.6126	36.7447	21.3868	66.0428	74.4206	121.702	56.179	49.1381	15.6748	146.895	87.5499	94.677	26.0048	134.452	20.8679	10.6634	10.2045	10.1241	5.6538	15.7779	163.785	143.653	98.2259	32.5839	31.4258
623	f	18	f_18	118.317	72.1808	68.6932	46.1362	32.2982	78.2951	62.1786	115.846	49.6238	43.3575	15.8914	142.464	87.2034	84.7945	23.6537	142.913	22.557	12.1451	10.4119	10.4914	3.7666	14.258	176.285	151.499	100.997	29.2302	34.9803
624	f	18	f_18	110.509	70.9936	63.3472	39.515	23.7056	72.2092	64.8164	126.923	47.1614	40.6743	14.0383	144.125	89.8212	91.928	24.7443	141.782	23.8322	13.193	10.6392	9.5914	6.638	16.2294	172.681	152.862	96.0603	30.5774	36.142
630	f	18	f_18	118.107	74.8448	69.6529	43.2621	25.2809	80.794	65.9413	126.605	48.454	40.341	15.5337	148.399	102.691	111.392	27.1624	137.452	26.3908	15.5779	10.8129	10.8942	7.507	18.4012	165.213	147.152	100.103	26.3271	34.6908
633	f	18	f_18	120.75	74.3136	67.9131	46.4361	29.1356	79.2771	68.9944	129.244	52.8366	44.7272	18.458	141.514	91.2841	96.8546	28.1269	135.764	21.477	8.89716	12.5798	11.4436	6.277	17.7206	170.761	146.164	98.1878	28.8223	33.5623
638	f	18	f_18	113.445	72.2846	59.3101	41.1607	24.1036	69.4567	70.8611	151.638	54.1352	43.937	19.2765	144.549	92.9452	115.688	24.175	142.164	18.1494	9.6276	8.5218	8.60296	8.87412	17.4771	178.697	152.473	97.2937	32.8315	30.0403
645	f	18	f_18	125.118	73.5538	74.078	51.5638	30.6587	83.6234	65.4137	161.988	51.0397	44.3249	14.3601	146.122	99.3865	99.8614	22.3964	145.003	22.5142	10.8007	11.7134	10.1007	11.2244	21.3251	172.731	153.447	98.7159	29.1935	38.6012
652	f	18	f_18	110.617	68.171	62.305	42.446	27.542	71.8795	64.6565	126.87	48.312	40.3932	15.1602	145.49	93.154	109.799	25.7846	139.439	19.859	10.199	9.66	11.27	4.054	15.324	169.935	149.629	95.6513	26.608	33.0768
653	f	18	f_18	123.456	80.7455	67.0173	42.7105	24.4766	78.7695	71.809	137.109	56.4387	47.3699	17.7716	141.771	93.927	106.516	28.7899	133.362	24.3068	12.4191	11.8877	12.6465	6.00739	18.6539	162.667	142.951	108.817	32.1141	36.9778
656	f	18	f_18	116.969	73.7879	68.596	43.1808	25.1996	78.8428	63.2584	131.726	48.3727	41.2878	17.5564	140.005	84.8865	88.4881	27.8838	138.194	25.4152	13.2202	12.195	10.3251	8.0761	18.4012	174.814	149.009	95.0326	28.4248	34.8603
663	f	18	f_18	117.45	74.0389	63.7792	43.4107	24.762	73.6328	74.7546	134.384	53.6704	44.8586	18.5141	143.684	92.0733	109.437	27.4308	136.379	20.3685	12.7855	7.58304	9.55779	9.51082	19.0686	172.364	148.402	95.8995	29.9088	31.0616
665	f	18	f_18	105.007	66.8186	58.3745	38.1887	22.0731	67.388	70.0672	134.652	46.6328	38.6239	15.3125	141.018	94.2686	101.438	28.6699	137.491	20.1858	10.8455	9.34032	8.8572	7.67836	16.5356	171.884	152.801	99.0402	26.8131	29.9282
666	f	18	f_18	112.688	72.0238	60.6754	40.664	25.1529	71.6307	70.925	147.029	52.0125	43.0241	15.7358	147.705	108.297	133.588	25.551	138.729	20.0113	9.6254	10.3859	8.60084	7.33032	15.9312	166.405	148.779	105.138	32.5618	34.8397
002	m	12	m_12	132.51	78.75	75.8449	53.7601	32.0178	84.7355	76.1295	148.119	56.6653	53.2461	15.2363	145.231	74.9183	82.0242	23.9905	141.222	22.0848	9.7244	12.3604	10.1455	11.4668	21.6123	171.474	150.703	88.1928	34.2964	39.0334
005	m	12	m_12	118.46	77.6788	63.344	40.7807	22.7027	75.6756	72.5536	128.008	55.1156	48.8886	17.0657	141.923	90.0139	105.031	29.4235	131.054	22.5632	11.7725	10.7908	11.7819	6.16616	17.9481	161.541	141.247	93.0171	33.1973	34.6569
006	m	12	m_12	113.735	67.215	65.9872	46.5197	29.0412	78.3844	69.1573	123.623	47.7475	40.2473	17.5275	144.952	86.0907	87.5737	26.5499	140.01	19.4675	8.7115	10.756	10.0882	7.2603	17.3485	176.265	152.399	108.145	27.1829	35.4714
010	m	12	m_12	110.663	70.5032	60.7368	40.1593	21.4183	69.7504	64.3632	141.281	49.9258	43.919	12.1741	153.013	97.9412	82.2485	19.7366	147.024	20.5774	7.61369	12.9637	10.5792	8.03187	18.611	170.734	153.916	99.2891	35.4516	37.1615
011	m	12	m_12	110.832	72.525	58.6953	38.3075	21.2126	70.2511	66.346	112.569	52.1372	47.6316	16.8275	138.113	80.6031	90.0456	30.0313	130.139	20.3878	10.4054	9.9824	12.348	4.61686	16.9649	163.424	139.935	88.0052	34.4231	35.2087
014	m	12	m_12	144.067	90.1814	79.7878	53.8859	27.0112	94.4026	79.055	142.978	64.2795	55.5312	18.9237	157.409	95.8402	108.826	25.2575	137.003	25.9019	12.3963	13.5056	16.9225	9.82224	26.7447	160.736	141.856	99.3484	34.3733	41.2598
015	m	12	m_12	129.533	82.3979	67.7412	47.1354	27.8726	82.3045	75.891	125.648	61.7921	53.3459	19.2071	157.526	93.8682	119.804	26.3207	132.805	20.6058	13.3093	7.2965	12.5659	6.56685	19.1328	158.436	137.618	113.549	36.1481	37.6642
016	m	12	m_12	131.998	82.1429	75.2318	49.8556	24.1847	89.9833	77.6091	150.901	56.7666	46.8729	21.7745	138.197	98.7353	102.382	30.3968	135.568	25.3762	13.7568	11.6195	15.6779	9.86303	25.5409	172.505	148.924	102.425	29.1142	37.9232
023	m	12	m_12	143.54	82.1208	83.4307	61.4194	39.103	98.35	77.046	150.116	60.1094	52.4748	19.0649	149.608	94.8421	121.07	24.1562	140.988	22.0114	13.5193	8.49207	10.337	11.8494	22.1864	170.227	148.483	86.9019	29.6912	36.7042
034	m	12	m_12	120.869	70.703	71.5002	50.166	29.7947	83.4252	67.2985	142.971	49.3688	42.4238	19.2883	140.658	78.7507	86.0175	31.4296	132.759	21.3342	7.89196	13.4423	12.3422	7.89906	20.2413	170.33	144.77	105.999	28.9896	39.1193
045	m	12	m_12	116.143	75.3862	63.7746	40.7567	19.9013	78.1056	70.5391	142.403	52.3683	43.2985	17.7103	150.491	104.956	124.496	30.4099	131.254	23.0179	12.2494	10.7685	13.7736	6.95181	20.7254	157.279	140.101	91.4048	31.9123	40.1114
054	m	12	m_12	103.078	72.0335	52.0609	31.0448	16.3635	64.0777	68.5761	140.789	51.0174	42.869	16.6869	149.281	97.7059	107.826	29.2619	131.064	21.0161	12.1461	8.86994	9.50459	5.04669	14.5513	158.952	140.201	94.9633	32.8484	35.8241
059	m	12	m_12	138.942	86.5115	81.8183	52.4304	29.9389	96.0727	72.1234	128.044	57.1236	49.0297	17.4731	134.162	97.7478	106.231	27.3697	140.177	29.3879	17.7698	11.6181	12.5307	9.8307	22.3614	169.253	151.312	94.1438	29.9076	41.3069
071	m	12	m_12	139.654	87.3104	80.4862	52.3438	31.7801	96.5422	79.8927	131.186	59.1679	49.4458	19.0833	146.94	109.21	107.651	25.2822	141.657	28.1425	13.4542	14.6883	13.0895	7.34415	20.4336	169.635	151.524	103.487	27.7211	36.0663
072	m	12	m_12	133.214	87.0433	72.3047	46.1705	23.5457	87.7372	79.6056	149.579	60.9092	51.889	20.8365	131.281	91.7315	106.512	32.7682	130.863	26.1342	11.4017	14.7325	8.94626	13.5486	22.4949	164.455	144.354	110.562	33.4456	37.9713
076	m	12	m_12	128.661	77.8766	73.0881	50.7846	29.9046	84.2282	69.2661	137.36	55.5732	51.6076	16.2435	152.205	85.5901	90.7654	23.7095	139.434	22.3035	9.917	12.3865	11.3717	9.37835	20.7501	168.188	145.369	89.0314	32.3704	37.6076
078	m	12	m_12	110.869	73.5061	57.3247	37.3631	20.8338	69.2164	71.3278	110.308	53.5445	46.87	18.7454	150.296	88.3321	108.138	31.3689	126.384	19.9616	11.5248	8.43682	11.0617	5.33758	16.3993	157.595	134.677	103.76	33.726	36.3574
084	m	12	m_12	110.724	69.3366	64.5114	41.3871	21.5335	76.5127	63.8987	145.912	46.2123	37.4289	15.9992	143.624	102.73	94.6729	27.2122	140.341	23.1243	11.0594	12.0649	11.6294	8.09416	19.7236	171.234	152.502	97.0558	26.3501	36.4611
085	m	12	m_12	123.722	73.8972	67.8413	49.8252	33.1325	80.6815	74.4631	140.892	55.8812	49.8875	17.0772	146.517	86.8301	87.254	21.8662	144.719	18.0161	11.1872	6.82884	6.69884	9.86388	16.5627	177.328	153.896	110.614	30.6929	33.318
086	m	12	m_12	110.324	67.6658	63.13	42.6586	20.8553	73.9417	62.67	144.071	47.1945	40.9106	14.8938	143.561	92.1476	100.965	30.556	132.894	20.4713	11.6236	8.84772	10.2977	11.3756	21.6733	161.391	143.172	106.104	27.6795	36.0001
098	m	12	m_12	122.975	79.1507	64.3243	43.8242	24.839	78.4722	76.0465	126.197	58.6505	50.3322	17.5323	146.806	104.279	121.738	26.181	135.451	20.5001	8.00155	12.4986	13.0014	5.85377	18.8552	162.485	144.105	100.021	32.5077	34.0934
105	m	12	m_12	120.663	76.7727	69.5566	43.8906	24.3135	84.3079	65.7811	123.619	51.1068	43.2776	17.5917	152.027	103.823	103.225	27.7573	136.067	25.666	12.2462	13.4198	12.5004	6.94672	19.4471	163.409	143.277	108.49	32.2252	38.9108
110	m	12	m_12	110.145	67.881	60.8481	42.2641	27.319	73.6006	66.8161	130.601	49.297	39.6903	17.6481	149.603	97.6385	102.167	21.961	146.407	18.584	9.4241	9.1599	9.6727	5.1424	14.8151	179.957	155.991	112.543	27.9656	31.8709
111	m	12	m_12	122.692	75.5481	69.3788	47.1439	28.1908	84.4131	69.3966	147.409	53.3133	44.523	17.4057	145.998	103.704	119.189	26.6448	137.676	22.2349	12.0416	10.1933	12.9301	5.89299	18.8231	165.153	146.82	86.4368	30.6951	39.0686
112	m	12	m_12	114.414	70.1383	61.8337	44.2757	22.3661	74.5535	67.1553	143.424	52.5803	46.2048	16.3779	149.326	95.2311	105.368	29.3584	130.172	17.558	5.23385	12.3241	15.085	6.6946	21.7796	156.741	137.64	90.2621	33.0138	38.239
166	m	12	m_12	112.823	75.5814	63.8935	37.2417	21.6342	75.7197	66.8332	136.134	48.9296	43.5599	16.1987	145.906	89.1695	101.471	30.4713	131.061	26.6518	16.4528	10.199	10.5326	4.94496	15.4775	161.613	141.102	108.859	29.3705	36.4535
169	m	12	m_12	104.794	66.7337	59.8574	38.0602	23.1135	71.8059	63.5578	129.468	44.9365	37.5183	14.8678	141.391	103.398	105.399	29.9598	134.798	21.7971	9.46994	12.3272	11.2727	3.54407	14.8167	164.954	147.96	96.1941	29.7239	37.8696
170	m	12	m_12	107.321	67.8362	60.6273	39.4847	22.1786	70.7364	61.1754	123.773	46.6936	41.8616	16.5924	140.231	74.6469	76.786	32.1793	128.964	21.1426	11.3974	9.74516	11.2954	5.8807	17.1761	163.935	139.466	109.445	29.7468	36.4625
172	m	12	m_12	112.984	72.9205	63.3095	40.0635	22.718	77.2105	65.152	136.015	49.6745	41.603	17.4242	145.715	98.9664	110.161	32.7568	128.499	23.246	12.6545	10.5915	11.0755	6.14	17.2155	156.535	137.939	85.2251	28.8397	36.2628
173	m	12	m_12	124.722	79.743	70.3852	44.9795	28.2224	84.8436	73.8058	149.985	54.3373	45.6772	17.1595	147.622	105.099	107.009	22.7139	145.653	25.4057	15.1751	10.2306	10.6298	5.99726	16.6271	174.49	155.45	98.1844	31.7388	34.4443
197	m	12	m_12	113.87	73.0637	64.4716	40.8065	24.167	74.4818	70.3505	126.18	49.3987	45.2695	15.7976	130.446	80.4706	96.5237	33.799	129.599	23.6651	14.751	8.91405	10.7649	5.74461	16.5096	166.244	146.069	101.95	29.7622	34.4306
198	m	12	m_12	109.863	71.3962	58.963	38.467	22.3736	70.4573	70.4749	126.559	50.9001	43.7699	16.028	148.779	95.332	87.6696	26.4503	135.739	20.4961	9.70178	10.7943	11.4493	4.51398	15.9633	165.858	145.569	92.7101	31.5796	35.6016
202	m	12	m_12	108.671	69.8856	61.1712	38.7849	24.5638	71.8444	61.2652	139.385	47.4994	43.2179	14.8169	143.655	88.9822	106.135	29.5796	131.414	22.3862	13.3364	9.04981	8.91981	5.17132	14.0911	161.374	140.334	99.3501	26.8992	33.704
204	m	12	m_12	110.329	70.4904	58.2998	39.8391	22.1961	70.3824	70.7401	146.393	52.0297	44.2822	17.3988	155.575	92.3434	104.325	25.7246	135.347	18.4607	9.35463	9.10608	10.6835	6.82956	17.513	165.111	142.719	104.671	32.4067	35.2594
205	m	12	m_12	108.888	70.6382	58.7176	38.2501	20.9818	69.8157	72.7406	131.535	50.1706	43.4797	16.1222	139.766	95.7501	100.005	31.7083	130.765	20.4675	9.69808	10.7694	11.5678	5.5704	17.1382	163.078	145.014	92.3654	30.6401	33.6908
207	m	12	m_12	111.413	73.1062	60.2856	38.3066	21.5355	71.0863	72.2133	128.015	51.1272	46.1145	14.882	143.359	83.8188	90.3885	26.3416	138.142	21.979	13.0218	8.95726	9.97074	6.6703	16.641	169.214	149.824	95.905	30.7475	32.8681
211	m	12	m_12	125.839	78.9125	72.0754	46.9262	24.2585	84.1093	71.4166	149.957	53.7633	47.4128	17.2486	147.508	91.5046	95.008	26.4534	138.24	25.1492	15.406	9.74316	9.61316	12.9246	22.5378	168.813	147.184	95.4579	29.9521	36.0269
214	m	12	m_12	116.85	72.2929	66.6282	44.5575	23.0518	79.2758	69.5417	140.358	50.2222	42.7046	15.7493	148.066	98.6985	90.1761	23.4014	144.294	22.0707	11.5287	10.542	11.9582	9.41752	21.3757	173.717	154.388	95.0323	27.7042	32.2539
222	m	12	m_12	111.809	72.524	61.5131	39.2854	22.1232	73.6099	65.7459	138.486	50.2963	42.0415	16.6045	151.127	99.4027	103.631	24.9215	139.58	22.2277	11.3672	10.8605	12.2054	4.82688	17.0322	169.005	147.525	102.887	29.1958	33.6468
229	m	12	m_12	112.345	70.8978	63.1284	41.447	23.4472	74.9599	62.55	148.214	49.2164	42.1083	15.7347	135.166	97.4266	98.6935	27.5481	138.028	21.6814	11.7341	9.94728	8.04098	9.82886	17.8698	170.264	149.365	102.477	32.6069	38.0484
239	m	12	m_12	123.949	78.9945	68.3669	44.9541	24.234	80.8204	70.9361	129.417	55.5817	50.4219	16.3599	147.687	89.9423	94.3925	25.6864	136.817	23.4128	9.11477	14.2981	13.3199	7.2702	20.5901	165.103	144.447	91.8083	34.5438	37.4561
241	m	12	m_12	116.066	71.151	65.2736	44.9154	28.6552	78.2354	67.6125	121.354	50.7928	43.9319	15.3159	147.935	103.55	117.575	24.4481	140.571	20.3582	12.8946	7.46368	10.799	5.3312	16.1302	167.961	149.563	96.3272	29.0562	33.4827
252	m	12	m_12	122.703	78.1072	67.816	44.5962	22.8387	77.7055	75.7347	136.483	54.8874	49.8894	15.6967	145.811	85.4941	95.4411	25.8383	138.135	23.2198	13.0843	10.1355	11.0866	10.5409	21.6275	168.65	148.416	98.4684	29.7838	35.1935
253	m	12	m_12	122.797	74.2929	69.2979	48.5036	32.1001	83.9975	72.7974	136.792	53.4986	47.0524	20.7308	128.743	88.6265	95.0452	32.0557	132.488	20.7943	9.76434	11.03	11.0414	5.23217	16.2736	174.918	147.793	87.7005	27.4513	33.0743
263	m	12	m_12	113.913	70.302	64.4258	43.611	22.8231	76.1739	66.7278	138.975	49.4873	42.6863	17.9366	138.711	84.0317	85.6733	26.714	140.272	20.8148	11.9472	8.86757	11.0635	9.59442	20.6579	178.529	152.548	83.0937	29.1282	32.2235
265	m	12	m_12	110.747	69.3424	60.9692	41.4044	24.9301	72.6034	64.2997	140.864	49.7775	43.1354	17.8997	132.463	86.3228	93.4543	29.0833	135.807	19.5648	11.6922	7.87266	10.6585	5.68581	16.3443	174.828	148.459	95.7894	31.0402	32.7354
268	m	12	m_12	133.273	85.2638	74.4087	48.0094	30.445	89.9966	80.1381	115.793	58.8644	49.7486	22.1774	148.635	83.8114	89.6224	29.5007	132.198	26.3994	15.1916	11.2078	13.2524	4.182	17.4344	166.246	141.68	101.881	31.4692	39.2737
278	m	12	m_12	130.765	81.5973	74.5885	49.168	27.657	85.7367	73.3602	152.633	56.1769	49.7318	14.4687	146.266	96.1282	102.444	23.9516	141.544	25.4205	17.8916	7.52885	13.0839	8.2971	21.381	166.688	150.412	85.8545	25.668	36.0407
279	m	12	m_12	129.775	83.9115	72.3136	45.8636	28.5305	91.1137	72.4672	128.338	57.4614	48.9468	21.1921	118.907	96.7043	124.007	35.5014	128.637	26.45	16.4797	9.97035	9.99374	7.20933	17.2031	162.497	143.48	100.829	29.4744	34.7507
281	m	12	m_12	127.796	78.88	73.4077	48.916	27.0261	84.0132	73.5592	134.135	54.3882	47.9776	17.6135	140.965	73.3504	66.1932	26.8687	138.414	24.4917	12.0182	12.4736	13.1996	8.5603	21.7599	173.025	150.007	98.1861	27.5362	34.7185
282	m	12	m_12	141.281	85.8717	82.2046	55.4093	32.1011	97.5594	76.4409	160.191	59.0764	51.9705	18.1644	140.608	98.8453	109.965	25.7121	140.845	26.7953	15.4901	11.3052	10.0586	13.1196	23.1782	169.733	150.783	102.01	29.426	38.1941
285	m	12	m_12	126.504	77.8773	72.9711	48.6271	29.0093	87.8627	75.8503	130.864	53.5333	44.3359	18.293	134.055	99.4005	111.156	31.6014	135.044	24.344	15.7873	8.5567	12.1833	7.3045	19.4878	167.892	151.02	111.679	24.5405	32.8369
286	m	12	m_12	142.768	88.347	82.0645	54.4205	30.2336	95.6138	82.3603	145.327	60.703	53.8324	19.0382	147.688	85.776	95.4456	26.3192	138.029	27.644	16.6843	10.9597	12.7193	11.3376	24.0569	168.299	147.383	92.5308	27.6064	37.8039
289	m	12	m_12	111.36	71.7926	60.2185	39.5672	21.202	70.6236	68.2691	146.65	51.1413	43.4636	15.2989	146.286	89.9342	86.4267	22.3769	145.26	20.6513	11.6927	8.9586	11.3669	6.86826	18.2351	175.47	155.251	99.3551	36.3747	35.2113
293	m	12	m_12	108.069	72.3961	57.4578	35.673	18.0527	69.6164	68.3483	141.573	50.6113	41.4476	17.4609	148.661	100.9	109.469	26.1337	138.671	21.7848	12.7044	9.0804	10.1395	7.3508	17.4903	169.335	148.387	89.1216	27.8904	32.7113
295	m	12	m_12	114.46	75.8565	62.1128	38.6037	18.3204	73.6742	67.2798	153.004	52.3474	45.419	19.1096	147.173	87.6299	110.922	31.0805	129.738	23.5091	15.2649	8.24418	12.3017	7.8516	20.1533	162.858	138.055	100.508	31.1047	36.4782
296	m	12	m_12	120.831	79.9764	65.3841	40.8543	22.6684	76.842	70.6873	140.404	55.4466	48.1329	16.0534	153.484	96.8779	88.9727	25.5541	136.684	24.5298	11.5947	12.9351	14.0858	3.97017	18.0559	162.006	143.204	96.4283	30.056	35.9247
298	m	12	m_12	119.22	72.5776	66.183	46.6421	28.7899	78.3236	70.249	117.324	53.0367	45.8921	17.0935	151.365	93.8721	97.9604	25.2922	138.23	19.5409	11.4948	8.04608	11.0591	6.66316	17.7222	168.23	146.166	103.501	28.6093	32.1876
303	m	12	m_12	123.507	77.6006	67.0048	45.9065	28.7276	79.9754	73.3298	131.901	56.5022	47.8329	19.7489	149.937	90.6931	109.325	24.7493	139.909	21.0984	11.4262	9.67212	9.83084	7.218	17.0488	173.2	147.903	108.199	29.831	32.4283
320	m	12	m_12	111.181	72.5784	63.3059	38.6022	17.3142	74.3661	67.8131	120.142	47.8747	40.4492	18.0575	140.025	82.6316	84.6009	31.3992	134.001	24.7037	13.7758	10.9278	14.3458	6.81216	21.158	170.202	147.817	104.786	28.238	34.4075
323	m	12	m_12	134.372	81.7799	79.042	52.5925	31.6486	92.7737	71.7558	143.957	55.3304	48.0826	18.6701	138.17	83.2215	91.2413	27.5313	138.643	26.4495	16.8308	9.61868	13.8326	6.9813	20.8139	172.179	149.524	110.052	24.4668	32.8241
324	m	12	m_12	135.97	81.4928	83.8398	54.4775	29.0658	99.654	69.4283	125.753	52.1305	44.8689	20.3651	139.917	89.0562	92.9438	32.8705	131.834	29.3623	16.7395	12.6228	15.8146	9.46713	25.2818	166.256	143.046	107.005	26.1094	38.8241
331	m	12	m_12	122.424	77.7567	68.5664	44.6671	22.9162	81.825	72.8968	163.489	53.8574	45.7339	17.9457	141.729	98.4272	107.099	29.3529	135.338	23.8993	12.6354	11.2639	13.8528	7.7682	21.621	166.507	146.868	94.317	30.6039	38.6349
333	m	12	m_12	140.242	84.8944	83.3527	55.3479	35.207	98.4844	76.3905	124.67	56.8896	54.3714	19.2291	139.073	88.8837	106.038	31.5953	129.885	28.0048	15.3176	12.6872	14.1431	5.86783	20.0109	162.254	140.634	96.4184	27.6335	36.902
334	m	12	m_12	117.557	72.6416	66.4599	44.9159	29.2309	77.8541	68.1387	153.876	51.0976	44.0335	17.7322	146.938	82.9932	90.0602	27.5039	135.833	21.544	12.9886	8.5554	9.28094	6.27396	15.5549	169.19	145.278	95.3464	28.6013	39.561
354	m	12	m_12	112.222	71.9605	63.0073	40.2611	22.0252	76.9698	63.9683	136.637	49.2143	39.1422	18.6644	131.101	104.108	112.866	30.2893	137.619	22.7462	14.2203	8.52588	11.2378	6.86807	18.1059	173.668	152.134	105.146	28.6401	32.2274
379	m	12	m_12	99.1278	62.7397	53.8821	36.3881	20.5985	64.7612	58.6319	151.655	45.2457	38.583	14.1909	143.465	99.9149	106.424	27.8504	135.53	17.494	8.1165	9.37755	10.0491	5.6105	15.6596	164.346	145.252	98.5889	31.392	36.4385
398	m	12	m_12	113.392	72.3371	63.7337	41.0551	21.0978	72.9869	67.4553	127.776	49.6585	43.4745	16.0465	153.862	83.4043	92.7441	23.6391	141.427	22.6786	12.4148	10.2638	15.2657	4.56168	19.8273	172.177	149.207	90.3554	29.124	35.193
406	m	12	m_12	123.664	74.4213	72.2338	49.243	28.5982	85.4561	67.3741	148.314	51.4305	46.0857	16.4643	144.153	95.2506	114.434	27.4013	137.795	22.9908	12.8376	10.1532	10.8693	9.64554	20.5148	167.242	147.084	101.537	26.1036	32.2551
407	m	12	m_12	118.675	76.6159	66.6647	42.0593	26.0035	77.4869	71.9639	112.524	52.0105	47.2975	15.5062	146.474	93.4635	103.355	27.5072	134.279	24.6054	11.1674	13.438	13.4826	2.44328	15.9258	164.506	144.342	87.194	27.9511	34.2201
410	m	12	m_12	124.08	79.8567	67.9034	44.2237	26.2696	80.8877	79.1607	128.583	56.177	48.3408	17.8236	148.1	95.5534	103.687	25.5964	139.147	23.6797	13.2853	10.3945	11.5874	6.23667	17.824	169.865	149.572	96.2394	29.4722	32.8467
420	m	12	m_12	118.331	74.5882	67.6942	43.7426	24.0955	81.1833	69.0877	145.04	50.6366	42.9376	16.8565	145.039	101.1	97.1965	29.5251	134.259	23.9516	11.5331	12.4185	8.21075	11.3063	19.5171	163.309	144.916	113.173	30.8904	37.1837
421	m	12	m_12	122.526	77.6157	72.5741	44.9099	26.0005	85.2315	65.3011	134.557	49.9515	45.4822	15.8659	139.944	87.0323	102.642	30.136	133.503	27.6642	11.9526	15.7115	11.9665	6.81296	18.7794	163.175	143.686	92.8415	27.6681	35.8796
427	m	12	m_12	126.442	78.963	70.7331	47.4786	24.5282	84.6296	72.4247	156.902	55.7085	47.8574	18.071	146.052	95.7101	99.0866	28.067	135.106	23.2545	12.0662	11.1883	13.2099	9.61048	22.8204	164.155	144.021	105.307	31.5678	39.6143
428	m	12	m_12	126.104	81.1912	70.0197	44.9127	23.8109	82.1261	73.2668	143.951	56.0843	49.5254	16.6553	152.208	87.1205	99.0883	24.0671	140.07	25.107	15.8393	9.2677	9.99318	10.9787	20.9718	167.874	147.334	115.409	29.2627	32.0424
429	m	12	m_12	112.877	72.9432	61.5101	39.934	20.6462	75.2498	70.6941	135.014	51.3671	42.7286	16.9695	138.014	98.8435	108.312	29.5682	135.418	21.5761	10.8456	10.7306	12.5022	6.65567	19.1579	166.584	148.921	93.861	30.2438	33.3195
434	m	12	m_12	127.053	80.5194	69.0999	46.5333	27.0934	83.4231	77.3649	120.387	57.9527	48.7604	18.2264	142.346	95.7515	108.848	27.5796	136.806	22.5666	12.311	10.2557	15.0239	4.28596	19.3099	165.96	147.797	92.6545	29.6593	33.5843
435	m	12	m_12	112.31	75.2548	63.3181	37.0548	20.3407	75.2134	63.4888	127.141	48.9915	44.142	14.6681	140.188	97.3466	107.647	27.8327	136.599	26.2633	14.9103	11.353	11.8537	4.7304	16.5841	165.293	146.576	100.126	31.1691	35.3062
436	m	12	m_12	129.086	80.4838	76.3212	48.6025	28.0958	87.3553	69.2409	141.024	52.7651	47.5953	16.832	148.019	85.0342	76.866	26.8271	136.828	27.7187	15.7699	11.9488	12.7876	7.58909	20.3767	167.763	145.171	86.7853	25.186	35.7009
437	m	12	m_12	121.206	77.1986	68.9502	44.007	24.816	81.5619	70.641	135	52.2554	46.809	19.2359	129.006	79.5491	72.25	30.329	135.614	24.9432	11.3771	13.5661	12.278	6.78304	19.061	177.333	150.547	91.5291	35.2771	35.6812
439	m	12	m_12	119.254	71.8729	70.129	47.381	28.7844	82.1487	66.9199	147.216	49.125	43.6347	17.2204	132.554	86.0639	96.6544	29.7657	136.911	22.7479	11.2665	11.4814	8.92576	9.54089	18.4666	174.558	151.089	98.566	31.9088	40.0519
441	m	12	m_12	121.437	77.7356	71.1073	43.7017	22.7444	84.1543	65.936	169.944	50.33	44.5546	17.4849	136.293	93.4787	111.88	31.7899	132.166	27.4056	17.1706	10.235	7.34316	13.4842	20.8273	165.445	143.688	97.1284	30.3835	40.4028
442	m	12	m_12	110.241	66.9333	62.4496	43.3075	27.4339	74.0197	63.37	149.47	47.7912	41.2255	17.3426	141.509	89.8819	93.7258	28.8785	134.529	19.1421	8.7897	10.3524	11.0851	4.65858	15.7437	170.773	145.364	104.539	27.452	32.7773
443	m	12	m_12	122.378	79.1859	69.1008	43.1917	24.2953	80.4059	69.4121	139.842	53.2768	51.4512	13.8582	146.426	95.5022	99.3635	25.9544	136.135	25.9092	13.183	12.7261	12.7889	5.97742	18.7664	161.491	144.206	89.0718	32.3437	35.8812
446	m	12	m_12	111.645	74.1304	62.1454	37.5149	21.1622	74.5488	64.8918	135.207	49.4998	43.5416	19.7577	132.864	84.6059	86.3987	35.8599	125.549	24.6306	14.0494	10.5811	9.64952	6.57312	16.2226	164.678	138.252	100.013	30.7358	37.3862
456	m	12	m_12	113.213	74.1606	61.9658	39.0526	23.6132	74.8357	72.2226	129.703	51.2474	43.5648	17.6404	144.884	95.9376	106.543	29.0675	132.857	22.9132	10.925	11.9882	12.5848	2.7246	15.3094	165.754	144.467	110.983	28.4663	34.2137
457	m	12	m_12	126.383	79.6682	71.2528	46.7145	24.4546	83.2396	75.4956	153.037	55.1298	48.1256	19.3523	137.107	83.8005	93.473	30.5385	133.915	24.5384	13.4084	11.13	10.3729	11.757	22.1299	170.423	147.192	97.0361	26.9663	33.6071
460	m	12	m_12	117.629	76.9438	68.6453	40.6853	23.85	81.5709	72.795	130.889	48.9837	39.4232	15.844	143.285	114.165	112.928	25.172	145.314	27.9601	18.3399	9.62016	11.6948	5.0105	16.7053	175.005	159.661	101.483	27.6189	35.0021
467	m	12	m_12	117.355	76.2608	61.5743	41.0938	25.8873	74.2223	71.9761	123.567	55.7803	48.3977	18.1305	144.271	92.9725	103.912	26.6235	135.715	20.4805	8.17047	12.31	11.818	3.25854	15.0765	168.293	144.874	96.9852	30.1207	31.3094
469	m	12	m_12	126.134	78.4482	76.67	47.686	29.4925	88.2861	69.1242	142.028	49.4641	43.5095	16.7548	146.362	85.9223	95.0283	27.5631	138.003	28.9841	15.5784	13.4057	10.2115	7.85191	18.0634	170.305	148.612	96.111	28.0809	38.6355
476	m	12	m_12	131.468	83.205	75.369	48.2634	28.3818	88.459	75.3412	140.566	56.0995	47.8646	16.9288	151.323	100.673	112.242	24.7138	140.963	27.1055	15.0036	12.1019	10.243	9.50862	19.7517	167.353	149.31	97.0518	29.8214	35.7319
494	m	12	m_12	121.883	74.7403	71.4832	47.1429	25.3201	85.0531	66.267	115.97	50.4	42.5413	17.8149	146.19	96.3842	112.9	31.3555	131.854	24.3403	10.3513	13.989	19.5945	2.09835	21.6928	161.395	141.183	116.222	26.5976	36.1582
503	m	12	m_12	128.908	80.7174	73.8841	48.1908	28.1003	87.8464	68.5656	134.528	55.0241	48.1856	19.7119	143.433	92.0752	98.4865	28.6603	133.916	25.6933	13.7441	11.9492	12.6071	7.35336	19.9604	167.945	142.049	103.806	29.3698	39.8774
505	m	12	m_12	114.252	70.6377	65.2842	43.6145	26.6186	74.857	63.3245	157.422	48.9681	45.7207	15.1332	142.276	78.6099	96.4009	28.3562	132.987	21.6696	13.4216	8.24802	9.74263	7.12329	16.8659	165.431	142.158	91.5852	27.2514	35.1956
506	m	12	m_12	120.868	73.6512	69.22	47.2172	28.1371	81.1507	73.9527	134.123	51.6483	44.7174	15.8766	141.248	97.0573	109.755	25.8889	142.261	22.0029	13.5497	8.4532	9.77232	9.17776	18.9501	174.092	155.493	106.992	27.6769	32.1894
508	m	12	m_12	110.549	69.0491	59.7755	41.5004	24.3616	71.4933	66.2934	141.548	50.774	44.2141	15.4036	147.019	94.321	100.037	26.4589	136.47	18.2751	9.0936	9.1815	10.8878	6.121	17.0088	164.8	145.202	92.6864	30.6453	32.9165
509	m	12	m_12	119.332	76.6876	67.3666	42.6442	23.3723	81.3246	68.0001	127.589	51.9651	46.7448	17.9941	131.918	93.1888	105.638	31.607	131.947	24.7225	13.9248	10.7977	11.7612	7.38072	19.1419	166.787	144.384	91.3192	32.6953	35.244
522	m	12	m_12	128.356	83.9482	70.67	44.408	23.1556	81.8376	73.2234	145.906	57.6862	53.338	17.9951	149.027	79.5847	86.6891	25.446	136.725	26.262	16.4288	9.8332	10.3376	10.7848	21.1224	168.565	143.803	89.5272	35.1856	39.3839
524	m	12	m_12	118.564	74.6931	65.7801	43.8709	23.6573	79.9558	74.3039	137.705	52.7839	43.7552	18.1386	143.71	98.7715	104.797	29.7825	134.264	21.9092	12.7757	9.13353	12.5971	7.4865	20.0835	164.898	146.459	89.7501	30.8719	38.0236
525	m	12	m_12	116.535	74.4907	66.9497	42.044	23.0768	79.03	70.5992	116.889	49.585	41.2549	17.2756	143.553	96.8096	100.836	28.8787	137.09	24.9057	11.3126	13.5932	13.6212	5.21598	18.8372	169.481	149.804	102.693	26.9967	36.744
526	m	12	m_12	104.602	69.3277	54.8601	35.2739	22.1029	65.5519	68.4794	111.365	49.7415	44.2403	14.2546	146.659	90.6234	94.7072	26.8558	134.713	19.5863	9.8973	9.68896	10.3159	2.72502	13.0409	163.066	144.795	96.7943	30.3704	32.7565
530	m	12	m_12	100.497	65.5024	55.7574	34.9943	20.6855	66.8779	59.0301	110.189	44.7392	38.2164	15.4342	138.376	90.6736	83.8564	30.0668	133.638	20.7631	9.87604	10.8871	12.3124	1.86636	14.1788	167.25	145.399	101.214	26.2534	31.3732
545	m	12	m_12	138.533	89.308	76.2488	49.2246	24.518	92.414	78.2406	156.805	62.2838	53.4856	21.2527	145.777	93.7951	111.975	29.2775	132.983	27.0242	17.217	9.8072	11.9404	12.6362	24.5766	162.86	140.93	111.708	26.7739	35.0669
560	m	12	m_12	130.823	85.872	71.6839	44.9507	22.9711	84.9436	77.9995	135.883	59.1389	53.0711	18.385	147.231	86.9197	92.1374	32.1723	127.011	26.7332	14.6692	12.064	14.2476	7.60196	21.8496	154.196	135.679	93.7288	31.5111	38.2757
582	m	12	m_12	118.012	74.6098	66.3994	43.4026	22.4496	77.95	67.6854	139.16	51.613	45.0697	15.1656	144.951	89.2339	81.2042	23.8898	143.091	22.9968	9.40232	13.5945	13.4645	7.35848	20.823	171.908	152.508	95.4681	31.0055	34.2119
586	m	12	m_12	117.778	72.4025	67.814	45.3755	25.843	79.6325	63.748	147.131	49.964	44.4923	13.5845	139.316	103.278	107.934	25.1672	141.048	22.4385	12.6723	9.76625	9.63625	9.76625	19.4025	166.939	150.871	104.041	30.2478	34.38
588	m	12	m_12	112.665	68.9592	65.5629	43.7054	24.5941	78.1684	64.3197	138.015	47.1016	41.8302	17.7699	135.784	84.3414	84.0085	31.3685	133.223	21.8576	9.9522	11.9054	13.0286	5.9527	18.9813	171.376	146.307	85.3894	28.9066	33.6815
602	m	12	m_12	116.559	77.3871	60.6872	39.1721	21.8207	73.612	71.6633	121.898	55.8721	49.7382	17.6678	149.417	83.9197	84.3913	28.3179	130.734	21.5151	8.10715	13.4079	10.7804	6.44105	17.2214	159.766	138.198	96.9252	36.7465	33.7149
611	m	12	m_12	119.337	71.1601	67.7615	48.1766	28.3527	78.6039	69.8371	142.534	51.5753	45.6433	16.6898	145.089	87.3575	101.466	25.3597	139.865	19.5849	10.8255	8.75938	10.4735	9.2204	19.6939	173.527	150.053	99.7557	32.0636	37.0962
613	m	12	m_12	125.809	79.8366	71.888	45.9724	26.8576	84.928	70.4602	128.971	53.921	46.1377	17.1895	147.837	95.2122	92.2857	25.1221	140.634	25.9156	10.1882	15.7274	11.2421	7.74272	18.9848	169.882	149.267	104.33	27.748	33.9051
616	m	12	m_12	120.628	75.9194	69.2583	44.7085	26.4081	83.6257	67.1767	152.339	51.3696	44.4557	18.1265	143.662	91.2976	111.266	30.3753	131.903	24.5499	12.7357	11.8142	10.5259	7.64445	18.1704	163.258	141.525	109.288	30.5603	39.8617
620	m	12	m_12	117.308	77.1853	61.3248	40.1229	20.0615	73.62	72.8281	142.183	55.9833	49.884	15.5451	146.992	94.3327	92.3399	27.3592	133.366	21.2019	9.42275	11.7792	12.0173	7.91415	19.9314	158.758	141.811	96.4332	33.6486	35.9944
622	m	12	m_12	131.423	77.8132	75.708	53.61	33.9898	89.396	72.3464	142.565	55.7152	45.4008	18.3741	153.639	99.2476	102.169	21.0736	146.666	22.098	13.946	8.15203	11.8908	7.59935	19.4901	175.636	153.907	90.8294	26.5146	36.0748
631	m	12	m_12	128.606	85.3304	68.3642	43.2752	25.6632	82.9022	79.8552	114.454	60.2414	50.9106	19.8373	146.274	97.4844	105.099	29.6462	131.571	25.089	13.6412	11.4478	15.0918	2.3902	17.482	160.539	141.121	94.4701	25.7091	31.9975
635	m	12	m_12	124.114	79.1005	68.0941	45.0134	22.81	78.3792	77.9472	128.629	56.0198	49.6502	15.4661	148.897	90.5362	106.079	24.8971	139.752	23.0807	13.4956	9.58507	16.1282	5.94517	22.0734	167.469	149.5	102.86	28.4238	33.9357
641	m	12	m_12	116.188	73.1093	68.0801	43.0788	22.4886	79.8784	68.2043	141.846	48.108	42.5291	16.1283	140.784	91.0734	95.3156	29.4184	135.773	25.0013	15.5093	9.49195	11.5524	8.90783	20.4602	169.215	148.554	95.0489	29.2406	36.1982
642	m	12	m_12	111.062	70.1502	60.8616	40.912	24.5214	72.7898	65.1768	108.008	50.2006	41.588	17.2106	136.899	96.9349	84.8024	25.4323	142.231	19.9496	8.9795	10.9701	13.6794	2.5812	16.2606	177.919	154.482	110.027	27.4837	30.4859
648	m	12	m_12	117.133	74.2406	68.124	42.8921	22.8594	81.6056	63.4854	126.273	49.0087	41.7357	16.494	141.108	103.738	114.16	29.0066	136.497	25.2319	14.5396	10.6923	11.1768	8.7259	19.9027	166.224	146.689	102.212	29.057	36.4321
649	m	12	m_12	133.981	81.5724	76.4449	52.4088	30.0447	91.7154	77.7921	147.482	57.5363	49.752	17.9369	143.846	98.3713	109.004	26.4796	139.062	24.036	14.2094	9.82665	10.9391	11.295	22.2341	167.464	149.604	103.498	31.0838	36.4425
651	m	12	m_12	114.933	72.112	65.5607	42.8206	22.6544	79.8795	66.4102	154.628	49.372	41.5658	19.4481	145.69	89.3215	87.9722	34.6644	126.528	22.74	10.8236	11.9165	11.7864	8.24985	20.0363	159.143	136.617	104.432	28.3974	36.6109
002	m	15	m_15	129.693	75.9029	74.971	53.7901	33.8284	84.1138	74.1067	146.385	54.722	49.4209	16.4834	145.273	76.6208	83.9204	22.9107	144.071	21.1808	9.59994	11.5809	10.1871	9.8247	20.0118	177.505	153.851	94.8021	28.9649	33.2584
005	m	15	m_15	119.126	76.7067	65.2147	42.4198	23.0969	76.5367	70.6993	130.914	53.9118	48.5918	16.6655	137.738	86.1533	102.817	30.0632	130.998	22.795	12.2278	10.5672	11.603	7.76992	19.3729	163.003	141.756	76.8985	34.4552	36.6268
006	m	15	m_15	115.045	66.7883	69.3497	48.2565	29.4395	81.1862	64.392	132.894	45.695	38.8871	16.848	141.774	87.411	95.5763	28.4711	137.939	21.0932	9.105	11.9882	11.5113	7.35575	18.867	173.976	150.269	104.59	26.5403	37.8806
010	m	15	m_15	116.399	73.5699	64.7735	42.8292	24.3657	74.1566	66.3369	141.045	51.6256	45.9456	14.0398	151.639	90.2683	91.3426	23.0871	140.68	21.9443	10.8965	11.0478	9.9671	8.54638	18.5135	167.477	147.508	87.4514	32.6275	37.6524
011	m	15	m_15	116.107	76.3485	63.8868	39.7585	22.6108	74.054	68.9445	116.684	52.2202	49.0319	15.9528	137.958	76.3214	97.3453	31.6233	127.555	24.1283	13.354	10.7743	12.4218	4.776	17.1977	159.537	138.085	89.9962	32.7437	38.057
014	m	15	m_15	131.702	80.6935	73.561	51.0083	28.3043	85.8211	74.3678	165.299	58.1409	49.7659	17.4468	156.179	91.8547	114.479	24.9267	138.386	22.5526	13.017	9.53568	10.8766	11.8774	22.754	163.912	144.211	84.7938	33.4987	38.0887
015	m	15	m_15	129.28	80.2394	70.5338	49.0406	30.272	82.1885	69.9783	119.241	58.7463	53.1541	16.3766	155.028	88.5406	119.971	26.3268	131.5	21.4931	12.7142	8.77888	12.8442	5.9744	18.8186	156.051	135.825	98.4909	34.8066	40.654
016	m	15	m_15	129.112	78.8668	77.3347	50.2449	27.9979	89.4419	71.0285	143.476	51.7769	45.7863	18.3381	133.912	91.7921	103.908	30.6494	134.853	27.0899	15.134	11.9559	13.4479	8.84906	22.297	172.301	148.492	87.8162	28.4032	39.5796
023	m	15	m_15	128.02	76.9078	74.5095	51.1121	32.5892	87.0437	69.9635	136.995	53.5104	47.2472	16.9576	142.547	93.4215	105.99	24.9947	141.505	23.3974	13.0914	10.306	9.04328	9.52963	18.5729	173.018	151.035	87.224	30.4048	35.5972
034	m	15	m_15	123.565	71.3539	74.9231	52.2107	30.0523	85.7253	66.5252	135.865	48.6415	42.4936	19.3599	133.734	74.8724	83.1048	33.1879	131.435	22.7124	7.89393	14.8184	13.979	8.2294	22.2084	172.455	145.302	111.249	27.2482	39.3845
045	m	15	m_15	126.424	82.5764	69.6	43.848	22.1328	84.6336	74.3828	143.417	56.8244	47.605	18.9613	146.459	100.187	123.399	30.793	130.303	25.752	13.6416	12.1104	13.4932	8.272	21.7652	157.331	139.229	90.491	33.6814	41.7321
054	m	15	m_15	111.774	74.3208	59.5019	37.453	20.5387	71.8855	69.9723	126.682	52.2719	44.9951	17.1967	141.412	95.9163	106.418	30.0673	130.935	22.0489	11.4775	10.5714	11.3055	5.65876	16.9642	162.574	141.754	98.4053	33.0898	36.0035
059	m	15	m_15	129.944	81.7681	75.7267	48.176	29.8089	87.319	72.0129	129.591	54.2174	47.3991	16.0788	135.452	98.5897	118.533	28.761	137.445	27.5507	15.9583	11.5924	10.8191	7.59805	18.4171	167.728	149.71	90.1056	29.461	36.0655
071	m	15	m_15	127.084	79.491	74.9944	47.5926	27.8345	87.3973	73.3138	130.148	52.0892	44.9812	16.1768	148.755	101.383	113.763	27.6691	137.158	27.4018	15.4315	11.9703	12.5329	7.27522	19.8081	164.488	147.098	92.961	27.0728	36.8849
072	m	15	m_15	134.264	85.7527	71.681	48.5114	26.7899	85.2931	79.2611	137.454	62.5831	53.655	19.3541	147.103	96.9923	120.264	28.7793	131.292	23.1696	12.8881	10.2815	11.2804	10.4911	21.7715	158.808	139.024	98.0342	33.8226	38.0509
076	m	15	m_15	123.131	75.511	71.5995	47.6196	26.8711	80.4431	65.697	127.03	51.5311	46.3153	15.6622	142.599	79.316	99.104	27.4559	135.456	23.9799	10.8845	13.0954	13.5655	7.23301	20.7985	167.021	144.221	84.1138	32.4482	41.4101
078	m	15	m_15	118.062	79.1624	61.249	38.8991	22.6911	72.8505	74.2653	106.806	56.8125	49.2661	19.3823	147.268	87.0714	105.641	31.4333	126.551	22.3499	12.7958	9.55416	11.2196	5.0383	16.258	158.036	135.066	106.412	33.512	36.3127
084	m	15	m_15	124.301	77.07	75.7064	47.2313	25.406	86.7896	65.6963	150.468	48.5948	42.177	15.9179	136.275	89.391	92.0787	29.7184	136.447	28.4752	15.3459	13.1293	12.2362	9.63907	21.8753	169.488	149.109	87.2709	24.6897	37.8296
085	m	15	m_15	121.452	75.5664	65.1616	45.886	27.1222	75.3964	74.2523	142.988	56.2908	49.7044	16.6524	142.598	83.7091	86.5467	23.3219	142.267	19.2755	10.9171	8.35842	7.29436	11.5194	18.8138	175.854	152.246	99.8736	31.1095	32.0492
086	m	15	m_15	110.876	68.7432	61.9205	42.1333	23.8812	73.52	65.7233	140.648	48.9559	41.3494	17.0188	139.897	95.7447	114.741	33.6803	127.3	19.7873	12.6229	7.16436	11.5589	6.7432	18.3021	158.981	138.898	99.0086	26.8606	36.3463
098	m	15	m_15	123.036	76.9417	67.6762	46.0938	28.3654	79.7007	67.2638	145.198	55.3593	50.5779	15.4578	142.005	101.167	118.046	26.2658	135.746	21.5824	8.32464	13.2578	11.5378	6.24056	17.7784	162.013	142.812	91.7841	30.6421	35.1689
105	m	15	m_15	122.625	76.2176	70.5087	46.407	27.5448	83.832	67.2653	132.667	52.1159	43.7301	18.4244	145.876	95.9749	108.482	28.634	134.012	24.1017	14.0718	10.0299	11.8066	7.1056	18.9122	166.063	142.69	94.861	29.3353	39.1958
110	m	15	m_15	121.489	75.7908	68.6096	45.698	29.5472	80.6288	66.2808	131.804	52.8792	44.3544	17.8133	143.011	91.264	104.166	25.2243	140.631	22.9116	12.7704	10.1412	10.6468	5.554	16.2008	173.47	149.211	96.6954	29.4255	36.2331
111	m	15	m_15	121.598	71.3429	71.6831	50.2547	30.8671	85.331	67.2689	159.955	49.9145	41.5292	18.0834	134.474	94.6793	110.923	30.8371	134.186	21.4284	10.7142	10.7142	11.2268	8.21075	19.4376	169.632	147.624	87.2202	27.0506	39.7482
112	m	15	m_15	124.012	75.5469	70.3934	48.4655	27.1606	83.2261	68.0761	167.936	53.6191	48.1795	16.7188	142.09	94.3305	115.258	32.8384	126.044	21.9278	9.09507	12.8328	13.9595	7.3954	21.3549	152.784	134.609	95.1842	30.756	43.4151
166	m	15	m_15	122.376	78.4921	72.655	43.8836	24.1215	84.2798	65.5848	158.351	49.7207	46.4031	15.9355	141.695	87.6164	101.094	31.5136	130.067	28.7714	14.9669	13.8045	12.1907	7.62143	19.8122	159.992	139.619	102.746	28.4799	38.5831
169	m	15	m_15	120.702	73.4742	70.9863	47.2276	29.4086	84.4592	63.6479	123.972	49.7155	44.0905	16.6061	139.599	97.0376	115.905	31.5875	129.756	23.7587	11.4447	12.3139	12.8786	4.99045	17.869	158.834	139.226	84.0405	29.4258	38.9121
170	m	15	m_15	115.06	69.8573	67.9487	45.2026	24.6296	78.525	64.087	138.218	47.1111	42.3637	17.5894	134.417	75.2106	82.6255	33.6099	128.774	22.7462	12.025	10.7211	11.5755	9.04744	20.623	167.423	141.763	106.705	28.8837	38.3397
172	m	15	m_15	123.608	79.854	67.5141	43.7538	23.3257	80.843	74.5183	140.49	56.0937	48.0174	18.5462	141.456	95.947	110.101	32.8567	127.961	23.7603	14.0534	9.70696	11.4306	9.04744	20.4781	157.412	138.58	92.8139	31.4525	37.3853
173	m	15	m_15	125.627	79.9934	70.4068	45.6341	29.6984	83.8797	72.9196	149.297	55.2206	46.4529	17.4005	141.579	102.326	107.774	23.503	144.978	24.7728	13.1832	11.5896	8.38759	7.59811	15.9857	176.094	155.536	95.148	30.9113	34.1401
197	m	15	m_15	120.894	75.5016	70.6406	45.3921	27.3181	81.5403	66.9654	132.306	50.2531	48.0042	16.0114	132.232	81.6914	102.708	33.7984	127.18	25.2485	15.7286	9.51993	11.4435	6.68053	18.1241	160.209	139.27	96.496	29.0633	35.853
198	m	15	m_15	120.094	77.1649	65.3626	42.9288	25.2034	76.164	73.4444	129.531	54.7311	48.3214	16.079	144.488	93.5142	86.4582	27.4549	134.258	22.4338	9.6936	12.7402	13.2856	4.48984	17.7754	164.026	144.132	95.3069	32.4008	36.6583
202	m	15	m_15	113.275	70.9288	64.3386	42.346	28.003	74.3104	62.4762	135.014	48.9362	43.8094	15.5146	145.474	85.2484	110.443	30.3228	128.77	21.9926	12.5672	9.4254	10.375	4.018	14.393	158.891	136.819	102.898	29.0524	37.4236
204	m	15	m_15	114.28	73.6058	60.5255	40.6743	21.5171	70.3817	71.8199	149.401	53.7545	46.8934	17.5967	153.161	81.8979	98.7261	26.6561	133.742	19.8513	10.9668	8.88448	11.0968	8.11038	19.2072	165.241	141.18	94.1911	29.5691	33.5591
205	m	15	m_15	121.868	77.9789	66.8714	43.8887	24.6441	76.7013	75.9206	132.747	54.9962	49.5576	16.6438	139.779	88.4234	98.6641	31.679	129.071	22.9827	11.2145	11.7682	12.5905	6.70405	19.2946	160.781	141.088	89.7788	30.5578	35.1489
207	m	15	m_15	114.599	72.678	64.315	41.9209	24.7155	73.4639	68.1885	126.65	50.2839	45.7394	15.322	137.128	76.7605	87.4826	28.1775	136.44	22.3942	12.1529	10.2412	11.7367	5.51855	17.2553	170.598	148.566	95.0567	26.8003	31.6745
211	m	15	m_15	124.411	76.6048	71.9145	47.806	25.0673	82.8729	71.6905	144.243	52.4964	46.0685	17.224	137.305	85.1894	84.0556	27.2179	139.579	24.1085	13.835	10.2735	10.6775	12.1112	22.7887	175.209	152.23	99.8247	27.8246	34.2618
214	m	15	m_15	114.607	71.8321	65.1347	42.775	21.943	75.4118	70.7399	143.548	49.4724	42.0625	16.0757	143.185	84.7924	88.2643	26.25	140.454	22.3597	13.7491	8.61056	11.3793	9.50272	20.882	174.162	152.963	87.2829	29.2189	33.4734
222	m	15	m_15	114.65	73.5653	63.7857	41.0847	24.233	75.0665	68.153	159.871	50.8643	41.9905	17.0722	145.894	95.4989	102.129	25.7569	139.404	22.701	11.5594	11.1416	8.90401	7.99766	16.9017	171.752	149.437	101.713	29.3434	35.6539
229	m	15	m_15	120.917	76.0722	69.0779	44.8449	24.233	79.941	65.5069	136.08	51.8392	46.2295	15.5619	138.341	91.9865	88.6454	28.6364	134.962	24.233	11.4201	12.8128	12.6643	7.99766	20.662	164.637	144.383	100.568	28.3323	35.8493
239	m	15	m_15	128.937	83.2677	71.2266	45.6688	22.7646	81.9804	75.6061	131.187	57.7099	51.9088	16.2268	146.388	83.7157	94.7081	27.2549	134.746	25.5578	11.7314	13.8263	13.1184	9.83586	22.9542	162.448	143.286	87.3652	36.1845	40.3032
241	m	15	m_15	122.031	76.9249	65.6632	45.1064	27.8033	78.5296	73.1077	119.699	56.3682	48.0881	16.7021	146.312	102.273	122.04	25.1426	138.665	20.5567	11.3875	9.16918	11.5175	5.8356	17.3531	166.134	147.29	95.7333	30.7037	31.685
252	m	15	m_15	115.828	72.641	63.8928	43.1868	25.143	72.7668	73.1126	124.115	51.935	46.086	14.791	143.016	86.2405	96.7198	25.5157	139.57	20.706	9.9093	10.7967	11.5183	6.5755	18.0938	171.578	151.353	94.5159	27.2466	31.7811
253	m	15	m_15	118.638	70.1936	68.8492	48.444	34.0576	81.9144	68.6056	125.439	49.7884	45.7135	19.4347	126.68	82.073	85.8949	31.0054	134.266	20.4052	9.6888	10.7164	9.672	4.7644	14.4364	179.208	149.659	91.6823	28.1786	33.6287
263	m	15	m_15	119.504	72.5686	68.5447	46.9352	26.5645	80.1065	71.3475	149.39	50.9592	43.5243	18.833	134.405	81.3641	100.328	28.6093	138.758	21.6095	11.6994	9.91008	9.7648	10.6559	20.4207	179.592	153.604	96.5925	27.81	32.0271
265	m	15	m_15	114.007	70.3715	65.3838	43.635	28.6312	77.4969	71.628	125.434	48.6228	42.4926	17.5253	133.152	87.9159	97.7885	31.484	133.594	21.7487	11.9756	9.77315	10.4537	4.6001	15.0538	173.519	150.154	92.8957	28.7534	32.5759
268	m	15	m_15	133.386	82.4668	76.792	50.9194	32.2031	90.554	72.9886	143.186	56.5942	49.1265	20.2568	141.278	85.835	92.4896	30.1696	131.007	25.8726	14.863	11.0096	11.2772	7.4891	18.7663	165.899	140.556	79.6898	31.2085	41.3588
278	m	15	m_15	120.343	76.119	69.7687	44.2235	24.8585	79.9319	69.4067	131.392	50.5738	45.7839	14.3739	144.9	93.5184	94.9649	26.5233	137.234	25.5452	13.1846	12.3606	12.3533	7.06168	19.4149	166.203	147.366	99.4408	30.8321	40.1616
279	m	15	m_15	112.84	72.0357	64.8062	40.8039	24.2847	78.784	66.6917	119.494	48.0334	40.9619	17.4521	128.684	97.2406	119.889	36.7509	126.437	24.0023	13.8366	10.1657	11.284	5.28522	16.5692	160.655	142.508	100.814	28.6891	35.3166
281	m	15	m_15	122.701	78.8996	71.265	43.8012	25.3512	82.1097	68.0757	160.954	51.4358	46.4853	16.7899	137.165	83.2395	101.948	30.5312	132.086	27.4638	18.3092	9.1546	6.74948	11.7506	18.5	165.956	143.287	83.2474	29.0963	38.8907
282	m	15	m_15	128.252	80.3785	72.7896	47.8732	28.8359	84.6879	73.6795	151.905	55.4621	48.8328	16.0554	136.524	96.9495	105.338	26.5013	140.209	24.9164	15.1178	9.7986	11.8883	7.19896	19.0873	170.615	152.044	95.0757	31.2898	36.3027
285	m	15	m_15	117.887	72.9688	69.9826	44.9184	24.9234	82.3739	66.5123	139.647	47.9046	40.8169	16.1911	129.382	97.6117	112.631	34.2634	131.181	25.0642	15.7707	9.29346	12.0988	7.94617	20.045	164.859	147.3	110.224	25.2883	34.3761
286	m	15	m_15	129	80.7067	73.5767	48.2936	27.1296	84.0877	70.0757	150.021	55.4236	50.0555	16.6609	143.543	85.1636	84.0175	24.0528	141.276	25.2831	13.2097	12.0734	11.0671	10.1469	21.214	173.012	149.438	93.1256	34.3453	38.9629
289	m	15	m_15	119.842	77.7453	65.045	42.0962	22.104	76.8713	71.9937	139.717	54.7965	46.3308	17.6447	146.896	92.9142	89.4681	24.9266	139.456	22.9488	10.7	12.2487	13.2235	6.81871	20.0422	171.24	148.407	90.3186	33.7972	35.5187
293	m	15	m_15	121.96	77.0712	66.8862	44.8888	27.5414	80.2992	74.2686	131.631	55.0739	45.7663	17.6337	142.508	105.639	117.844	27.3926	137.781	21.9973	9.47852	12.5188	11.3969	6.00056	17.3975	167.524	148.866	101.654	31.2114	34.2541
295	m	15	m_15	125.014	81.265	70.6025	43.7486	22.23	82.6956	67.4514	138.982	54.4112	49.0432	18.2701	143.08	90.389	108.281	30.9177	129.304	26.8538	16.3613	10.4926	13.1123	8.45632	21.5686	160.793	136.9	95.967	32.1161	39.3921
296	m	15	m_15	128.766	82.7252	71.6184	46.0404	25.7544	83.6136	71.492	147.201	57.1472	50.4902	17.4708	148.802	92.3451	89.3245	28.1344	132.931	25.578	11.2896	14.2884	13.8892	6.4468	20.336	160.665	139.743	88.7725	31.7842	39.0392
298	m	15	m_15	131.424	82.4034	74.4186	49.0204	29.3057	86.3185	76.5999	129.913	57.0052	49.6578	17.8629	145.599	92.3626	98.0369	26.7751	137.646	25.3982	14.0312	11.367	11.3194	8.44528	19.7647	168.393	147.328	99.1623	29.2199	34.3012
303	m	15	m_15	129.016	80.3535	71.1774	48.6621	29.9236	82.2172	74.1326	128.514	57.8382	51.3459	18.4781	146.692	85.6007	100.048	24.7525	139.286	22.5153	11.185	11.3303	11.1698	7.61878	18.7885	172.404	147.242	101.125	31.4291	34.7198
320	m	15	m_15	127.466	77.9056	76.1462	49.5601	25.7192	86.983	71.8615	132.199	51.3195	46.9826	17.2638	135.722	82.1818	84.0834	29.8212	135.456	26.5862	13.2931	13.2931	11.8337	12.0572	23.8908	172.132	148.866	90.3288	29.9618	38.7547
323	m	15	m_15	123.564	75.7468	73.2514	47.8169	25.1438	85.3146	69.8132	149.813	50.3123	43.6632	18.0097	136.968	84.3867	96.9828	31.1304	134.127	25.4345	14.534	10.9005	12.3386	10.3845	22.723	170.143	147.4	93.7764	26.0835	34.1755
324	m	15	m_15	126.535	75.6685	77.2475	50.8667	27.6925	89.9277	66.9493	141.672	49.2878	44.0638	16.9343	137.391	88.3343	94.7119	30.9995	134.144	26.3807	12.9717	13.409	13.2475	9.97675	23.2243	167.118	146.135	102.108	28.6203	37.8123
331	m	15	m_15	123.41	78.7935	69.7584	44.6163	26.0141	82.4021	74.459	161.839	53.6514	44.7553	19.1548	133.569	91.2755	104.875	32.3276	132.51	25.1421	14.8237	10.3184	11.6111	7.04117	18.6522	169.014	147.703	87.8714	28.9284	39.3822
333	m	15	m_15	124.795	77.4228	72.1512	47.372	28.4232	84.2493	69.869	140.667	52.6436	47.6031	17.6331	126.879	86.7809	111.173	33.0589	130.709	24.7792	13.1184	11.6608	9.89592	9.10288	18.9988	167.023	144.914	99.2022	31.1779	39.1315
334	m	15	m_15	123.191	74.2161	70.2563	48.9754	24.7792	80.3138	70.0148	164.842	52.9351	46.262	16.9975	145.432	80.3886	94.0551	27.507	136.671	21.281	12.9726	8.30832	11.062	13.1842	24.2462	168.274	145.998	89.3346	30.8075	39.8612
354	m	15	m_15	127.235	77.5513	78.0952	49.684	29.8389	88.2319	63.8682	132.705	49.1401	45.1264	17.5105	125.059	75.6723	77.8511	28.8483	139.43	28.4112	13.7059	14.7053	12.6938	7.20127	19.895	179.958	153.184	92.2216	27.0262	35.887
379	m	15	m_15	116.968	71.9959	66.4875	44.9721	24.589	78.6202	67.1845	159.641	50.4805	43.2023	16.4872	144.967	94.5628	101.498	29.637	133.084	21.5154	9.7062	11.8092	11.2921	9.14089	20.433	162.389	142.76	105.765	29.7234	38.3302
398	m	15	m_15	124.442	79.8714	70.1063	44.5709	23.0592	80.4752	76.3467	130.869	54.336	46.555	17.9918	148.331	85.9821	103.391	25.7242	139.55	25.5354	14.7022	10.8332	13.1298	8.4318	21.5616	172.38	149.777	90.9145	30.7772	35.3756
406	m	15	m_15	130.752	75.8716	79.011	54.8802	32.8178	91.8347	67.754	147.88	51.7409	46.2394	16.389	144.968	94.7199	118.676	26.9563	138.526	24.1307	11.1691	12.9617	11.2991	10.8133	22.1124	167.281	147.384	94.5252	28.3349	35.9568
407	m	15	m_15	120.152	78.0892	67.0243	42.0625	24.4101	77.7812	69.9704	135.237	53.1274	48.1422	16.0128	140.641	99.4868	116.679	28.4417	133.951	24.9617	11.4465	13.5152	13.2314	4.47103	17.7025	165.103	144.043	85.1992	28.3737	32.6272
410	m	15	m_15	124.732	79.2615	69.3084	45.4707	26.5935	81.7095	74.0432	116.723	55.4238	49.1037	17.8335	139.14	88.1235	100.96	28.6677	134.717	23.8377	11.7121	12.1255	13.3578	5.56939	18.9272	167.86	145.855	98.4235	31.2175	35.0152
420	m	15	m_15	115.291	74.1766	63.7666	41.1147	22.4967	77.1095	71.1087	137.114	51.5247	42.0571	18.5445	140.947	99.1247	101.57	32.3615	130.688	22.6519	13.9635	8.6884	10.3699	8.2981	18.668	162.773	143.154	120.298	27.7775	34.0787
421	m	15	m_15	121.814	76.8027	71.3624	45.011	26.4938	83.3274	67.9939	139.837	50.4513	43.8708	17.5367	130.909	79.29	96.3402	34.0916	129.676	26.3514	11.965	14.3864	12.5223	6.04492	18.5672	164.95	143.863	94.5417	28.8744	36.8374
427	m	15	m_15	112.903	70.6458	61.21	42.2574	21.9008	71.5989	66.1737	151.525	51.6931	43.6019	16.9068	141.048	84.1273	90.602	27.803	136.58	18.9527	11.6524	7.30028	12.7651	7.64145	20.4065	168.592	146.51	101.267	33.095	36.2608
428	m	15	m_15	122.641	78.106	68.9434	44.5349	23.5521	79.2207	71.42	143.043	53.6975	46.16	16.3414	150.011	90.7981	99.0348	23.9186	141.575	24.4085	13.8458	10.5628	11.4065	9.62632	21.0328	171.163	149.896	123.286	28.6855	31.7793
429	m	15	m_15	119.642	71.9098	66.7971	47.7324	32.1982	79.0832	70.0951	159.262	52.8451	44.5425	16.8843	134.965	92.0726	108.155	25.2929	142.065	19.0647	10.8739	8.19076	9.3093	6.2749	15.5842	177.313	154.863	84.8652	31.0339	31.3208
434	m	15	m_15	124.499	79.5983	69.0557	44.9004	25.4341	81.8438	72.3738	107.2	55.443	48.7319	17.5909	137.536	90.5455	106.83	29.8478	133.085	24.1553	11.6514	12.5039	15.902	3.61434	19.5163	164.346	143.94	95.698	30.4094	33.5526
435	m	15	m_15	118.666	79.503	65.5109	39.1626	21.741	76.5974	71.3201	112.44	53.1546	46.6204	16.3019	140.272	91.0016	105.909	28.4832	135.358	26.3483	15.4059	10.9425	12.6563	4.81532	17.4716	166.583	146.498	99.1047	31.6421	35.1516
436	m	15	m_15	125.061	80.1178	74.906	44.9436	22.7599	84.9895	69.3381	125.258	50.1554	44.0777	16.1988	145.119	81.1189	75.6095	28.2424	136.786	29.9624	15.5574	14.405	12.6624	9.57135	22.2337	168.344	147.335	91.782	27.4823	36.5558
437	m	15	m_15	121.357	76.7774	69.5381	44.5794	28.4212	81.0797	70.4538	134.818	51.8187	45.78	19.3912	134.474	78.8235	81.3375	32.1853	131.48	24.9587	13.1286	11.8301	12.6815	3.52675	16.2082	170.787	144.696	83.2781	31.4224	37.945
439	m	15	m_15	124.949	77.1459	71.7767	47.803	27.2954	82.7527	70.0937	138.363	53.1721	46.0292	17.4585	133.793	87.8886	92.8671	28.8959	137.154	23.9737	11.2648	12.709	13.4166	7.141	20.5576	172.298	149.89	100.977	31.4434	40.3381
441	m	15	m_15	118.916	78.9007	67.6073	40.0154	18.202	78.4418	70.402	138.32	51.3088	45.29	19.5933	139.335	83.5719	97.7912	34.7878	126.448	27.5919	15.7461	11.8457	12.8425	9.02098	21.8635	163.563	138.506	92.791	27.8887	37.2896
442	m	15	m_15	116.548	72.365	63.8204	44.1833	28.0117	74.2165	69.5016	146.769	52.728	46.1515	18.0283	141.62	87.2985	99.2026	28.8283	132.497	19.637	8.08584	11.5512	11.3924	4.82926	16.2217	168.47	142.757	97.7447	27.9814	31.3205
443	m	15	m_15	123.46	82.4111	65.9657	41.0485	22.7567	77.4881	75.3777	133.417	57.4939	50.7648	17.7792	144.027	87.6514	97.1727	28.1198	132.884	24.9172	13.5388	11.3784	11.9405	6.40135	18.3418	164.065	142.196	89.9272	31.589	34.4871
446	m	15	m_15	119.928	77.3218	67.22	42.6062	22.7425	79.167	71.0124	145.302	52.7081	46.1121	18.5966	141.055	88.2401	92.6026	31.0545	131.091	24.6137	12.9546	11.6591	10.6376	9.2761	19.9137	165.835	142.078	96.1717	31.5272	36.9781
456	m	15	m_15	126.776	80.5164	71.7532	46.2601	27.9279	84.643	77.6752	142.372	55.0233	47.8813	17.7308	136.415	95.5578	104.491	30.187	133.778	25.4932	10.3118	15.1813	14.8817	3.5005	18.3822	167.544	147.816	112.034	31.4977	35.7506
457	m	15	m_15	119.673	75.7595	67.9586	43.9139	24.0447	79.045	71.4641	151.382	51.7148	45.3308	18.287	131.82	79.6952	89.8051	31.2383	134.027	24.0447	11.5184	12.5263	10.4966	9.42268	19.9192	173.176	148.975	98.3984	27.6046	33.3313
460	m	15	m_15	124.414	79.0506	75.7023	45.3636	24.7044	88.1267	73.8742	147.095	48.7119	39.9386	18.4072	134.356	91.6722	90.3745	31.4708	137.557	30.3387	18.2032	12.1355	12.2655	8.44373	20.7092	176.379	155.716	95.5542	25.1804	36.1927
467	m	15	m_15	120.819	77.7611	63.7201	43.058	26.5862	76.1462	75.3293	111.13	57.0991	48.6483	19.0583	140.768	93.4525	102.976	27.1828	136.27	20.6621	7.36899	13.2931	13.4231	3.09878	16.5219	171.131	147.023	92.2012	29.0645	30.5335
469	m	15	m_15	128.217	79.8375	77.4948	48.3799	28.6803	88.6482	65.5222	146.273	50.7226	44.9931	16.8298	133.866	86.3257	96.0455	29.0719	137.521	29.1149	13.7608	15.3541	11.5731	8.17645	19.7496	171.481	148.929	94.3814	25.4684	35.2394
476	m	15	m_15	125.476	78.6146	70.9527	46.8611	27.7641	83.1454	71.5903	145.915	54.523	46.4673	16.0461	152.201	102.006	121.778	25.1999	138.719	24.0916	14.8369	9.2547	11.1475	7.9995	19.147	163.953	146.132	89.6569	29.6107	35.3258
494	m	15	m_15	125.286	77.2078	74.3668	48.0784	30.0841	86.7379	64.8574	130.957	50.9194	43.926	16.2555	141.802	100.181	116.894	30.7584	131.713	26.2885	12.7928	13.4957	15.7344	2.30986	18.0442	159.592	140.789	120.823	28.0053	41.7523
503	m	15	m_15	120.75	75.3038	70.0686	45.4461	26.3109	82.3095	67.0232	143.888	50.6813	44.0481	18.6505	140.148	89.5207	97.3961	30.9803	131.389	24.6225	13.3665	11.256	12.3709	6.8143	19.1852	167.516	142.058	103.599	27.5786	38.1729
505	m	15	m_15	122.875	77.0368	68.9686	45.838	20.5918	78.9824	72.8266	159.615	53.9062	47.8589	18.1124	142.668	76.2254	95.3056	31.3851	130.282	23.1306	13.1167	10.0138	13.1057	12.1905	25.2962	163.572	140.881	96.6345	28.2079	37.5547
506	m	15	m_15	123.099	77.6901	70.3056	45.4087	26.453	81.6224	76.7213	136.631	52.7931	47.1009	15.2262	140.294	93.7509	106.144	27.4897	138.428	24.897	14.0045	10.8924	12.2956	6.71008	19.0056	169.064	151.778	99.6977	27.9775	32.6271
508	m	15	m_15	115.05	71.7944	60.951	43.2555	25.1388	72.7479	70.9722	156.104	54.099	45.4299	16.6844	141.901	95.9851	114.137	26.4491	137.725	17.6954	8.4264	9.26904	11.3652	6.80156	18.1668	168.09	148.145	92.2494	31.7073	33.3013
509	m	15	m_15	124.636	81.038	70.7419	43.5984	22.3618	83.1182	73.0422	129.212	53.8945	47.763	18.2132	132.918	90.2186	106.74	33.3385	129.612	27.1435	14.6266	12.517	14.3346	6.952	21.2866	164.228	143.11	89.7103	28.9234	35.2425
522	m	15	m_15	130.37	84.1602	72.5506	46.2096	24.5348	82.786	70.4934	151.047	57.8192	53.5246	18.328	143.659	75.5446	83.6689	26.2981	136.006	26.341	16.5572	9.7838	9.76328	11.9616	21.7249	169.141	142.845	103.257	32.7147	37.9865
524	m	15	m_15	125.76	78.4579	70.6537	47.302	27.543	82.7786	77.4397	145.327	55.1062	46.4271	18.5752	139.493	93.0074	100.723	31.229	132.668	23.3516	13.9212	9.43047	14.0512	5.75791	19.8091	165.723	146.053	89.2683	30.1634	38.2669
525	m	15	m_15	125.835	78.2577	74.0096	47.5776	27.7914	85.7907	68.6222	107.606	51.8257	45.6393	17.6494	140.765	88.9626	96.2711	28.3551	136.707	26.432	12.0832	14.3488	15.8382	3.99808	19.8362	170.612	147.154	100.704	27.7443	38.3904
526	m	15	m_15	118.14	79.1692	61.3263	38.9709	25.8295	72.0509	70.8925	107.954	56.8137	51.6814	15.6009	143.62	86.3154	93.6463	27.2399	132.08	22.3554	11.6308	10.7246	10.8545	2.3368	13.1914	159.621	139.758	92.2632	31.6928	34.1291
530	m	15	m_15	111.914	70.9796	64.4899	40.9345	24.7044	74.8312	62.529	104.381	47.4243	41.6958	15.3533	135.489	86.5619	92.2065	30.2541	133.512	23.5553	10.6286	12.9267	14.9239	1.3563	16.2802	166.903	145.383	97.2189	25.9474	33.6789
545	m	15	m_15	113.689	72.3283	62.0413	41.3608	22.7633	73.4973	67.001	156.99	51.6479	44.3217	17.5103	144.2	89.458	101.198	29.6695	131.964	20.6804	12.2	8.48046	10.0983	8.54924	18.6475	164.007	141.121	108.693	29.0902	34.5346
560	m	15	m_15	123.075	83.665	66.295	39.4096	19.2039	76.8154	75.3625	121.126	56.7796	51.3073	17.2689	142.331	81.7542	96.2722	33.9029	124.223	26.8854	15.5301	11.3553	14.4911	5.76465	20.2558	153.104	134.186	99.6606	31.4903	38.8996
582	m	15	m_15	124.327	75.826	72.8189	48.5009	26.8849	82.0057	68.0053	147.009	51.508	47.8735	14.1858	147.051	79.2917	76.7382	23.7884	141.858	24.318	10.4027	13.9153	13.2347	8.4313	21.666	170.507	150.197	92.5092	30.643	37.3162
586	m	15	m_15	118.309	75.4597	66.5036	42.8489	22.9789	79.2096	66.2833	143.564	51.8049	45.6226	16.3403	137.057	96.8249	120.285	31.561	130.425	23.6547	13.517	10.1377	10.9436	8.97639	19.92	159.127	140.604	101.085	30.9741	36.6072
588	m	15	m_15	119.439	74.1941	70.5877	45.2449	24.3406	83.6171	64.0515	140.485	48.8512	43.0879	18.8366	133.193	84.8144	82.1098	30.7867	134.385	25.3429	10.309	15.0339	13.7321	7.22218	20.9543	173.468	146.389	82.2466	29.5134	35.173
602	m	15	m_15	129.322	81.6135	70.4339	47.7087	26.8185	83.702	74.2949	138.646	58.8884	54.4166	19.4761	145.598	79.3907	90	28.8315	130.504	22.7251	8.7513	13.9738	12.5512	8.389	20.9402	162.775	137.94	82.3447	35.7637	37.7707
611	m	15	m_15	122.982	76.6188	68.1645	46.3635	29.7947	78.9196	71.5573	131.943	54.8178	49.3362	18.0816	136.041	81.5724	91.6386	28.3339	134.684	21.801	11.3365	10.4645	12.1932	4.42554	16.6188	171.533	145.836	101.449	29.8022	33.7294
613	m	15	m_15	131.665	79.645	75.8625	52.02	33.6685	89.7345	76.057	142.829	55.8025	46.1534	20.0318	143.959	92.0542	95.83	27.8789	136.917	23.8425	11.4155	12.427	11.112	7.2895	18.4015	171.213	147.894	104.83	28.1679	35.3283
616	m	15	m_15	127.924	77.7816	73.3967	50.1423	32.4108	86.9133	70.5399	151.352	54.5272	48.113	18.6096	140.39	87.141	114.031	29.9926	130.236	23.2544	13.2259	10.0285	9.14108	8.6404	17.7815	163.551	139.946	103.658	31.0855	42.1046
620	m	15	m_15	121.903	79.2963	65.214	42.6065	22.1728	77.0974	71.2057	143.683	56.6888	49.7109	16.5021	148.229	94.3487	96.0891	27.5472	133.327	22.6075	9.27488	13.3326	12.0134	8.47028	20.4837	159.462	140.423	104.462	33.4021	36.2137
622	m	15	m_15	124.873	75.31	72.828	49.5635	29.767	85.1105	70.7105	140.29	52.0455	42.0981	17.7845	148.401	98.4353	102.988	24.1215	143.528	23.2645	12.138	11.1265	11.401	8.4455	19.8465	174.771	153.288	91.054	26.8109	35.0925
631	m	15	m_15	116.051	77.1918	61.1439	38.8591	22.5634	72.7042	70.3864	137.759	54.907	46.5547	17.4666	145.945	93.4273	111.856	29.3654	130.972	22.2848	11.2817	11.0031	11.1331	5.21264	16.3458	159.775	139.473	98.7168	30.8518	33.5358
635	m	15	m_15	115.934	75.0273	62.4739	40.9072	21.2884	70.9614	69.2026	143.435	53.4606	48.0104	13.4523	144.195	87.8247	116.238	25.9965	137.184	21.5667	12.94	8.62668	9.03496	10.6338	19.6687	163.326	146.079	99.4491	31.6853	34.2932
641	m	15	m_15	120.098	73.7487	70.3922	46.3488	23.1744	80.2414	69.2835	146.573	49.7053	45.1055	16.5711	135.235	82.598	93.5865	31.1306	132.995	24.0434	14.3392	9.70428	12.4414	10.783	23.2244	169.417	146.614	97.2397	26.4521	33.7024
642	m	15	m_15	125.926	74.2037	73.4542	51.7222	34.9161	85.1894	70.027	133.058	52.4717	46.7944	16.9073	134.529	88.9877	86.8812	25.7431	140.684	21.732	6.95424	14.7778	13.1692	3.68688	16.8561	177.697	153.051	99.095	28.1356	35.4216
648	m	15	m_15	119.382	73.7538	70.9765	45.6277	25.2039	83.1439	64.2186	135.225	48.4051	42.4848	18.4783	135.294	87.3734	109.709	32.0394	132.537	25.3487	12.8917	12.4571	10.1247	10.3492	20.4738	170.337	144.532	110.42	26.6555	33.2397
649	m	15	m_15	133.172	78.729	76.3929	54.4426	31.337	90.5451	73.8435	150.327	56.7787	48.8994	19.0215	140.247	92.6026	107.727	27.5252	137.38	21.9503	9.96429	11.986	10.8163	12.3393	23.1556	169.91	147.533	103.97	29.8817	35.6278
651	m	15	m_15	127.151	77.9222	74.5668	49.2286	29.1028	88.6115	68.1013	162.451	52.584	45.9808	20.3814	142.324	84.3187	88.1541	35.9351	124.226	25.3383	12.7415	12.5967	12.7267	7.44908	20.1758	157.755	133.547	103.805	27.5459	39.1295
002	m	18	m_18	134.264	78.4123	79.2098	55.8515	34.6145	87.4561	72.5966	139.934	55.054	49.6954	16.2535	141.821	75.5859	83.5118	23.605	144.095	23.3583	9.8971	13.4612	10.7857	10.5313	21.3169	177.471	154.106	99.4394	28.262	34.8114
005	m	18	m_18	122.307	80.5641	65.6896	41.7433	23.9128	75.9878	72.4319	129.543	56.6178	49.1504	17.6964	134.64	81.5785	97.9624	31.2024	129.808	23.9463	12.4481	11.4982	12.3314	5.57912	17.9105	163.304	141.074	87.632	31.8582	35.1492
006	m	18	m_18	119.665	70.5238	72.3192	49.1413	30.849	83.5558	66.1409	144.951	47.3459	39.0903	17.4154	138.395	84.2458	98.2305	29.4463	136.823	23.1779	11.7064	11.4715	8.91365	9.45871	18.3724	174.965	150.418	114.487	26.6587	40.1387
010	m	18	m_18	119.318	76.1926	66.7226	43.125	23.4639	75.489	68.6698	135.83	52.5951	45.154	15.5463	149.211	86.2096	90.1871	25.718	137.351	23.5975	11.9465	11.651	11.1656	8.57555	19.7411	167.129	145.487	89.9613	28.9933	35.999
011	m	18	m_18	113.135	74.3689	62.1774	38.7665	21.2134	71.8762	64.8335	113.318	50.9581	47.208	15.8285	132.435	74.1171	89.888	32.272	127.059	23.4109	12.2634	11.1475	12.6449	4.98821	17.6331	160.625	137.77	100.719	32.5815	36.7954
014	m	18	m_18	137.536	81.4953	79.7037	56.0404	29.7611	92.848	71.1605	169.374	57.832	48.2137	18.371	153.628	92.4991	115.971	25.3207	139.297	23.6633	12.9692	10.6941	10.2796	16.0797	26.3593	166.423	145.037	95.9792	31.6541	40.441
015	m	18	m_18	133.857	82.2412	74.5221	51.6155	31.2094	85.9972	71.4168	129.517	59.3345	54.1136	16.3677	148.014	80.2392	112.62	27.7452	130.445	22.9067	12.6179	10.2888	13.1182	7.3679	20.4861	155.85	136.26	96.6189	32.021	38.8168
016	m	18	m_18	134.964	83.0142	83.2728	51.9498	28.3576	93.9002	71.5742	140.517	51.6912	44.8241	18.0864	131.849	84.6619	100.697	32.2194	134.367	31.323	18.902	12.4211	14.0616	9.61064	23.6722	172.204	149.421	91.0027	24.8525	39.2646
023	m	18	m_18	131.344	78.7297	77.9666	52.6144	34.2342	89.5491	68.0105	129.167	53.3776	47.2366	16.3897	138.121	92.8187	108.646	25.4122	141.645	25.3521	13.4181	11.9341	10.279	8.18123	18.4602	173.213	151.459	87.9158	27.6531	34.5799
034	m	18	m_18	122.432	70.7241	72.1955	51.7081	31.3505	81.9186	69.2669	136.523	50.2366	42.5755	19.3579	131.888	77.5667	89.6273	32.5153	132.052	20.4875	9.73873	10.7488	12.8659	7.57156	20.4375	175.273	147.472	119.014	26.277	35.3568
045	m	18	m_18	125.344	80.9655	69.7952	44.3782	22.791	83.2995	73.0943	142.902	55.5485	45.4282	18.9714	144.747	97.3844	124.489	32.3129	128.629	25.417	12.9782	12.4388	13.6425	8.02475	21.6672	157.857	138.44	91.5972	30.9187	41.1083
054	m	18	m_18	117.153	76.0111	64.585	41.1419	22.9134	75.8954	69.5947	135.654	52.568	45.7096	16.3118	143.477	94.6909	103.212	29.176	131.887	23.4431	12.1141	11.3289	12.0956	6.21296	18.3085	162.21	141.751	99.1678	30.7206	35.4923
059	m	18	m_18	126.864	80.0375	73.9867	46.8267	29.131	84.1378	70.4736	115.229	52.8775	44.9156	15.9156	132.318	87.7764	107.55	30.3428	135.931	27.16	15.8915	11.2685	12.5205	5.25514	17.7756	168.41	149.823	98.4029	26.4867	34.4074
071	m	18	m_18	131.715	81.7985	77.2442	49.9166	31.3506	89.0844	75.3742	122.837	54.4709	47.4838	16.2933	145.831	99.862	109.408	27.3695	137.451	27.3276	13.4031	13.9245	12.8659	5.7801	18.646	165.964	147.854	89.4877	26.0865	35.0556
072	m	18	m_18	138.361	87.2741	76.3772	51.0866	27.4942	90.2863	75.6075	136.736	61.9836	53.7515	19.2144	144.956	94.0661	117.541	29.946	130.258	25.2905	13.8573	11.4332	12.2499	11.4225	23.6724	157.423	137.287	105.571	32.691	38.4336
076	m	18	m_18	125.57	78.0601	72.3788	47.51	25.907	80.9491	69.2297	125.346	53.1912	46.5672	16.46	142.405	84.6115	100.836	26.8754	137.979	24.8688	12.4533	12.4155	12.9121	8.77085	21.683	170.966	147.712	93.7355	31.8436	37.8413
078	m	18	m_18	120.1	79.7585	63.1197	40.3415	23.377	74.4329	74.8935	102.227	56.9803	48.4623	19.3845	147.021	87.4935	103.425	32.2446	125.517	22.7782	12.8755	9.90274	12.7437	4.30084	17.0445	157.136	134.423	112.92	32.2348	37.0186
084	m	18	m_18	120.503	77.1238	70.1708	43.3789	23.9109	79.8106	69.6922	134.914	50.3319	40.7987	17.2162	135.003	85.83	81.2568	29.7474	137.794	26.7919	13.544	13.2479	13.0056	6.5424	19.548	174.35	153.174	93.1422	24.5647	33.7413
085	m	18	m_18	125.496	78.9723	67.7391	46.5235	30.4503	77.62	78.003	132.709	57.7567	48.9317	17.4894	139.472	84.636	91.4879	25.9059	138.229	21.2156	12.977	8.23854	6.38083	9.7724	16.1532	173.821	150.46	104.671	29.9594	33.7667
086	m	18	m_18	114.18	73.6754	63.4342	40.5043	23.8121	74.9963	67.4833	124.63	50.7455	42.7036	17.2648	133.362	94.716	111.157	35.58	124.357	22.9299	11.6172	11.3127	11.0754	5.69681	16.7722	157.495	137.639	117.847	26.1324	33.8943
098	m	18	m_18	120.739	78.2403	64.6141	42.4983	25.3323	75.4136	76.2737	143.13	56.1245	46.6401	16.8314	142.507	98.045	120.303	28.7128	134.079	22.1158	9.94963	12.1662	12.1662	5.0798	17.246	163.934	145.59	96.9191	29.7204	35.0638
105	m	18	m_18	126.563	79.9319	71.9709	46.6311	27.2884	84.3533	68.2876	132.377	54.5921	44.8309	18.4787	142.618	96.848	103.788	27.8383	135.914	25.3398	14.1034	11.2364	12.2798	7.14288	19.4227	168.282	144.694	101.816	31.8434	39.3022
110	m	18	m_18	122.676	75.3656	70.3226	47.3108	31.2691	81.1857	68.8598	129.842	52.3538	43.8824	17.2683	140.88	89.3608	100.862	25.4198	141.168	23.0118	11.7745	11.2373	10.9116	5.21009	16.1217	176.321	151.945	101.515	26.4385	33.6989
111	m	18	m_18	129.476	76.8747	77.5285	52.6011	33.8208	90.1617	69.0768	149.979	51.9473	43.4463	16.9542	134.18	97.5369	107.486	30.2195	135.323	24.9274	11.3503	13.5771	13.008	5.8523	18.8603	167.621	148.34	94.8472	27.5655	40.8527
112	m	18	m_18	126.988	79.5905	69.4898	47.3978	26.2576	81.9605	73.2554	170.589	57.4985	49.1663	18.1334	139.772	96.3559	122.766	33.8882	125.251	22.092	10.599	11.4929	13.003	8.21733	21.2203	153.464	134.995	95.256	29.7932	40.8878
166	m	18	m_18	124.724	82.5018	71.3837	42.2222	23.7607	81.9657	70.7681	152.082	53.3403	46.9542	16.7868	141.904	85.2774	99.316	30.7182	130.677	29.1615	15.4863	13.6752	11.7949	6.74666	18.5415	162.094	140.954	105.508	27.2708	36.7592
169	m	18	m_18	120.802	77.0429	68.6493	43.7587	26.5788	79.6594	69.1363	140.555	52.1523	44.0764	16.3276	138.205	97.1728	117.997	32.0032	130.194	24.8906	13.2575	11.633	10.1693	7.09064	17.2599	160.512	141.913	91.2309	29.5322	38.179
170	m	18	m_18	120.077	73.6982	71.354	46.3793	24.5963	81.023	66.7001	143.416	48.7234	42.5617	17.8257	132.568	71.6287	79.0444	33.9423	129.75	24.9748	13.3197	11.6551	11.8159	10.0471	21.863	169.128	144.041	106.861	28.5895	38.541
172	m	18	m_18	125.814	82.0278	68.0688	43.7858	23.9761	80.1822	75.082	130.434	57.7448	47.8376	19.3554	141.354	92.3427	102.712	32.5268	128.656	24.283	12.7273	11.5557	14.2284	5.66131	19.8897	159.664	139.047	101.671	29.5237	34.9985
173	m	18	m_18	133.097	80.5878	77.8696	52.5089	35.3135	89.9194	74.8405	142.626	55.2271	46.8544	16.705	140.388	97.4217	104.835	24.6334	143.577	25.3607	14.1208	11.2399	10.7366	6.53876	17.2754	175.168	155.286	99.4749	30.1237	37.0776
197	m	18	m_18	127.96	79.5813	75.2898	48.3782	30.0139	85.2686	69.7132	128.869	52.6697	48.8923	16.6227	129.663	79.2734	100.817	33.9298	127.042	26.9116	15.3429	11.5687	12.0541	6.3902	18.4443	162.004	140.037	102.246	27.8525	36.119
198	m	18	m_18	121.132	78.6307	66.326	42.5014	24.0017	76.7896	73.3544	133.937	54.8061	46.255	16.9836	137.56	90.8916	88.8521	30.3955	132.033	23.8246	12.8205	11.0041	13.3963	5.18336	18.5797	164.543	144.458	94.466	31.2381	37.1324
202	m	18	m_18	122.364	77.5573	68.7492	44.8071	30.6701	78.1927	65.645	140.726	53.6151	47.6307	15.7885	145.994	84.4212	109.807	29.8827	128.437	23.9422	14.1182	9.82401	10.463	3.75402	14.217	156.736	135.286	96.2662	30.4594	39.8777
204	m	18	m_18	119.405	77.8236	62.9475	41.5817	22.6658	72.9138	73.2738	148.325	56.4578	47.3315	18.2926	148.771	82.5298	97.7241	26.9965	133.928	21.3658	11.4496	9.91627	10.5829	8.413	18.9959	166.318	142.204	91.2043	30.1237	34.3694
205	m	18	m_18	127.316	81.7034	70.7085	45.6129	24.7392	80.6601	75.6712	135.699	56.6078	50.0988	17.3435	136.598	89.4661	102.184	32.6168	127.824	25.0956	12.2106	12.885	13.3145	7.6392	20.9537	160.48	139.919	88.7169	29.0534	35.5521
207	m	18	m_18	118.761	77.24	65.5924	41.5208	22.9435	75.6792	72.68	116.371	53.1684	46.7067	16.536	136.449	80.4107	88.221	28.7403	135.818	24.0715	12.5142	11.5573	12.4991	6.15831	18.6574	170.879	148.757	104.213	27.806	30.9276
211	m	18	m_18	126.666	79.1114	73.0098	47.5551	24.2661	84.0358	71.2212	143.356	53.6566	45.4497	18.3571	137.918	84.076	84.7078	27.1433	139.837	25.4547	15.4388	10.0159	10.6673	12.7016	23.369	176.433	151.692	95.8628	27.775	33.1871
214	m	18	m_18	122.061	76.6155	70.007	45.4456	24.3565	79.505	69.4269	141.425	52.0541	44.3548	15.8991	139.706	84.5336	83.0181	25.6516	141.488	24.5614	14.5614	10	11.6832	9.48595	21.1691	174.85	153.02	97.0869	27.7871	33.3838
222	m	18	m_18	125.138	81.1528	70.5498	43.9856	23.8049	81.5463	70.6303	144.351	54.5886	45.5239	16.632	143.329	94.6316	104.041	26.3669	138.836	26.5642	13.5497	13.0145	13.4263	6.83434	20.2606	168.773	148.474	95.5528	28.6465	35.31
229	m	18	m_18	122.186	79.8489	68.3727	42.3375	21.3792	77.1839	66.1734	140.54	53.8137	46.9788	15.4974	138.142	86.1001	90.4679	29.2821	133.635	26.0352	12.8205	13.2147	12.7097	8.32866	21.0383	163.034	142.522	98.1156	30.3868	38.6082
239	m	18	m_18	137.002	90.516	73.0564	46.4864	24.9148	84.1372	81.7448	152.077	63.946	54.8569	17.3814	145.437	86.0005	101.474	26.5297	135.465	26.57	14.3912	12.1788	12.1788	9.4728	21.6516	162.32	144.004	87.4093	35.2355	38.8883
241	m	18	m_18	126.371	79.6759	69.4342	46.6953	29.3007	81.7379	72.7151	127.121	56.9371	47.7346	16.733	143.335	102.053	126.917	26.0549	138.335	22.7388	13.366	9.37284	11.315	6.15968	17.4746	166.077	147.451	87.025	29.4715	32.7339
252	m	18	m_18	118.489	76.2701	64.6479	42.2188	22.4726	72.8708	74.0635	141.984	53.8411	45.986	14.9622	140.434	86.6652	101.576	26.9036	138.088	22.4291	12.0189	10.4101	12.3104	7.5158	19.8262	169.458	150.623	95.2394	27.9889	33.3654
253	m	18	m_18	120.142	74.2071	68.7666	45.935	30.411	79.2916	72.3609	127.991	51.3755	45.2603	19.1189	127.533	78.8487	85.4678	32.2627	133.222	22.8316	11.2881	11.5434	9.79203	5.81192	15.604	177.905	150.265	93.0347	25.7767	31.7381
263	m	18	m_18	117.711	72.0662	66.5627	45.6451	25.8941	75.816	69.0722	144.08	51.1486	44.6184	18.0341	130.723	76.013	82.6018	26.3049	142.4	20.9176	11.7419	9.17568	9.56448	10.2666	19.831	174.101	156.984	95.8654	27.9752	30.0088
265	m	18	m_18	113.953	73.1374	63.8912	40.8161	24.7519	74.6656	69.9564	140.28	50.0623	41.3466	18.4586	129.693	86.9625	93.8914	32.5412	133.24	23.0751	12.0105	11.0646	10.6548	5.48936	16.1442	174.943	150.338	96.053	26.8353	30.9178
268	m	18	m_18	134.834	85.6557	76.232	49.1779	28.4887	88.8322	79.1871	148.02	58.6016	48.8702	21.0306	143.989	83.316	90.912	30.6221	131.641	27.0541	15.5601	11.494	12.7255	8.0437	20.7692	166.5	142.349	85.4203	29.7346	39.5449
278	m	18	m_18	124.765	76.5781	72.569	48.1868	28.945	80.6676	71.91	138.035	52.1959	46.5254	14.0632	142.086	88.7847	92.8795	25.9351	138.471	24.3822	14.4324	9.94983	12.2523	7.06955	19.3218	169.567	149.844	91.7446	28.5146	39.3402
279	m	18	m_18	112.969	73.1211	64.0076	39.848	25.2066	77.2835	68.1611	114.638	48.9615	41.4498	17.5107	127.17	95.167	115.628	36.639	126.401	24.1596	15.3414	8.81814	10.3156	4.40588	14.7214	162.208	143.233	104.084	27.4672	33.2431
281	m	18	m_18	122.203	76.2823	70.6628	45.9209	28.1182	78.7809	70.1577	142.702	51.5404	45.8026	16.2657	134.048	77.1308	75.9361	30.3788	133.418	24.7419	11.3483	13.3936	12.3121	5.57054	17.8827	170.388	147.062	93.1307	27.2775	37.0768
282	m	18	m_18	134.086	84.002	76.9035	50.0837	30.8462	87.5635	72.67	161.423	57.1822	50.1091	15.4686	132.427	93.5942	108.646	27.6363	138.075	26.8198	16.206	10.6138	10.365	8.95244	19.3174	167.241	149.507	87.7476	30.7997	38.6468
285	m	18	m_18	118.962	74.7619	69.1004	44.1998	24.2006	80.3327	68.5021	143.704	49.8613	41.3923	16.4969	130.495	94.8183	109.935	33.298	132.361	24.9006	15.4893	9.41136	10.3357	9.74345	20.0791	166.859	148.2	97.2143	26.192	34.1164
286	m	18	m_18	128.661	81.1917	73.8713	47.4692	25.116	82.6316	73.5278	146.211	54.7896	48.0107	16.3532	143.898	81.1189	88.3601	24.8535	141.608	26.402	14.3464	12.0557	12.0557	10.3776	22.4332	174.169	151.832	86.669	27.6528	36.6992
289	m	18	m_18	125.467	79.9145	69.2308	45.5523	27.833	79.3727	73.1199	141.077	56.2361	48.3331	16.4856	143.179	91.9306	95.7284	25.0577	139.09	23.6784	11.5419	12.1365	12.7029	5.09642	17.7993	170.811	148.694	99.0023	30.8026	35.1375
293	m	18	m_18	120.982	77.5649	65.0039	43.4174	26.1491	76.5561	77.4194	125.432	55.9785	44.702	18.311	141.085	102.044	121.045	28.7197	136.34	21.5864	8.67631	12.9101	12.499	4.84934	17.3483	168.482	149.406	97.6455	30.3685	33.4263
295	m	18	m_18	128.519	83.1287	72.2835	45.3902	22.1832	84.3815	68.4275	138.084	56.2354	49.7521	18.6786	140.94	88.8463	106.32	30.8659	129.687	26.8932	16.3136	10.5797	12.9686	10.3184	23.287	161.44	137.296	96.6214	31.77	38.4374
296	m	18	m_18	129.926	82.6845	72.0217	47.241	26.3047	82.8252	70.5144	144.396	57.9038	50.9854	17.2486	146.408	90.6268	84.1405	27.7535	133.055	24.7807	9.9028	14.8779	14.7245	6.29189	21.0164	161.864	139.7	91.2123	31.3341	37.8409
298	m	18	m_18	129.705	83.835	71.815	45.87	26.1525	81.51	82.5375	134.157	57.89	48.4218	17.5479	144.356	95.3642	101.66	27.3122	137.662	25.945	14.56	11.385	10.9725	8.825	19.7975	169.264	150.023	102.518	27.3451	32.1883
303	m	18	m_18	134.27	83.6799	74.1696	50.5898	32.7096	84.6553	74.6643	137.798	60.1001	51.5955	19.2113	142.546	83.3724	104.409	26.4175	137.519	23.5798	12.3941	11.1857	10.6772	7.2829	17.9601	170.822	145.864	103.368	29.1132	34.4534
320	m	18	m_18	129.167	81.0511	75.8418	48.1158	24.3703	85.5305	72.5025	137.912	53.325	46.0111	18.2703	134.956	80.2939	83.9284	30.5585	134.857	27.7261	14.9941	12.7319	11.4822	12.3433	23.8254	172.444	148.439	91.2836	28.4014	38.7298
323	m	18	m_18	126.784	77.603	74.838	49.1807	28.4644	85.7196	71.9041	144.541	51.9456	43.9996	18.7897	132.484	80.4203	92.3225	32.1711	133.758	25.6574	13.8312	11.8262	12.7234	8.07288	20.7962	172.901	148.952	95.7115	25.4977	34.3856
324	m	18	m_18	132.529	80.415	79.6318	52.1136	28.9332	91.6218	70.7358	145.16	52.8968	46.4587	17.6232	133.421	89.6422	96.2639	31.7563	133.366	27.5182	13.5592	13.959	14.0436	9.2168	23.2604	167.468	146.251	93.2259	28.7202	38.1027
331	m	18	m_18	127.136	80.6372	73.4639	46.4991	27.2171	85.3806	73.7153	156.66	53.6723	45.2872	18.216	128.742	91.2566	106.407	32.676	133.039	26.9648	14.8243	12.1406	12.2992	7.0628	19.3621	170.415	149.257	89.5033	28.5321	39.9684
333	m	18	m_18	129.638	80.7023	75.7352	48.936	29.9325	86.8614	74.6771	126.619	53.9031	47.9732	18.006	133.346	84.8627	105.411	33.5462	129.171	26.7992	13.0156	13.7836	11.9893	7.09416	19.0835	165.114	143.318	97.4117	29.7956	40.8213
334	m	18	m_18	121.091	77.1135	68.9928	43.977	20.4637	77.7622	67.4767	146.871	52.0977	45.7615	15.4695	142.855	82.9337	96.5599	29.0186	134.222	25.0158	13.6203	11.3955	12.198	11.3952	23.5933	164.323	143.615	92.5909	30.6046	40.2669
354	m	18	m_18	125.565	76.5203	76.8062	49.0445	29.2045	85.9469	63.6457	143.279	48.7586	43.1535	17.1764	123.903	76.1091	80.8809	28.841	140.512	27.7618	14.8261	12.9357	11.6659	8.25408	19.92	177.947	155.519	95.7352	26.3952	35.99
379	m	18	m_18	123.119	77.1563	68.4973	45.9629	25.2361	80.534	70.4104	156.32	54.6219	45.7954	17.5526	139.535	94.8026	101.694	29.7106	133.518	22.5344	10.1141	12.4203	11.6292	9.17765	20.8068	164.559	143.93	99.7188	29.8143	35.8817
398	m	18	m_18	123.84	78.756	70.042	45.084	22.776	78.078	72.792	144.965	53.798	45.7355	17.5633	143.719	79.9866	101.521	26.6281	138.932	24.958	16.456	8.502	13.338	9.05	22.388	173.585	149.928	93.2927	30.5844	36.9609
406	m	18	m_18	136.415	81.3819	80.8148	55.0333	34.3349	92.6961	66.6142	141.993	55.6004	48.2499	16.4074	141.336	98.1258	112.231	26.2186	139.472	25.7815	13.3625	12.419	13.1495	7.62881	20.7783	166.594	146.617	92.9736	28.716	36.9687
407	m	18	m_18	121.182	77.9366	68.9456	43.2455	26.5529	77.7953	71.3742	131.721	52.2366	46.753	15.2718	137.342	93.9853	116.966	30.2389	132.211	25.7001	11.8802	13.8199	13.7423	3.03032	16.7726	164.965	144.706	87.6706	25.8195	32.7501
410	m	18	m_18	126.659	82.5896	68.6309	44.0699	24.0234	78.9687	75.9395	122.502	58.0285	49.8141	18.5302	139.484	85.3078	104.45	30.0924	131.65	24.561	14.2537	10.3073	13.9595	6.167	20.1265	165.181	142.547	103.457	30.5137	34.4448
420	m	18	m_18	119.249	77.5584	65.7765	41.6909	22.6598	77.737	70.783	133.928	53.4728	43.0349	18.3406	140.56	96.6653	98.7392	32.1243	130.633	24.0856	14.812	9.2736	10.4026	8.70848	19.111	162.04	142.142	130.305	29.9863	36.3351
421	m	18	m_18	130.377	82.7629	76.295	47.6145	28.3779	87.8365	71.1407	137.627	54.0824	47.1	17.9736	129.184	84.2828	98.7956	32.9218	131.102	28.6805	13.3389	15.3416	12.162	7.15461	19.3166	166.721	144.814	97.2721	28.7616	37.1648
427	m	18	m_18	126.126	78.9528	68.6381	47.1727	24.5267	80.6324	70.8504	146.061	57.4874	48.3606	18.1542	141.079	91.1545	87.5805	26.2463	137.827	21.4654	11.0435	10.4219	13.2428	9.4832	22.726	169.53	146.294	103.463	31.8957	35.2414
428	m	18	m_18	127.336	79.8173	73.3058	47.5191	26.0285	83.2226	70.6334	145.864	54.0307	46.2371	16.3611	145.681	87.977	99.8644	25.4794	140.148	25.7867	14.8273	10.9594	11.3875	10.1832	21.5706	170.766	149.258	120.488	26.3638	32.3193
429	m	18	m_18	124.681	75.9599	70.9856	48.7207	29.472	82.8252	69.0794	153.004	53.695	45.9992	16.7331	132.446	85.8258	99.6405	26.7136	140.084	22.2649	10.9234	11.3415	10.7824	8.54622	19.3287	173.941	152.097	80.4866	29.7964	33.504
434	m	18	m_18	127.418	80.6475	70.3325	46.7705	27.692	81.949	75.492	110.726	57.0855	48.9729	17.7957	136.356	85.6193	108.684	29.9891	132.917	23.562	11.326	12.236	15.617	3.5415	19.1585	165.752	144.957	91.251	29.0068	33.1613
435	m	18	m_18	123.381	82.6105	66.8892	40.7705	23.9925	77.011	74.0943	116.049	56.4918	47.9725	17.2019	135.494	93.7217	111.557	28.8585	134.967	26.1187	16.9747	9.14401	10.9057	5.9523	16.858	168.604	147.336	105.921	29.544	33.7375
436	m	18	m_18	123.735	78.5378	73.4558	45.1968	23.307	82.5983	71.661	137.63	50.2788	42.9451	16.5158	141.333	79.3516	80.3721	29.891	134.955	28.259	14.0858	14.1732	10.2362	11.7335	21.9697	169.391	147.987	88.2965	24.1718	35.3321
437	m	18	m_18	123.212	77.6368	71.7559	45.5755	29.4995	81.8268	68.3077	138.223	51.4564	46.5139	17.8711	130.841	74.7143	82.0905	31.1406	131.963	26.1805	13.7216	12.4589	12.057	4.099	16.156	171.87	145.088	83.2465	30.6413	38.6637
439	m	18	m_18	124.556	77.2723	70.5586	47.2838	28.4852	81.0228	71.297	131.039	53.9976	45.512	17.6435	133.117	89.6042	96.8488	28.5924	137.805	23.2747	11.4538	11.821	12.0672	6.81138	18.8786	174.218	151.18	105.134	29.6629	37.8611
441	m	18	m_18	120.77	80.5686	68.2278	40.201	18.2732	78.4917	74.6181	129.557	52.5419	46.4134	18.9672	138.093	82.7738	101.952	35.6548	124.647	28.0267	16.0661	11.9606	11.7115	10.2964	22.0078	161.558	138.201	91.2726	27.5627	37.5181
442	m	18	m_18	119.668	76.2306	65.0458	43.4374	26.9863	74.4758	68.5353	139.103	54.6222	48.3125	17.0605	140.158	83.9609	96.8366	28.2271	132.315	21.6083	9.37128	12.237	11.0214	5.50968	16.5311	166.421	141.259	99.1453	27.7751	31.0428
443	m	18	m_18	125.58	83.835	66.4525	41.745	22.5225	76.56	76.9275	139.838	59.1275	50.9682	18.1912	139.9	86.2494	94.5529	29.181	131.886	24.7075	12.8275	11.88	13.035	6.2675	19.3025	164.893	142.458	91.0797	30.3613	34.6558
446	m	18	m_18	124.292	80.2215	70.3472	44.071	26.6592	82.4769	69.0076	145.651	53.9453	46.9189	18.9548	137.579	86.4603	97.2184	31.7587	130.099	26.2762	13.7797	12.4965	10.5804	6.91142	17.4918	165.121	140.336	90.9963	30.1719	37.1343
456	m	18	m_18	132.426	82.3547	77.3412	50.0712	32.304	89.4821	73.7132	127.922	55.0846	47.7287	18.0233	135.07	93.3374	101.575	30.3221	132.854	27.27	12.6525	14.6176	15.5059	2.34128	17.8472	167.717	145.484	113.342	27.5343	36.439
457	m	18	m_18	123.523	77.2358	71.26	46.2874	25.4822	82.0915	69.4121	158.484	52.2632	45.79	18.3149	129.987	79.8603	87.5122	30.4239	135.326	24.9726	12.3122	12.6605	9.43488	11.4502	20.8851	174.831	149.141	100.91	27.5693	34.7456
460	m	18	m_18	127.819	79.9346	77.4205	47.8844	27.4056	88.1646	73.3884	151.316	50.3985	41.8529	17.8284	134.908	87.8938	86.0831	29.0283	140.081	29.5361	19.5225	10.0136	11.2182	9.34067	20.5589	179.145	156.494	96.9897	25.4156	36.4496
467	m	18	m_18	124.183	79.3156	66.799	44.8672	28.2824	78.117	74.6602	108.625	57.3838	49.2323	18.1951	138.82	90.8355	100.142	27.3066	136.409	21.9318	7.26984	14.662	13.9409	2.72396	16.6648	170.868	147.185	91.9531	28.6261	31.4581
469	m	18	m_18	129.108	82.5215	76.902	46.5864	25.8721	85.6025	74.1508	137.363	52.2059	45.1814	16.7961	137.656	79.0777	88.1306	28.4733	139.017	30.3156	15.2583	15.0574	12.9776	7.81667	20.7943	174.998	153.225	101.771	25.7492	35.0579
476	m	18	m_18	132.738	84.1567	75.1137	48.5814	31.3321	85.3299	71.1905	153.161	57.6244	51.102	14.2915	155.392	102.733	127.685	22.7791	140.75	26.5323	16.366	10.1663	9.08297	8.24634	17.3293	162.908	145.949	79.9765	31.1199	36.4508
494	m	18	m_18	132.021	79.9319	79.7561	52.0887	33.95	91.7372	63.5523	122.612	52.2646	45.0905	16.0145	135.279	103.149	118.556	29.2862	134.044	27.6674	13.1403	14.5271	15.4902	2.72858	18.2188	162.623	142.943	121.943	26.6881	41.0093
503	m	18	m_18	130.361	78.5433	78.2682	51.8174	32.0699	90.6015	68.5675	154.509	52.0926	47.3329	17.8649	139.37	90.6943	97.57	30.1372	132.933	26.4507	13.0224	13.4283	10.1897	9.63779	19.8275	167.042	143.277	94.3085	28.4249	39.5515
505	m	18	m_18	132.888	81.8609	78.1102	51.0275	23.618	88.7058	69.3574	152.731	54.7783	51.007	17.1592	141.84	78.9213	99.1728	31.197	129.952	27.0827	14.0493	13.0334	13.4283	14.0612	27.4895	160.508	138.329	98.0639	28.3406	39.2789
506	m	18	m_18	127.86	79.9492	74.3079	47.9105	28.8334	84.3225	74.3695	139.821	53.5518	48.616	14.3493	137.613	90.2401	104.515	27.7805	137.84	26.3974	15.1603	11.2372	10.8887	8.26834	19.1571	167.406	150.525	99.5159	27.6595	34.2486
508	m	18	m_18	121.02	74.3161	65.031	46.7038	27.2645	75.3685	70.9598	160.085	55.9889	46.9588	16.6582	138.581	94.409	109.584	25.8682	138.874	18.3272	8.77226	9.55492	11.12	8.39937	19.5193	170.831	149.165	94.6278	30.0956	33.1256
509	m	18	m_18	128.183	82.4069	74.0208	45.7757	25.5548	86.138	74.4308	128.847	54.1618	48.2019	18.1046	131.749	88.2701	107.519	33.3639	130.028	28.2451	16.5424	11.7027	12.1803	8.12061	20.3009	165.551	144.298	87.2646	29.4556	36.2877
522	m	18	m_18	137.308	88.2002	76.5128	49.1078	26.6238	87.0954	72.3773	158.517	60.7953	56.2822	18.6792	139.353	76.9106	86.5848	26.2881	136.451	27.4049	16.6093	10.7956	10.0651	12.499	22.5641	169.225	143.312	102.016	31.815	37.7536
524	m	18	m_18	131.673	84.13	73.9812	47.5426	26.1484	85.1668	78.1618	139.061	57.6914	47.5992	18.6566	137.399	91.6254	102.511	31.6581	132.488	26.4386	14.9628	11.4758	14.9185	6.55563	21.4742	164.864	145.776	93.0654	29.0603	39.5415
525	m	18	m_18	125.488	75.8163	74.9235	49.6714	33.3033	86.2159	66.7443	123.656	50.5642	46.0276	16.5985	135.095	89.1908	103.149	29.1685	135.149	25.2521	13.3407	11.9114	11.5873	4.86077	16.4481	170.048	146.677	95.101	26.9043	38.2699
526	m	18	m_18	121.616	80.7297	63.0139	40.8858	27.5856	72.4122	73.9327	111.153	58.6016	53.0629	15.8268	139.756	83.6617	102.503	27.9921	131.064	22.1281	11.9477	10.1804	11.2477	2.1325	13.3802	160.879	140.095	99.2212	30.5199	32.9433
530	m	18	m_18	114.705	71.8383	66.8983	42.8668	27.1279	76.1637	60.5066	114.102	47.8067	42.0658	14.4092	135.913	88.0462	93.3492	28.3344	135.397	24.0315	11.2981	12.7335	13.1289	2.68997	15.8189	167.459	145.65	99.4347	27.9747	37.1043
545	m	18	m_18	118.103	74.8216	65.8585	43.281	23.773	77.3214	65.7946	152.326	52.2441	45.5178	16.7425	140.602	91.139	103.837	29.234	132.458	22.5775	12.2311	10.3464	9.8725	9.71556	19.5881	163.921	141.431	108.436	27.5967	34.3881
560	m	18	m_18	125.797	85.1066	67.7492	40.6908	21.0867	77.922	74.5017	131.272	58.0482	51.4282	17.9495	139.763	82.6327	97.2621	35.0709	122.922	27.0584	15.0324	12.026	14.3324	5.35168	19.6841	152.628	132.706	100.856	30.4868	40.0938
582	m	18	m_18	124.225	77.6706	71.2512	46.5542	25.0369	79.75	70.1414	144.57	52.9736	45.2948	15.4647	145.003	84.2864	80.9399	24.8678	141.13	24.697	11.1787	13.5183	14.1582	7.43908	21.5973	171.997	150.911	95.3895	27.9078	36.1846
586	m	18	m_18	123.872	77.1935	71.8368	46.6783	25.785	83.9049	66.3602	144.72	52.0351	45.8096	16.3285	136.315	95.7458	121.171	31.5876	130.746	25.1584	14.3801	10.7783	11.027	9.94629	20.9733	160.288	141.038	104.688	27.8051	37.6624
588	m	18	m_18	124.655	77.2403	73.1138	47.4148	26.4156	86.2466	64.6075	139.564	51.5413	43.7511	19.5943	124.885	86.2703	75.8445	31.9516	133.581	25.699	9.94963	15.7494	13.4161	7.66303	21.0792	173.663	146.365	83.065	29.079	36.4275
602	m	18	m_18	134.292	86.7996	72.4086	47.4922	27.3511	85.5017	73.6806	135.767	61.8833	56.2754	19.764	140.795	78.8146	88.2352	28.385	132.054	24.9163	10.1044	14.8119	12.1474	8.07374	20.2211	163.749	138.744	86.2899	34.6857	36.626
611	m	18	m_18	126.029	80.2373	69.6353	45.7922	27.0964	78.7362	71.0336	153.799	56.3941	49.3382	18.4155	129.608	77.2773	97.0661	30.9849	132.006	23.8432	14.7012	9.14196	10.295	8.48072	18.7757	169.23	144.146	99.5287	29.1211	34.1268
613	m	18	m_18	139.532	84.8929	81.2343	54.6395	34.6892	94.7031	77.3285	127.639	58.2981	48.1507	19.7859	140.992	93.5252	92.1506	26.9898	138.113	26.5947	11.2859	15.3088	11.7259	8.30443	20.0303	172.828	149.198	100.236	28.0602	35.8882
616	m	18	m_18	132.602	83.0375	74.4845	49.5645	32.697	87.019	72.6455	146.704	58.1175	51.1721	18.2649	136.874	91.5867	118.511	29.8273	130.159	24.92	13.502	11.418	10.207	6.7405	16.9475	162.092	139.615	99.6356	31.1606	40.2031
620	m	18	m_18	127.902	82.0884	70.0749	45.8136	23.8067	82.219	71.8756	156.952	57.8271	49.2594	17.1373	140.826	93.9221	100.951	29.6684	132.073	24.2613	9.6991	14.5622	12.5987	9.48815	22.0869	159.217	140.767	100.759	30.0121	35.8685
622	m	18	m_18	130.37	77.5172	76.6912	52.8531	31.696	88.5111	68.8602	142.802	53.6792	43.4221	17.354	144.286	96.0469	101.283	23.5689	144.868	23.8381	12.6652	11.1728	11.569	9.66804	21.2371	176.144	154.209	92.2149	25.8679	35.5444
631	m	18	m_18	121.679	80.4115	64.7015	41.2674	25.2876	76.6865	71.454	144.319	56.9774	47.8513	18.2055	142.827	92.5778	111.687	29.6478	130.803	23.4341	10.2549	13.1792	8.89596	7.16382	16.0598	161.035	139.46	98.8264	31.3199	33.573
635	m	18	m_18	124.435	79.88	68.2862	44.555	23.7012	76.7987	73.3025	140.63	56.1487	49.3876	14.0987	143.849	88.6882	110.514	27.0997	135.379	23.7312	13.43	10.3012	10.3012	10.6325	20.9338	161.592	144.802	100.363	31.1447	35.734
641	m	18	m_18	121.073	76.1487	70.2606	44.9246	22.4623	79.0608	70.7512	145.002	50.8126	44.0467	17.5537	130.831	79.5901	90.0222	32.5507	132.376	25.3361	15.3528	9.98324	11.7545	10.7878	22.5423	172.35	148.381	89.4588	26.4979	34.2263
642	m	18	m_18	125.694	75.1318	72.3774	50.5625	34.1398	83.2461	70.4413	117.329	53.3169	44.8286	17.2708	130.249	91.9693	90.4866	27.6857	139.811	21.8149	8.6282	13.1867	14.3193	2.1834	16.5027	177.427	154.111	96.4557	28.8915	37.3684
648	m	18	m_18	124.443	77.4634	74.7194	46.9797	26.4355	87.6148	66.2924	126.586	49.7237	43.5973	17.5012	130.579	94.0353	111.835	33.6465	130.704	27.7397	13.6912	14.0486	11.3295	9.29466	20.6242	165.529	144.178	98.2859	28.1589	37.3327
649	m	18	m_18	136.606	86.1168	76.1049	50.4892	29.2739	89.8774	79.6397	146.175	60.5011	49.9772	19.4845	140.032	98.4243	108.918	29.4234	134.663	25.6157	14.1035	11.5122	11.3477	9.9476	21.2953	165.277	145.795	101.592	32.0983	38.1778
651	m	18	m_18	123.543	79.1385	70.1427	44.4044	24.309	82.4075	68.527	162.171	53.4002	44.6169	20.218	138.759	85.1414	91.4488	37.1069	123.282	25.7383	13.9889	11.7494	12.8027	7.3727	20.1754	157.342	133.743	111.116	27.6646	37.8614
