# Supplementary material for: A longitudinal study of facial growth of Southern Chinese in Hong Kong: Comprehensive photogrammetric analyses
Source: PLoS One. 2017 Oct 20;12(10):e0186598. doi: 10.1371/journal.pone.0186598 (PMC5650157; doi:10.1371/journal.pone.0186598)
Supplement: S7 Table — (XLSX) [file pone.0186598.s007.xlsx]

## Sheet: Sheet1
id	gender	age_level	group	Upper_face_face_height_index	Lower_face_face_height_index	Mandibulo_face_height_index	Mandibulo_upper_face_height_index	Mandibulo_lower_face_height_index	Upper_face_height_upper_third_face_depth_index	Mandible_height_lower_third_face_depth_index	Chin_face_height_index	Chin_mandible_height_index	Chin_index	Upper_middle_third_face_depth_index	Middle_lower_third_face_depth_index	Upper_cheek_upper_third_face_depth_index	Nasal_tip_protrusion_nose_height_index	Nasal_bridge_index	Lower_upper_lip_height_index	Cutaneous_lower_upper_lip_height_index	Vermilion_total_upper_lip_height_index	Vermilion_total_lower_lip_height_index	Vermilion_height_index	Nose_face_height_index	Nose_upper_face_height_index	Nose_lower_face_height_index	Nasal_tip_protrusion_upper_lip_height_index	Upper_lip_upper_face_height_index	Upper_lip_mandible_height_index	Upper_lip_nose_height_index	Lower_lip_face_height_index	Lower_lip_mandible_height_index	Lower_lip_chin_height_index
012	f	12	f_12	63.4379	54.508	36.5621	57.6345	67.0766	79.0126	35.0066	21.7285	59.4291	67.2897	96.3661	79.7714	88.2686	33.6075	86.7217	80.492	42.2619	45.8932	71.5915	79.6406	45.492	71.7111	83.4592	85.1933	28.2889	49.0833	39.4485	26.5007	39.5081	66.4795
019	f	12	f_12	63.0067	54.3892	36.9933	58.7134	68.016	76.0929	36.3945	21.2542	57.4542	25.5639	91.9615	88.5828	86.7148	30.1503	86.7741	88.437	38.6402	51.7845	78.9336	74.183	45.6108	72.3905	83.8602	79.0525	27.6095	47.0242	38.1396	28.2857	41.5868	72.3826
021	f	12	f_12	60.987	55.986	39.013	63.9694	69.6836	67.4876	38.749	22.3915	57.395	47.1698	99.6362	90.0839	82.4955	36.2538	84.6259	95.8876	67.7457	52.6642	66.5567	82.5205	44.014	72.1696	78.6162	94.0128	27.8304	43.5059	38.5626	29.0697	41.7167	72.6835
022	f	12	f_12	58.9661	61.4435	41.0339	69.589	66.7831	68.5812	39.481	25.5177	62.1868	50.7463	96.9092	85.3646	84.2638	37.9803	86.2866	74.3016	43.7838	56.9459	74.6294	102.696	38.5565	65.3876	62.7511	71.75	34.6124	49.7384	52.9343	24.6807	36.9564	59.4281
031	f	12	f_12	63.3907	55.3867	36.6093	57.7519	66.0977	78.1527	34.5096	19.7383	53.9161	60.9524	92.9055	82.2978	88.0524	33.2171	86.4535	87.8618	89.9944	52.7139	51.5662	116.348	44.6133	70.3784	80.5489	78.9209	29.6216	51.2911	42.0891	29.7872	45.0653	83.5842
032	f	12	f_12	63.8243	56.8951	36.1757	56.6802	63.5831	69.5248	31.7785	21.5401	59.543	47.619	92.5567	87.1272	85.3897	34.054	88.701	68.7979	42.5703	46.0694	66.6292	100.502	43.1049	67.5368	75.7619	70.8463	32.4632	57.2744	48.0675	25.054	39.4036	66.1767
033	f	12	f_12	63.2245	55.6412	36.7755	58.1665	66.094	74.9469	35.3446	17.5252	47.6546	58.3333	95.2496	85.1204	83.9498	36.7016	83.0486	100.139	99.4252	53.908	54.2368	99.2555	44.3588	70.1608	79.7231	86.2964	29.8392	51.2996	42.5297	33.9532	51.3711	107.799
041	f	12	f_12	64.2272	54.7098	35.7728	55.6972	65.3864	80.0967	37.8175	19.0798	53.3361	30.2521	91.9918	92.1502	91.6415	29.8907	87.9578	86.3164	46.6646	45.4931	70.5324	74.7247	45.2902	70.5155	82.7825	71.4871	29.4845	52.9371	41.8128	29.8773	45.6934	85.6707
048	f	12	f_12	63.2453	56.4947	36.7547	58.1146	65.0587	68.2909	40.1892	22.1822	60.352	22.6891	99.6081	101.664	84.558	34.9172	84.3732	72.1048	33.5253	34.3352	69.469	68.5465	43.5053	68.7882	77.0077	76.9547	31.2118	53.7073	45.3738	25.1943	38.7255	64.1661
056	f	12	f_12	60.4466	57.1898	39.5534	65.4353	69.1617	73.4942	41.1692	22.3343	56.4663	59.7938	97.8344	87.5015	85.0148	30.368	92.1437	95.8197	104.537	56.6616	52.7188	112.168	42.8102	70.8232	74.8564	73.7148	29.1768	44.5887	41.1966	29.5492	42.7248	75.6642
060	f	12	f_12	65.6103	54.1312	34.3897	52.4151	63.5302	78.3722	38.7861	20.8306	60.5722	50.4202	103.691	91.0576	86.9812	33.3341	89.2907	66.9219	42.2371	44.1781	64.7686	101.924	45.8688	69.9109	84.7363	77.4507	30.0891	57.4054	43.0391	24.4063	38.4168	63.4231
064	f	12	f_12	64.8384	54.7722	35.1616	54.2295	64.1961	69.9083	34.8985	17.2831	49.1534	33.3333	97.9569	93.9736	87.7905	31.544	85.6749	89.4381	81.8696	39.6711	44.7763	99.0613	45.2278	69.7547	82.5745	72.7499	30.2453	55.7728	43.3595	32.0223	49.8821	101.483
066	f	12	f_12	63.456	55.0592	36.544	57.5895	66.3722	69.0338	36.1175	20.6621	56.5404	48.8722	99.0689	91.7014	86.5873	33.8385	83.6209	83.8983	73.1124	47.5363	54.281	104.382	44.9408	70.822	81.6228	82.1343	29.178	50.6654	41.199	28.2131	42.5074	75.1806
068	f	12	f_12	58.9493	57.9293	41.0507	69.6374	70.8635	60.9388	36.8855	26.1366	63.6691	76.0331	94.595	91.8864	81.8337	38.7703	89.4041	86.356	54.5693	45.7541	65.7214	80.6176	42.0707	71.3677	72.6243	96.6371	28.6323	41.1163	40.1195	25.1611	35.5064	55.7671
077	f	12	f_12	59.9287	57.173	40.0713	66.8651	70.0879	77.0379	40.7034	23.4549	58.5329	62.7907	95.1146	83.0768	92.4314	37.7329	81.708	94.9745	79.6146	41.7352	51.1582	85.8975	42.827	71.4633	74.9077	94.4929	28.5367	42.6781	39.932	28.4089	40.5333	69.2487
079	f	12	f_12	64.421	57.0219	35.579	55.229	62.3954	88.0939	37.2749	16.9209	47.5585	37.3134	93.9425	81.5534	93.0151	33.9771	84.344	85.2885	77.1341	52.4132	56.9629	107.884	42.9781	66.7145	75.3713	68.1008	33.2855	60.2681	49.8924	32.0724	51.4018	108.081
081	f	12	f_12	62.9946	57.5363	37.0054	58.7438	64.3166	69.9829	32.5877	19.5274	52.769	62.6866	93.685	84.6117	83.6369	37.3426	85.9135	83.3614	61.6741	42.8805	57.7407	89.0866	42.4637	67.4085	73.8034	77.2353	32.5915	55.4807	48.3492	29.7462	46.2495	87.6452
082	f	12	f_12	66.498	54.8008	33.502	50.3804	61.1341	70.0492	31.9039	17.822	53.197	40.5405	98.5531	91.7295	82.6321	33.8905	81.1049	71.9804	52.5301	39.6291	55.9423	98.4147	45.1992	67.9707	82.4789	71.9203	32.0293	63.5749	47.1222	27.9759	45.7615	86.0227
083	f	12	f_12	64.6401	56.2323	35.3599	54.7028	62.8819	79.9189	34.5918	19.1703	54.2148	48.2143	93.5701	84.5623	86.3014	33.2386	87.3981	75.8376	66.8971	45.1449	51.6118	115.339	43.7677	67.7099	77.8338	69.6988	32.2901	59.0282	47.6889	28.1495	44.7656	82.5709
088	f	12	f_12	62.5587	53.0642	37.4413	59.8499	70.5585	62.8251	34.1433	24.2228	64.6955	54.4118	96.5214	94.0774	88.4506	31.8017	84.8239	82.0921	66.2975	66.0211	72.5587	110.839	46.9358	75.0268	88.4508	95.5414	24.9732	41.7264	33.2858	24.1692	34.2541	52.9467
090	f	12	f_12	66.7744	52.0255	33.2256	49.7579	63.864	77.3267	31.1522	18.0962	54.4646	52.6316	90.9952	88.977	85.5353	32.5294	86.8133	78.4524	55.3837	31.4113	51.5796	77.625	47.9745	71.8456	92.2135	83.0101	28.1544	56.5826	39.1873	28.3495	44.3904	81.5032
092	f	12	f_12	64.3809	54.8628	35.6191	55.3256	64.9239	63.5108	31.9221	21.2443	59.643	72.549	99.5032	91.3023	83.2897	37.101	84.9529	72.7083	56.981	43.2271	55.5075	107.108	45.1372	70.1096	82.2728	87.0223	29.8904	54.0264	42.6339	25.5032	39.2817	65.8614
093	f	12	f_12	64.538	53.4224	35.462	54.9475	66.3804	73.4906	34.4314	19.919	56.1699	29.3103	94.332	90.3892	82.2472	33.5753	84.9344	84.4327	48.2199	49.5231	71.1724	82.4111	46.5776	72.1709	87.1875	87.0728	27.8291	50.6468	38.5601	28.3859	42.7625	76.1305
095	f	12	f_12	66.2426	52.1148	33.7574	50.9602	64.775	75.1129	34.3437	19.0551	56.4474	50.9091	97.3004	92.212	83.968	39.6534	84.948	78.0232	64.0201	43.2819	53.4613	103.763	47.8852	72.2876	91.884	103.435	27.7124	54.3806	38.3364	27.4837	42.4295	75.1664
097	f	12	f_12	62.6906	59.2101	37.3094	59.5135	63.0119	67.1294	32.2392	24.723	66.2648	37.7193	95.814	84.2223	85.2952	41.1725	79.0405	55.5501	42.9961	32.9555	48.1072	123.32	40.7899	65.0654	68.8901	76.6834	34.9346	58.7003	53.6915	20.5469	32.608	49.2087
100	f	12	f_12	59.7918	57.7233	40.2082	67.247	69.6567	65.9291	36.9929	26.6022	66.1611	20.8333	94.9167	87.9074	83.5884	32.5042	86.1253	75.75	46.3323	40.8891	63.845	84.5469	42.2767	70.7064	73.2401	78.4561	29.2936	43.5611	41.4298	22.985	32.9976	49.8746
107	f	12	f_12	64.0314	56.2071	35.9686	56.1735	63.993	75.3262	34.3138	22.8185	63.4401	55.7522	92.2084	87.9471	84.1758	36.0407	88.5915	63.2472	42.2839	50.5155	66.9172	119.356	43.7929	68.3929	77.9135	77.9865	31.6071	56.267	46.2141	22.7734	35.5873	56.096
108	f	12	f_12	64.2007	56.2972	35.7993	55.7615	63.5899	79.7296	37.5375	21.2213	59.2785	18.5185	95.3496	88.5507	87.975	35.1407	88.8362	69.4325	34.0582	41.7193	71.412	84.1402	43.7028	68.0722	77.6288	74.9223	31.9278	57.2577	46.9028	25.2805	39.7555	67.0656
118	f	12	f_12	61.6975	55.7711	38.3025	62.0812	68.678	84.8118	40.5623	22.8174	59.5714	46.0177	94.4455	81.569	85.5957	30.9794	87.9546	86.5412	87.1874	41.9668	41.5335	116.757	44.2289	71.6867	79.3042	78.4369	28.3133	45.607	39.496	27.1064	39.4688	66.2546
120	f	12	f_12	63.5868	55.8954	36.4132	57.2654	65.1453	85.939	35.621	19.6523	53.9702	44.2308	90.6288	79.8651	90.3827	34.1423	85.5582	84.274	118.808	74.3273	63.807	138.225	44.1046	69.3612	78.9055	77.2928	30.6388	53.5031	44.1727	29.3735	45.0892	83.5447
123	f	12	f_12	65.4128	53.0627	34.5872	52.8753	65.1818	86.9172	37.1688	16.3914	47.3915	38.6364	91.5961	88.2964	83.9019	28.7525	87.0811	96.5855	80.989	55.1074	62.3566	91.4988	46.9373	71.7555	88.4564	73.0462	28.2445	53.4171	39.3621	33.6294	51.5932	108.866
124	f	12	f_12	64.5114	56.8564	35.4886	55.0113	62.4179	72.6379	31.6552	19.6975	55.5037	75	89.7088	88.3068	90.111	28.9644	93.024	72.0775	56.9773	40.6953	53.1196	106.29	43.1436	66.8775	75.8817	58.4819	33.1225	60.2104	49.5272	27.0882	43.3981	78.1895
125	f	12	f_12	63.5841	54.9995	36.4159	57.272	66.2113	71.2921	32.8677	22.3803	61.4574	49.2754	88.6547	90.7994	82.2182	30.2638	86.7045	73.2618	50.513	40.3625	58.8808	93.5679	45.0005	70.7732	81.8199	73.2843	29.2268	51.0315	41.2964	24.7542	37.3866	60.8334
127	f	12	f_12	63.9816	57.8014	36.0184	56.2948	62.314	73.7237	32.701	18.4441	51.2075	57.7982	90.6927	86.8786	86.9976	35.7155	87.0351	78.8007	50.4031	43.0792	63.5918	85.9678	42.1986	65.9542	73.0062	69.1889	34.0458	60.4777	51.6203	29.6968	47.6568	93.066
128	f	12	f_12	63.8324	55.0831	36.1676	56.6603	65.6602	73.4478	33.5247	18.0095	49.7946	29.7101	94.7034	85.0631	81.3004	33.8832	89.2503	93.9533	73.3605	59.3458	68.2564	92.541	44.9169	70.367	81.544	80.4597	29.633	52.2993	42.112	32.2634	49.137	98.6793
130	f	12	f_12	67.0405	50.7209	32.9595	49.1636	64.9822	70.0623	29.6775	15.9553	48.4086	44.898	90.8488	94.8374	84.8825	34.1102	83.4399	93.6334	90.1351	38.1282	40.4399	100.695	49.2791	73.5065	97.1575	94.6391	26.4935	53.8884	36.0424	32.7884	50.4575	104.232
131	f	12	f_12	65.1231	51.674	34.8769	53.5552	67.494	89.5494	35.8741	17.642	50.5838	56.4103	90.9003	82.2907	91.1306	29.0863	87.373	100.284	101.196	52.0316	51.5951	100.561	48.326	74.2071	93.5209	83.6823	25.7929	48.1614	34.758	32.5982	48.2979	95.481
132	f	12	f_12	62.5804	57.3641	37.4196	59.7944	65.2318	70.5317	34.4863	21.4597	57.3489	43.2624	96.2754	84.935	83.8905	35.6748	86.0215	78.1928	61.1416	41.6129	54.3452	97.9265	42.6359	68.1299	74.3252	76.2632	31.8701	53.2996	46.7785	27.1863	41.6764	72.6717
133	f	12	f_12	64.996	56.3031	35.004	53.8555	62.1706	78.6212	33.3598	20.1407	57.5383	50	95.6744	82.349	87.6161	32.5576	86.3776	67.9963	48.9033	42.9261	58.9522	107.087	43.6969	67.2301	77.6101	66.7947	32.7699	60.8478	48.7429	25.7226	41.3743	71.9073
134	f	12	f_12	60.658	57.0314	39.342	64.8587	68.983	67.6726	33.4435	23.1614	58.8721	71.1111	94.3297	80.7761	83.9354	37.1131	80.7644	89.4037	68.7085	40.6222	54.3669	83.5743	42.9686	70.8374	75.3419	90.1496	29.1626	44.9633	41.1684	27.7304	40.1989	68.2817
137	f	12	f_12	60.7462	59.2273	39.2538	64.6193	66.2765	77.069	41.204	22.9182	58.3846	24.4444	94.0613	87.9602	84.9344	29.4387	91.9054	80.1073	63.9064	49.8775	60.0143	103.748	40.7727	67.1198	68.8411	60.0945	32.8802	50.883	48.9874	27.0149	40.761	69.8146
138	f	12	f_12	64.5099	54.6917	35.4901	55.0149	64.8911	77.7654	34.7571	23.846	67.1907	88.1356	95.2626	85.2813	84.611	33.5729	85.0746	58.6516	43.5228	35.4625	52.1096	116.031	45.3083	70.2345	82.843	79.2184	29.7655	54.1044	42.3801	20.5919	31.7331	47.2284
141	f	12	f_12	65.9255	58.8422	34.0745	51.6863	57.9082	73.649	29.7968	18.4628	54.1837	49.5327	93.3222	83.877	80.4061	39.7979	82.4539	61.5576	39.4134	42.4977	63.1831	109.265	41.1578	62.4307	69.9461	66.1343	37.5693	72.6871	60.1775	25.9107	44.7444	82.5791
142	f	12	f_12	63.3035	57.8013	36.6965	57.9691	63.4873	79.0054	36.7392	22.1754	60.4291	33.1169	96.2507	83.3436	85.0774	32.3089	86.5513	66.8682	58.6367	32.1417	40.4952	118.699	42.1987	66.6609	73.0065	64.6011	33.3391	57.5117	50.0129	24.4154	38.4571	63.64
143	f	12	f_12	59.4553	59.5324	40.5447	68.1934	68.1052	72.1614	39.4418	20.7696	51.2266	50.4673	98.4233	81.4351	84.6804	35.3333	83.4407	102.436	84.1826	54.3178	62.4582	84.898	40.4676	68.0639	67.9758	75.304	31.9361	46.8316	46.9208	32.6719	47.9727	93.6481
148	f	12	f_12	62.3485	55.7732	37.6515	60.3888	67.5082	74.2093	39.7843	21.7571	57.7854	26.1194	96.4215	92.0712	79.6466	31.0566	89.48	85.7735	60.9459	50.9554	65.1516	91.1826	44.2268	70.9348	79.2976	75.795	29.0652	48.1301	40.9745	27.8693	41.2828	71.4416
151	f	12	f_12	62.1134	55.4066	37.8866	60.9958	68.3792	80.4463	39.5476	21.6097	57.038	37.9032	92.8836	86.771	86.25	32.7003	87.6796	90.8799	75.7242	48.0198	56.6884	93.2092	44.5934	71.7935	80.484	83.2315	28.2065	46.2433	39.2883	28.737	42.0259	73.6805
152	f	12	f_12	63.2812	54.3237	36.7188	58.0249	67.5927	72.0271	33.7366	21.5041	58.5642	42.4528	93.68	86.1675	88.8895	33.6587	85.3205	84.3831	81.6288	53.0487	54.5812	115.18	45.6763	72.18	84.0818	87.3285	27.82	47.945	38.5426	27.3463	40.4574	69.0822
155	f	12	f_12	62.0336	56.2667	37.9664	61.2028	67.4757	67.7801	33.3186	22.094	58.1936	52.1008	93.2076	86.1712	81.5685	35.1168	83.0646	84.4301	64.6474	48.8729	60.8524	95.1245	43.7333	70.4994	77.7251	83.9206	29.5006	48.2014	41.8452	27.4603	40.6965	69.9329
156	f	12	f_12	62.767	54.0063	37.233	59.3193	68.9419	71.7282	35.8514	19.9577	53.6022	24.7863	94.3623	89.2938	85.3414	31.8511	88.9008	101.06	78.6307	46.6069	58.4569	78.8928	45.9937	73.2768	85.1635	87.338	26.7232	45.0497	36.4688	31.3872	45.5271	84.9351
157	f	12	f_12	61.4994	58.6199	38.5006	62.6033	65.6785	68.3722	37.829	22.4921	58.4201	21.0884	95.1563	92.8776	81.831	30.2387	85.564	77.7625	65.0689	59.415	66.0399	115.696	41.3801	67.2855	70.5907	62.1934	32.7145	52.2568	48.6205	26.6893	40.6362	69.5586
158	f	12	f_12	65.1831	53.6009	34.8169	53.4139	64.9558	77.3202	35.2838	19.3069	55.4526	42.2018	93.0836	91.7814	84.7892	32.7315	86.032	80.5955	71.1724	57.6299	62.5838	114.255	46.3991	71.1827	86.5642	80.8515	28.8173	53.9508	40.4835	28.244	43.4819	78.4128
160	f	12	f_12	64.6141	57.3846	35.3859	54.7649	61.6644	75.6239	35.6273	17.7234	50.0861	44.7917	97.0369	88.6511	83.8283	33.0599	85.4209	78.6235	56.3322	38.9734	56.2756	88.0837	42.6154	65.9537	74.2628	64.043	34.0463	62.1681	51.6215	30.1408	48.8787	97.5894
164	f	12	f_12	61.6524	58.2695	38.3476	62.1998	65.8109	72.3424	36.7975	23.1725	60.4274	37.7778	93.7411	87.2382	88.9332	33.2056	85.9798	74.5249	53.4191	48.5306	63.1069	103.19	41.7305	67.6868	71.6164	69.5562	32.3132	51.9506	47.7393	25.4794	38.7162	64.0705
165	f	12	f_12	63.5186	54.1496	36.4814	57.4342	67.3715	74.9739	33.6785	22.7044	62.2354	59.633	91.5229	85.4559	84.1157	32.5337	83.4211	75.9969	66.4074	49.8161	56.1485	116.745	45.8504	72.1842	84.6736	84.4275	27.8158	48.4307	38.5345	24.7966	36.8058	59.1397
167	f	12	f_12	61.6896	57.5031	38.3104	62.102	66.6233	71.4696	34.8186	25.2346	65.8687	23.1884	89.4788	87.6727	86.3657	38.162	83.9231	66.026	49.5632	57.0649	67.7702	127.531	42.4969	68.8883	73.9037	84.4994	31.1117	50.0977	45.1624	22.0373	33.0775	50.2174
201	f	12	f_12	62.7051	56.8226	37.2949	59.4766	65.6338	69.1054	39.3624	20.9248	56.1065	48.75	102.476	93.4548	84.5406	30.7742	90.1131	81.9839	58.0478	55.3686	68.3993	98.7379	43.1774	68.8578	75.9862	68.0439	31.1422	52.3605	45.2269	28.1748	42.9272	76.5103
218	f	12	f_12	62.5494	56.2568	37.4506	59.8737	66.5709	71.9161	36.0515	21.6925	57.9228	54.2056	96.151	87.0777	85.6401	32.2842	84.1271	81.754	50.4711	40.1143	63.0294	77.8479	43.7432	69.934	77.7564	75.0935	30.066	50.2158	42.9921	27.3296	41.0534	70.876
245	f	12	f_12	62.9396	57.7942	37.0604	58.8826	64.1248	74.561	36.1884	17.6781	47.7007	37.3016	96.7188	85.2237	88.7219	34.0115	84.0276	91.681	79.965	54.4267	60.2506	98.5308	42.2058	67.0576	73.0277	69.234	32.9424	55.9459	49.1255	32.8907	51.2917	107.528
250	f	12	f_12	66.872	50.977	33.128	49.5393	64.986	72.1133	36.9112	18.0521	54.4921	36.0656	103.742	99.5952	87.2799	27.0524	87.8689	82.4353	63.7567	57.5268	67.1506	103.922	49.023	73.3086	96.1667	74.3001	26.6914	53.8792	36.4096	28.8639	44.4155	81.5082
255	f	12	f_12	60.5121	60.1214	39.4879	65.2562	65.6802	79.787	37.7379	22.3924	56.7071	47.8632	90.255	80.3069	87.2616	32.8426	87.1237	81.0374	80.9543	49.6295	49.6811	123.272	39.8786	65.9018	66.33	63.4751	34.0982	52.2528	51.7409	27.8118	42.3443	74.672
264	f	12	f_12	61.3005	56.1615	38.6995	63.1309	68.9076	75.234	40.0354	21.9638	56.7546	66.3551	95.2314	88.5132	82.2857	29.2834	93.1745	93.9293	68.6576	43.9771	59.05	79.2876	43.8385	71.5142	78.058	73.5165	28.4858	45.1218	39.8324	29.2049	42.3826	74.677
269	f	12	f_12	61.1996	59.778	38.8004	63.3998	64.9076	64.7196	34.1848	20.7193	53.3997	32.7586	94.6734	87.9998	85.4884	32.5485	82.513	84.434	46.9667	50.8695	72.671	82.9047	40.222	65.7227	67.2857	62.4079	34.2773	54.0653	52.1544	29.63	45.6495	85.4864
275	f	12	f_12	62.6543	55.713	37.3457	59.606	67.0324	69.9999	36.3303	21.2619	56.9327	56.4815	96.144	90.5649	81.992	34.6441	86.7108	85.6386	86.2404	49.1928	48.8357	117.623	44.287	70.6848	79.4915	83.5337	29.3152	49.1816	41.4732	28.233	42.1185	73.9794
277	f	12	f_12	63.796	58.3348	36.204	56.7497	62.0625	75.1701	36.4445	17.7164	48.9349	60.6061	97.4924	87.6301	84.4395	32.0911	86.4303	82.0864	100.442	66.7828	59.3551	137.068	41.6652	65.3101	71.4243	60.4174	34.6899	61.1279	53.1157	31.1415	50.1777	102.54
283	f	12	f_12	64.2888	56.8253	35.7112	55.548	62.8437	73.4737	37.2048	21.2383	59.4724	41.7323	98.6396	92.4162	87.0548	33.4482	85.5028	66.8942	40.187	31.3903	58.7825	79.8287	43.1747	67.1573	75.9779	68.3955	32.8427	59.1249	48.9041	24.8554	39.5511	66.5033
294	f	12	f_12	62.9902	57.0251	37.0098	58.755	64.901	67.639	33.4287	21.2426	57.3973	23.5669	93.4645	89.9978	83.6744	29.104	85.8207	76.9479	82.2169	42.192	38.2335	143.413	42.9749	68.2248	75.3614	62.4896	31.7752	54.0808	46.5742	27.0079	41.614	72.5018
299	f	12	f_12	62.101	56.4424	37.899	61.028	67.1463	76.7996	37.1864	24.0457	63.4468	64.7887	94.3262	84.1132	87.8976	32.2944	89.2843	72.8337	66.4867	43.6066	48.5209	123.393	43.5576	70.1399	77.1717	75.8578	29.8601	48.9286	42.5723	23.9286	35.6365	56.1676
301	f	12	f_12	60.8941	55.3767	39.1059	64.2196	70.618	72.1715	38.3352	22.9558	58.7015	33.0986	92.125	89.7816	90.0195	32.8814	91.4467	97.0054	77.1379	64.3828	71.6774	92.5958	44.6233	73.2802	80.5814	90.1788	26.7198	41.6069	36.4625	28.5021	40.3609	68.7562
304	f	12	f_12	62.3621	56.7643	37.6379	60.3539	66.3056	74.246	36.6018	21.1612	56.2231	64.2857	95.229	85.7739	80.3419	31.5579	86.5851	84.3885	59.5366	44.9787	61.1822	87.1162	43.2357	69.3301	76.167	71.3373	30.6699	50.8168	44.2375	28.4342	42.8836	76.2739
306	f	12	f_12	62.5575	55.1211	37.4425	59.853	67.9278	70.6589	36.8625	20.9525	55.959	50.4505	98.6357	88.3685	84.7191	34.7399	83.174	91.1623	89.3325	47.4063	48.4619	107.305	44.8789	71.7403	81.4188	88.1911	28.2597	47.2152	39.3917	29.2378	43.0424	76.9179
322	f	12	f_12	65.3318	54.7019	34.6682	53.0649	63.3766	79.9757	34.0859	19.9032	57.4105	54.2857	93.929	85.5086	85.6388	32.1707	80.6434	71.8543	75.2242	41.6773	38.942	148.946	45.2981	69.3354	82.8089	72.7409	30.6646	57.7869	44.2264	26.3155	41.5224	72.3255
326	f	12	f_12	60.9973	58.4089	39.0027	63.9415	66.7752	76.0685	39.15	20.947	53.7067	31.2057	94.4938	85.1805	82.034	32.4717	87.0797	91.4201	70.3051	51.4175	62.6384	89.7901	41.5911	68.1851	71.2068	69.5927	31.8149	49.7562	46.6596	30.3742	45.4872	84.6956
329	f	12	f_12	62.2537	58.4214	37.7463	60.6329	64.6103	60.2135	33.0327	22.7417	60.2489	32.0611	97.1478	93.1342	83.8516	33.8389	82.1863	70.8013	41.8713	45.602	67.8295	94.9564	41.5786	66.7889	71.1701	68.0513	33.2111	54.7741	49.7256	25.0564	38.7808	64.3676
338	f	12	f_12	61.4521	58.5637	38.5479	62.7285	65.8223	74.5442	37.6871	24.8923	64.575	42.029	97.2768	82.8524	86.0344	36.4691	87.2488	66.4273	52.6599	42.0463	54.0575	117.092	41.4363	67.4287	70.7543	75.498	32.5713	51.9242	48.3047	22.7033	34.4918	53.4136
339	f	12	f_12	61.9776	57.8921	38.0224	61.3485	65.678	68.831	41.2989	23.1949	61.0032	58.8235	102.459	95.4552	83.4267	35.7693	86.6319	72.9638	44.7241	36.432	61.0352	81.8079	42.1079	67.9405	72.7351	75.8022	32.0595	52.258	47.1877	25.0427	38.1294	62.504
348	f	12	f_12	59.6152	56.8828	40.3848	67.7425	70.9966	80.8857	38.6063	28.3179	70.1201	57.6087	92.4275	76.2296	83.5242	35.7524	89.9763	71.1681	62.12	43.8161	50.9591	120.816	43.1172	72.3259	75.8002	93.4386	27.6741	40.8518	38.263	20.6412	29.0735	41.4624
349	f	12	f_12	62.7801	56.9811	37.2199	59.2861	65.3197	83.8114	36.5141	19.4988	52.388	57.8947	91.7108	80.1279	86.5774	33.1506	87.4005	87.7793	92.204	49.3639	46.8115	120.134	43.0189	68.5232	75.4969	72.167	31.4768	53.0931	45.936	30.4421	46.6048	88.9607
350	f	12	f_12	63.8271	58.2399	36.1729	56.6731	62.11	63.331	29.7606	21.0375	58.1582	56.1404	94.1038	88.1131	80.4835	41.1263	82.8954	66.7322	30.4935	46.0125	75.3302	91.5315	41.7601	65.4268	71.7035	77.828	34.5732	61.0046	52.8426	25.2848	40.7097	69.9982
352	f	12	f_12	61.1727	56.0216	38.8273	63.4715	69.3077	75.2247	41.1512	24.2586	62.4781	86.1111	96.834	89.0051	80.0379	32.3823	88.996	82.9734	98.6438	60.7595	53.3485	137.263	43.9784	71.8922	78.5027	82.8254	28.1078	44.284	39.0971	25.4664	36.744	58.8109
363	f	12	f_12	63.3743	53.7197	36.6257	57.7927	68.1793	74.381	37.0062	23.6342	64.5291	30.5085	94.8743	90.7384	80.1344	32.2298	87.4181	73.8559	62.3033	47.838	55.9973	115.67	46.2803	73.0269	86.1514	87.259	26.9731	46.6721	36.9358	23.5015	34.4701	53.4179
365	f	12	f_12	62.3259	57.6096	37.6741	60.4471	65.3956	71.7623	36.2699	23.2305	61.6616	45.8333	94.3322	88.6369	84.5188	39.3745	83.2509	70.4617	70.5573	55.4994	55.439	142.076	42.3904	68.0141	73.5822	83.7252	31.9859	52.9155	47.0283	24.3829	37.2852	60.4674
370	f	12	f_12	62.9765	59.6595	37.0235	58.7894	62.058	78.0813	36.2863	21.6996	58.6103	34.4828	93.4611	84.5797	84.8744	31.9572	90.2648	66.056	33.9989	48.2346	73.3564	99.5424	40.3405	64.0564	67.6179	56.9522	35.9436	61.1395	56.1124	25.0629	40.3863	68.9064
377	f	12	f_12	61.7406	55.8031	38.2594	61.968	68.5615	72.6909	39.2143	21.4674	56.11	70.4545	99.1964	87.7608	84.8908	31.3704	88.0744	93.7532	78.888	47.4781	55.8058	90.7461	44.1969	71.5849	79.2016	79.0299	28.4151	45.8545	39.6943	29.4746	42.9901	76.6175
380	f	12	f_12	59.4397	57.803	40.5603	68.2379	70.17	71.7401	38.9107	23.9842	59.1321	49.5327	96.0834	82.7244	84.305	32.5788	83.2245	94.0094	77.6958	54.1144	62.077	92.7279	42.197	70.9913	73.0014	79.7285	29.0087	42.5111	40.8622	28.043	39.9644	67.585
387	f	12	f_12	65.2399	52.9005	34.7601	53.2805	65.7085	69.1053	31.3965	20.3899	58.659	45.122	93.7431	90.9625	84.6544	26.6937	86.6071	77.2191	45.8564	49.2837	69.8822	91.3298	47.0995	72.1944	89.0343	69.3075	27.8056	52.1872	38.5149	26.4795	40.2985	68.6996
391	f	12	f_12	61.8218	56.0427	38.1782	61.7553	68.1234	66.5483	33.9753	23.9499	62.7319	76.25	93.4446	88.4703	82.0422	34.4468	84.4435	77.4326	65.4686	58.3666	64.7993	116.324	43.9573	71.1032	78.4353	84.7595	28.8968	46.7924	40.6406	24.6829	36.2326	57.7578
393	f	12	f_12	61.5688	54.9867	38.4312	62.4198	69.8917	76.8154	35.2782	24.4631	63.6543	67.8161	91.6498	80.2794	85.8078	33.1415	82.0798	82.1634	93.2079	57.7019	52.0161	135.013	45.0133	73.1105	81.8621	90.1093	26.8895	43.0785	36.7793	24.738	35.3947	55.6046
401	f	12	f_12	64.079	54.7112	35.921	56.0573	65.6557	66.7667	29.7974	20.4406	56.9044	25.8427	90.2766	88.1885	86.4835	33.1004	86.6536	80.4543	34.0218	41.5545	75.285	68.6057	45.2888	70.6765	82.778	79.7798	29.3235	52.3098	41.4897	27.6315	42.0855	73.9582
402	f	12	f_12	62.9051	55.7843	37.0949	58.9697	66.4971	77.5129	37.1646	24.4513	65.9154	61.6279	93.8425	86.6416	86.1978	32.6824	93.8464	65.7042	48.9559	39.0218	54.5654	108.842	44.2157	70.2896	79.2619	77.3208	29.7104	50.3826	42.2686	22.0128	33.1035	50.2211
403	f	12	f_12	60.3063	59.5504	39.6937	65.8201	66.6556	71.3293	41.5245	25.5728	64.4254	26.1538	97.5307	90.6851	83.4038	32.4808	88.298	69.2873	43.5583	56.0672	72.3811	111.797	40.4496	67.0735	67.9249	66.1656	32.9265	50.0249	49.0901	23.1035	34.6609	53.8001
416	f	12	f_12	63.2136	56.8498	36.7864	58.1938	64.708	70.3204	33.0408	21.534	58.538	47.7273	92.7332	87.0677	80.8412	32.7166	86.0681	74.2094	51.3698	42.1276	59.9391	94.7104	43.1502	68.2609	75.902	70.3631	31.7391	54.5404	46.4968	26.19	40.4741	69.1415
418	f	12	f_12	64.2949	55.7898	35.7051	55.5333	63.9993	76.2825	35.7783	19.6622	55.0685	31.5789	95.1662	88.7481	86.9674	27.4167	84.9379	78.0408	56.4385	42.5951	58.4852	93.3238	44.2102	68.7615	79.2441	60.3491	31.2385	56.2518	45.4302	28.0952	43.8993	79.7177
426	f	12	f_12	60.4731	55.823	39.5269	65.3627	70.8075	71.7982	37.3086	24.324	61.5378	66.6667	92.6473	85.809	83.1328	29.2292	86.3924	91.2078	62.2033	46.31	63.3837	80.1061	44.177	73.0523	79.1376	79.2371	26.9477	41.228	36.8883	26.6259	37.6032	61.1058
431	f	12	f_12	62.1182	58.2923	37.8818	60.9834	64.986	68.0262	35.3088	21.4765	56.6934	29.0076	96.9199	87.8177	83.3668	30.6395	84.4162	78.5694	58.5073	55.1503	66.6023	105.391	41.7077	67.1425	71.5493	62.6102	32.8575	53.8793	48.9369	27.5103	42.3326	74.6695
453	f	12	f_12	64.9673	55.3822	35.0327	53.9235	63.2561	84.0922	34.5222	20.7475	59.2234	53.6364	94.8582	80.2582	87.7952	35.4267	84.5339	68.5081	50.3106	35.7844	52.8417	98.8495	44.6178	68.6772	80.5633	77.6754	31.3228	58.0874	45.6087	25.1725	39.7946	67.1941
463	f	12	f_12	63.5126	54.4329	36.4874	57.4492	67.032	71.2612	35.1135	20.2187	55.4128	50.5618	98.5348	87.0457	84.1743	32.8464	84.7486	88.7295	61.8086	48.182	63.9038	84.9749	45.5671	71.745	83.7124	83.4036	28.255	49.1825	39.3825	29.2524	43.6394	78.7533
466	f	12	f_12	62.289	56.6842	37.711	60.5421	66.5282	79.388	38.6537	20.3459	53.952	85.9155	96.989	82.9195	82.5053	29.5347	87.1014	89.7961	78.1444	38.8455	46.7807	92.4732	43.3158	69.54	76.4159	67.4275	30.46	50.3121	43.8021	30.0563	45.1783	83.7379
470	f	12	f_12	64.2993	55.1894	35.7007	55.5227	64.6876	71.2049	36.5861	20.4241	57.2093	38.4615	97.6644	94.7543	80.1767	32.1386	84.1654	76.5737	34.1095	47.685	76.6965	81.1945	44.8106	69.6907	81.1942	73.8968	30.3093	54.5891	43.4913	27.04	41.8009	73.0667
472	f	12	f_12	66.8396	51.7921	33.1604	49.6118	64.0258	72.9143	32.4666	16.5603	49.9402	60	99.0436	90.6177	80.3973	31.8696	87.418	87.3051	61.6244	39.4594	57.2673	78.9231	48.2079	72.1246	93.0795	82.4593	27.8754	56.187	38.6489	31.4073	49.0541	98.2257
486	f	12	f_12	63.7417	53.5903	36.2583	56.8831	67.6583	73.2326	38.5391	19.7398	54.4422	44.5378	99.1723	93.2874	87.2904	29.4156	91.1311	93.5586	70.1519	51.5291	63.6557	86.5231	46.4097	72.809	86.6009	78.7656	27.191	47.8016	37.3457	30.2585	44.7225	82.1468
487	f	12	f_12	61.8783	57.4924	38.1217	61.6075	66.3074	69.847	34.6894	22.3125	58.5297	54.918	92.1431	87.4888	84.3238	33.8275	90.262	79.799	54.8597	48.7397	64.7599	94.3147	42.5076	68.6955	73.9361	74.2321	31.3045	50.8127	45.5699	26.8864	40.548	69.2777
490	f	12	f_12	61.7108	59.1852	38.2892	62.0462	64.6939	71.0307	37.3455	22.6414	59.1325	67.619	97.1228	87.2481	83.8134	33.7359	87.9411	73.0892	74.4768	53.1724	52.2834	139.146	40.8148	66.1389	68.9612	65.8942	33.8611	54.5741	51.197	25.8049	39.8877	67.4548
495	f	12	f_12	62.6847	55.0436	37.3153	59.5286	67.7922	70.7158	35.8395	22.2647	59.6664	23.8372	95.1833	89.4458	84.4706	37.0936	83.6237	83.0661	51.5262	39.0824	62.2126	75.6274	44.9564	71.7183	81.6741	94.0638	28.2817	47.5095	39.4345	26.7537	39.4643	66.1416
498	f	12	f_12	62.181	55.4353	37.819	60.8208	68.2219	72.0167	36.4963	24.3916	64.4957	65.3226	95.7995	86.9761	84.6426	33.5297	87.7164	74.1989	40.0813	60.8644	78.8594	104.019	44.5647	71.6694	80.3906	84.8217	28.3306	46.5805	39.5296	23.579	34.5622	53.5883
499	f	12	f_12	61.2091	56.4294	38.7909	63.3745	68.7424	69.6028	38.1187	23.3042	60.0764	62.4113	99.7254	86.6545	83.8948	31.1173	84.7072	85.9398	102.364	53.7174	44.8724	139.297	43.5706	71.1832	77.2126	76.866	28.8168	45.4706	40.4825	26.8627	39.0774	65.0461
500	f	12	f_12	62.3607	56.4411	37.6393	60.3573	66.6877	65.0498	36.6446	23.1853	61.5988	63.8462	101.217	92.2105	80.78	32.623	85.0407	75.0256	60.4124	39.0138	50.8924	102.177	43.5589	69.8499	77.1758	75.5789	30.1501	49.9528	43.1642	24.9928	37.4774	60.8411
504	f	12	f_12	65.6175	52.7545	34.3825	52.3983	65.1745	78.9137	34.3627	19.725	57.3694	65.1376	94.6946	87.7591	85.6836	31.2659	88.8329	77.8457	88.7414	49.2025	42.0926	150.157	47.2455	72.0014	89.5573	80.4035	27.9986	53.4342	38.8863	27.1102	41.5963	72.5061
514	f	12	f_12	64.8848	54.3146	35.1152	54.1193	64.6515	72.3842	33.7579	18.9584	53.9893	37.5	96.3351	89.453	78.9547	30.1878	88.9293	82.3599	52.5726	38.9469	61.0281	77.4868	45.6854	70.4101	84.1126	71.8327	29.5899	54.6754	42.0252	29.113	45.0306	83.4065
518	f	12	f_12	63.6709	56.4215	36.3291	57.0577	64.3888	75.7386	36.053	19.9923	55.0309	68.6047	98.1078	85.0366	83.8244	36.6333	88.4675	79.5746	52.218	47.2243	65.3678	90.7877	43.5785	68.4434	77.2374	79.4542	31.5566	55.3066	46.1062	28.3375	44.01	79.9732
519	f	12	f_12	63.5367	53.7059	36.4633	57.3893	67.8944	74.9778	35.8072	25.4016	69.6636	66.6667	94.0357	88.4939	84.2639	33.0272	85.7322	62.0485	33.782	49.6632	72.5944	110.256	46.2941	72.8619	86.1992	88.6734	27.1381	47.2877	37.2459	19.9211	29.3413	42.1185
520	f	12	f_12	61.8011	56.278	38.1989	61.8093	67.8753	75.4681	36.8367	18.4097	48.1943	21.8182	90.0946	87.6524	86.6091	32.9974	85.8567	107.526	102.498	43.7387	46.3695	87.7246	43.722	70.7462	77.6892	79.7997	29.2538	47.3291	41.3503	34.5424	50.8909	105.595
521	f	12	f_12	63.1241	55.7551	36.8759	58.4181	66.139	80.4696	37.6884	19.3776	52.5481	49.4505	96.902	82.7361	86.441	31.6849	86.8023	90.8264	74.1169	44.1389	54.4158	89.3069	44.2449	70.0919	79.3557	74.2557	29.9081	51.1967	42.6699	30.7547	46.5001	88.4906
523	f	12	f_12	61.427	57.7413	38.573	62.7947	66.8031	73.9812	36.7312	23.5764	61.1215	66.3462	90.7567	87.1187	86.2059	30.7426	93.4295	76.2359	67.5425	48.0538	53.9773	116.777	42.2587	68.7949	73.1863	67.7755	31.2051	49.6938	45.3595	25.308	37.8845	61.9823
537	f	12	f_12	62.2022	57.2945	37.7978	60.7661	65.9712	68.6519	39.4407	20.7273	54.8371	54.1667	104.483	90.487	80.2384	33.2763	85.2476	85.9263	53.5787	38.0109	61.3471	72.1087	42.7055	68.656	74.5369	72.8885	31.344	51.5814	45.6537	29.2397	44.3219	80.8247
547	f	12	f_12	62.8098	56.3413	37.1902	59.2108	66.0088	68.7202	32.9231	28.9193	77.7606	61.4286	92.0327	87.9171	86.5546	34.1395	87.4859	41.3696	23.2006	57.0936	75.9375	181.74	43.6587	69.5094	77.4897	77.8276	30.4906	51.4951	43.8655	14.062	21.3033	27.396
551	f	12	f_12	62.4492	57.2658	37.5508	60.1302	65.5729	74.1265	39.4853	20.7054	55.1397	44.898	98.2266	90.1862	82.3475	28.8877	87.74	83.8559	74.4492	49.6007	55.2543	107.05	42.7342	68.4304	74.6243	62.617	31.5696	52.5021	46.1339	28.8692	44.026	79.8446
552	f	12	f_12	59.2722	61.0947	40.7278	68.7132	66.6634	63.0022	38.4902	25.3083	62.14	68.8406	98.9341	89.8687	84.5037	34.8571	86.8499	74.4587	58.7873	34.427	48.2282	95.87	38.9053	65.6384	63.6804	66.5851	34.3616	50.0073	52.3498	24.822	37.2348	59.9208
558	f	12	f_12	60.3698	56.3361	39.6302	65.6458	70.3461	71.4831	41.4388	22.8726	57.715	39.2	98.3731	89.7677	87.9517	31.537	86.2557	98.5073	58.5091	28.4284	57.4895	50.1989	43.6639	72.3274	77.5061	82.4278	27.6726	42.1544	38.2602	29.2113	41.5252	71.9486
578	f	12	f_12	64.2025	54.3273	35.7975	55.7571	65.8922	73.7174	36.1877	20.1327	56.2406	27.6316	96.9005	90.8584	83.9654	33.9433	87.0764	82.7442	66.2808	46.0339	56.7715	97.9964	45.6727	71.1385	84.0696	83.6642	28.8615	51.7629	40.5708	28.2222	42.8308	76.1565
580	f	12	f_12	64.105	55.5502	35.895	55.9942	64.6173	84.9626	37.0227	20.394	56.8156	41.7266	90.3189	86.1627	91.0053	31.2404	92.6756	77.1958	72.3939	39.964	43.6985	118.47	44.4498	69.339	80.0172	70.6494	30.661	54.7574	44.2189	27.314	42.2704	74.3994
585	f	12	f_12	64.8175	52.6587	35.1825	54.2794	66.8124	74.4201	34.7607	19.2013	54.5762	39.3162	97.0317	88.6847	85.7621	28.288	86.5384	89.458	45.2977	38.7166	68.9688	62.7517	47.3413	73.0379	89.9021	76.6297	26.9621	49.6728	36.9152	29.689	44.4363	81.4206
589	f	12	f_12	61.7803	57.4177	38.2197	61.864	66.5643	78.5468	39.0971	19.7407	51.6505	54.4554	95.6864	84.0869	84.756	34.799	87.4974	94.3929	60.9813	50.941	68.3061	79.0076	42.5823	68.9253	74.1622	77.1862	31.0747	50.2306	45.0845	31.5609	47.4141	91.7979
590	f	12	f_12	59.7703	58.0424	40.2297	67.3072	69.3109	76.3896	39.4578	25.6379	63.7288	44.6429	92.997	82.5216	85.5229	31.9728	89.3512	79.7506	75.7613	45.4479	48.1767	118.289	41.9576	70.1981	72.2878	75.3115	29.8019	44.2774	42.454	24.4747	35.3115	55.409
591	f	12	f_12	60.5624	54.4458	39.4376	65.119	72.4347	78.0463	41.3333	21.5134	54.5503	32.0312	95.3529	85.2916	87.3158	30.5127	87.3707	117.225	98.2449	44.0081	53.0739	70.7345	45.5542	75.2187	83.669	92.6153	24.7813	38.0554	32.9456	32.3134	44.6104	81.7785
593	f	12	f_12	59.8638	57.6005	40.1362	67.0459	69.6803	69.8694	39.8714	20.076	50.0197	67.4797	99.4129	85.617	82.9033	37.8755	86.5177	113.038	105.168	45.2207	49.0348	81.5846	42.3995	70.8266	73.6096	91.9537	29.1734	43.5125	41.1898	34.2727	49.1857	98.3327
595	f	12	f_12	64.9668	54.1259	35.0332	53.9248	64.7254	81.5943	35.9793	17.5649	50.1378	31.5315	93.9058	87.0787	88.1012	28.7299	87.8325	89.5325	65.291	60.997	71.5573	95.208	45.8741	70.6116	84.7544	69.0295	29.3884	54.4988	41.6197	31.5822	48.7941	97.3201
599	f	12	f_12	61.5921	56.9422	38.4079	62.3585	67.4506	75.255	35.5099	22.5495	58.7105	69.1667	92.6692	81.6551	84.133	33.4414	86.0299	83.543	56.5101	45.53	63.1554	86.2932	43.0578	69.9079	75.6166	77.6888	30.0921	48.2566	43.0453	27.1927	40.315	68.6674
601	f	12	f_12	60.6096	55.3658	39.3904	64.9904	71.1458	72.4445	36.5401	22.7892	57.8547	39.5833	91.0251	85.2617	87.3712	28.0109	90.4776	101.695	74.2401	61.8924	72.1803	84.318	44.6342	73.6422	80.6171	78.2611	26.3578	40.5564	35.7916	29.3431	41.2436	71.2883
603	f	12	f_12	63.5745	57.624	36.4255	57.2958	63.2124	87.7397	36.1445	19.303	52.9931	65.7143	91.1595	78.8716	87.3656	31.7997	91.6118	78.9723	86.3455	52.1238	47.6538	138.504	42.376	66.6557	73.5389	63.568	33.3443	58.1967	50.0247	29.052	45.9593	86.7269
607	f	12	f_12	64.9034	55.437	35.0966	54.075	63.3089	78.5319	34.1024	19.125	54.4925	29.2683	97.1825	82.633	87.9429	32.955	91.5068	76.6325	57.6224	34.4351	50.6997	88.6306	44.563	68.6605	80.385	72.1997	31.3395	57.9557	45.6442	28.1173	44.4129	81.5027
608	f	12	f_12	63.7677	56.0605	36.2323	56.8193	64.6308	80.1842	36.3286	20.9272	57.7583	103.571	96.4549	82.6683	90.647	33.2906	85.8005	75.4823	66.7447	41.3872	48.1721	113.822	43.9395	68.9056	78.3787	73.7725	31.0944	54.725	45.126	26.6975	41.3077	71.5183
610	f	12	f_12	65.5035	52.4904	34.4965	52.6636	65.7196	73.6566	33.2221	19.4336	56.3349	52.381	96.4426	88.8048	80.9619	29.4968	92.6629	81.6959	63.2206	54.1163	64.4928	102.711	47.5096	72.5299	90.5111	77.8809	27.4701	52.1616	37.8742	28.0057	42.6139	75.6438
623	f	12	f_12	61.3873	56.5585	38.6127	62.9001	68.2704	64.8912	34.3248	25.6737	66.4903	49.2647	96.1952	87.4214	81.3864	34.1546	85.4832	70.0739	33.8073	38.6477	70.4005	78.3414	43.4415	70.7663	76.8082	82.6785	29.2337	46.4763	41.3102	22.2342	32.5678	48.9813
624	f	12	f_12	63.9724	56.317	36.0276	56.3174	63.9728	73.9007	37.334	20.4584	56.7854	56.2874	99.6171	90.049	84.3962	27.3006	91.0473	75.053	34.5068	45.0382	74.7304	80.3	43.683	68.2841	77.5662	58.7779	31.7159	56.3163	46.447	27.0395	42.2671	74.4331
630	f	12	f_12	64.7183	56.7929	35.2817	54.5158	62.1234	67.5427	31.6154	18.743	53.1238	40.2778	96.0139	89.4259	82.2851	35.0047	80.2983	75.2553	46.6885	44.6588	65.6662	90.3708	43.2071	66.7618	76.0783	70.3098	33.2382	60.9699	49.7863	28.5041	45.8831	86.3702
633	f	12	f_12	57.7158	56.9393	42.2842	73.2629	74.262	62.5551	46.0354	25.4058	60.0835	67.2515	106.901	93.9642	86.6521	36.8746	87.7191	113.278	120.882	59.1249	56.381	92.5748	43.0607	74.6082	75.6257	108.348	25.3918	34.6584	34.0335	29.1555	39.2604	65.343
638	f	12	f_12	63.2494	53.0855	36.7506	58.1043	69.2291	89.932	39.0125	20.8383	56.7018	92.6316	96.1225	77.6705	88.3396	30.5437	85.9025	95.4999	92.9423	49.8677	51.2103	101.967	46.9145	74.1739	88.3754	87.7229	25.8261	44.4478	34.8183	29.3861	42.4476	74.8612
645	f	12	f_12	62.3384	57.2118	37.6616	60.4147	65.8284	82.5286	39.4362	23.0265	61.1407	21.5686	96.9377	81.5935	87.0297	28.983	84.8733	73.028	60.2318	52.5879	60.8956	118.252	42.7882	68.6386	74.7892	63.4332	31.3614	51.9102	45.6906	24.9549	37.909	62.0029
652	f	12	f_12	62.2218	54.1795	37.7782	60.7152	69.7278	74.1334	34.7752	24.744	65.4983	64.7619	92.8369	83.2218	84.4224	31.4077	84.1144	77.107	20.7761	54.3313	87.6948	80.3494	45.8205	73.6406	84.5718	87.7439	26.3594	43.4148	35.7947	23.342	33.4758	51.1095
653	f	12	f_12	65.6137	52.2814	34.3863	52.4073	65.7716	90.9005	34.6456	19.4104	56.4479	25.7812	89.2941	81.4455	88.0979	30.7231	84.7485	81.7068	64.0389	47.8618	59.136	99.0557	47.7186	72.7266	91.2725	81.9254	27.2734	52.0413	37.5013	27.967	42.5213	75.3284
656	f	12	f_12	62.0652	58.9831	37.9348	61.1208	64.3147	75.1893	34.4871	21.2945	56.1344	70	93.5628	80.2062	83.7891	35.3435	87.2287	77.1727	78.8873	46.0489	44.8503	133.042	41.0169	66.0868	69.5402	68.8742	33.9132	55.4855	51.3161	27.5393	42.8196	76.2806
663	f	12	f_12	63.66	52.9925	36.34	57.0845	68.5758	86.8874	33.7722	21.5228	59.2263	59.322	87.2051	78.0805	88.9909	27.9595	88.865	86.7245	75.3048	41.578	49.2709	97.3041	47.0075	73.8416	88.7061	78.9258	26.1584	45.8241	35.4251	27.2525	39.7407	67.0998
665	f	12	f_12	64.2193	53.5255	35.7807	55.7163	66.8478	77.4367	30.4553	20.903	58.4198	67.3684	86.8482	81.2781	93.0935	29.1602	87.9015	81.5415	68.9934	48.9077	56.7701	105.652	46.4745	72.3684	86.8268	76.3717	27.6316	49.5935	38.182	27.0328	40.4393	69.2218
666	f	12	f_12	62.41	52.5535	37.59	60.2308	71.5272	83.2009	35.7165	21.964	58.4306	73.9583	89.3341	79.782	86.6377	29.1206	84.8833	101.846	68.3435	60.5106	73.5006	80.8348	47.4465	76.0239	90.2824	92.3362	23.9761	39.807	31.5375	28.9983	40.5417	69.3844
012	f	15	f_15	63.0348	55.4799	36.9652	58.6425	66.6281	82.2815	37.0306	23.4347	63.3967	64.0777	95.0142	80.7714	87.163	33.2182	86.5806	72.9782	47.5868	61.0687	74.6141	112.151	44.5201	70.6278	80.2455	79.8759	29.3722	50.0869	41.5873	24.3542	36.5525	57.6568
019	f	15	f_15	62.8258	55.0326	37.1742	59.1702	67.5493	76.8608	35.8325	22.4353	60.3519	30.8824	91.1595	86.4305	83.8814	30.775	86.7749	82.4302	44.6332	56.1151	76.2378	89.2942	44.9674	71.5746	81.7103	77.4911	28.4254	48.04	39.7143	26.7492	39.5994	65.6142
021	f	15	f_15	61.2265	56.2317	38.7735	63.328	68.9532	72.4749	38.6813	23.4397	60.4529	53.9683	96.3874	87.4374	82.5284	35.1404	84.9086	87.7335	75.3881	57.7465	63.6922	103.341	43.7683	71.4859	77.8357	88.0986	28.5141	45.026	39.8876	27.2385	39.5029	65.3448
022	f	15	f_15	60.7058	58.6257	39.2942	64.7288	67.0255	74.5604	39.3174	24.8286	63.1864	65.8915	97.4548	83.5942	84.2864	34.6596	83.5827	74.7434	42.9715	54.2683	73.7079	98.5051	41.3743	68.1553	70.5736	74.18	31.8447	49.197	46.7236	24.6463	36.7716	58.1954
031	f	15	f_15	60.258	56.5083	39.742	65.953	70.3294	68.7615	36.3897	22.3816	56.3173	67.5926	93.7654	85.5768	82.1296	34.1808	86.4862	103.435	105.346	54.8872	54.0534	98.171	43.4917	72.1757	76.9651	88.6644	27.8243	42.188	38.5507	30.6896	43.637	77.4842
032	f	15	f_15	63.2588	56.9383	36.7412	58.0808	64.5281	72.2482	34.7955	22.8051	62.0695	63.3929	94.243	87.9863	84.8377	34.9094	87.3679	68.9097	37.8883	46.5409	70.6068	95.655	43.0617	68.0723	75.6288	74.4294	31.9277	54.9712	46.9027	24.4436	37.8805	61.0291
033	f	15	f_15	62.8819	56.7473	37.1181	59.0282	65.4094	86.5873	39.2036	18.8913	50.8952	57.9439	91.9	83.4636	87.0641	36.0475	85.1634	92.7714	108.379	50	41.5883	129.594	43.2527	68.784	76.2199	79.4302	31.216	52.8832	45.3826	32.0902	49.0604	96.3951
041	f	15	f_15	63.8943	54.5695	36.1057	56.5086	66.1647	80.9015	39.2566	22.4146	62.0804	31.4685	92.6628	92.6694	89.7595	31.1965	85.7726	74.0563	35.323	38.1579	70.5029	73.0828	45.4305	71.1027	83.2526	76.7597	28.8973	51.138	40.6417	25.0572	37.8709	61.003
048	f	15	f_15	65.1655	55.359	34.8345	53.4553	62.9246	80.65	39.2716	20.5013	58.8534	40.5172	97.3888	93.535	84.9921	31.7395	84.7019	69.7514	50.8289	41.875	57.6435	104.148	44.641	68.5039	80.639	69.0335	31.4961	58.9203	45.977	25.8606	41.0978	69.8308
056	f	15	f_15	59.5418	58.0618	40.4582	67.9491	69.6812	73.8271	41.5165	25.2186	62.3325	75.2212	97.3482	85.0145	83.5546	31.427	94.6927	86.4734	100.464	56.6176	49.5989	132.007	41.9382	70.4348	72.2302	74.8701	29.5652	43.5108	41.9753	26.2177	37.6253	60.3622
060	f	15	f_15	62.4714	54.5896	37.5286	60.0733	68.7468	73.7215	40.2735	22.9389	61.1238	30.9353	99.1097	91.7546	80.2001	32.0817	86.9933	85.4156	61.5995	49.6241	63.6702	91.2471	45.4104	72.6899	83.1851	85.3905	27.3101	45.4612	37.5706	26.6951	38.831	63.5284
064	f	15	f_15	64.6965	54.2493	35.3035	54.5678	65.0763	66.9553	31.0891	18.6402	52.8	51.1111	92.9648	91.5311	82.4311	33.1515	85.1016	87.8539	75.7562	48.8889	55.927	99.501	45.7507	70.7158	84.3342	80.0549	29.2842	53.6657	41.411	30.6818	47.1474	89.2944
066	f	15	f_15	63.7397	53.3612	36.2603	56.8882	67.9526	73.8709	35.3706	21.8821	60.3471	56.4356	96.2249	87.47	87.4495	34.3081	84.2152	83.97	74.6096	52.0661	57.4095	108.006	46.6388	73.1707	87.402	93.5674	26.8293	47.1614	36.6667	26.9102	39.6014	65.6228
068	f	15	f_15	58.3573	58.8384	41.6427	71.358	70.7746	65.3551	38.2986	26.3784	63.3446	78.3784	92.6526	88.6345	83.4115	38.5823	89.6139	88.6632	66.5659	51.1811	63.3481	91.1239	41.1616	70.5336	69.9569	92.3545	29.4664	41.2937	41.7763	25.9122	36.6123	57.7986
077	f	15	f_15	60.9632	56.9399	39.0368	64.0333	68.5578	76.2007	40.3642	23.0221	58.9755	38.1818	94.3313	87.6951	85.4063	33.9954	85.3295	89.3499	87.4545	54.3103	55.2796	109.957	43.0601	70.6329	75.6238	81.7649	29.3671	45.8622	41.5771	28.0935	40.9779	69.4829
079	f	15	f_15	66.5655	55.0922	33.4345	50.2279	60.6883	80.4833	34.4977	15.7953	47.2426	36	96.3626	88.5584	85.3195	32.3707	84.1562	81.3591	60.1786	36.0294	52.6831	84.0581	44.9078	67.4641	81.514	67.1215	32.5359	64.7765	48.227	31.9837	52.7016	111.555
081	f	15	f_15	61.6299	58.7542	38.3701	62.259	65.3062	68.221	33.9353	22.8011	59.424	64.0449	93.506	85.4461	81.9222	37.166	85.7282	76.2869	58.018	42.9688	56.6263	99.4683	41.2458	66.9251	70.2007	75.2032	33.0749	53.1248	49.4208	26.4668	40.5272	68.2001
082	f	15	f_15	65.2954	55.3483	34.7046	53.1501	62.7021	71.0198	36.1848	19.143	55.1597	37.6344	99.5985	96.2474	81.372	32.4639	82.7733	75.295	50.4931	46.6667	64.2345	96.4879	44.6517	68.3841	80.6739	70.2182	31.6159	59.4842	46.2329	28.0834	44.7886	81.198
083	f	15	f_15	63.4945	56.8625	36.5055	57.494	64.1996	77.7701	36.2579	20.2255	55.4039	39.1304	92.5538	87.6138	84.2312	33.1053	88.0787	79.8796	66.2216	44.4444	53.9434	103.144	43.1375	67.9389	75.8627	70.1517	32.0611	55.7642	47.191	28.5972	44.5442	80.3989
088	f	15	f_15	67.172	49.8294	32.828	48.8716	65.8809	69.966	30.5741	22.1996	67.6239	52.809	96.3732	92.7798	87.717	30.7825	80.774	62.4004	36.4738	26.4706	57.0211	74.3945	50.1706	74.6898	100.685	90.8385	25.3102	51.7891	33.887	21.2905	32.3166	47.7887
090	f	15	f_15	66.3619	52.6207	33.6381	50.6889	63.9256	76.1539	32.5538	18.3955	54.6865	48.7805	93.0556	90.6263	82.0425	33.5315	86.4279	80.2028	62.6627	46.3415	58.0764	99.4901	47.3793	71.3953	90.0393	83.6925	28.6047	56.4318	40.0651	28.9327	45.2599	82.7626
092	f	15	f_15	63.7257	56.5859	36.2743	56.9225	64.1048	69.1644	35.4617	21.5809	59.4935	69.0476	98.8406	91.1291	81.1545	35.256	85.7872	72.2506	51.8821	45.0382	60.5327	102.979	43.4141	68.1265	76.7225	75.3563	31.8735	55.9945	46.7857	25.9345	40.4563	68.0012
093	f	15	f_15	61.9245	53.5192	38.0755	61.4871	71.1437	86.9335	42.9101	23.8667	62.6825	20	93.5259	85.8335	86.8006	31.9469	86.5695	91.8904	73.0916	54.3689	63.7041	92.8781	46.4808	75.0605	86.8489	96.1508	24.9395	40.5605	33.2258	26.5161	37.2712	59.4603
095	f	15	f_15	66.621	54.9648	33.379	50.1028	60.7279	75.8698	34.5811	18.6626	55.9113	61.8421	95.9265	94.8351	81.0512	35.6526	89.4806	68.0914	56.2091	61.1511	67.9304	132.205	45.0352	67.5991	81.9346	74.3831	32.4009	64.6689	47.931	26.7409	44.034	78.7568
097	f	15	f_15	62.2596	60.3664	37.7404	60.6178	62.5188	68.8283	35.4502	21.9882	58.2617	40.9524	98.2657	86.4669	84.7795	40.3901	80.5373	69.5302	47.8861	44.9664	62.0979	104.145	39.6336	63.6585	65.6549	70.7505	36.3415	59.9518	57.0881	26.0607	41.6846	71.5471
100	f	15	f_15	62.8401	57.2798	37.1599	59.134	64.8744	75.272	36.4373	21.8988	58.9312	23.6641	93.9328	87.1481	85.5472	33.771	83.028	75.7627	35.91	47.9452	75.3271	84.0114	42.7202	67.9825	74.5818	71.7055	32.0175	54.144	47.0968	26.6121	41.021	69.6082
107	f	15	f_15	64.496	55.1974	35.504	55.0484	64.3218	75.7275	35.3803	21.9983	61.9602	52.9412	93.6992	90.5789	81.6255	35.5926	86.606	68.4942	36.5622	50	73.31	99.5755	44.8026	69.4656	81.1679	80.9731	30.5344	55.4682	43.956	24.4375	37.9925	61.3177
108	f	15	f_15	59.9085	59.1369	40.0915	66.9213	67.7944	79.7244	48.9755	26.9842	67.3064	40.9938	99.0642	92.6631	86.7314	32.8018	94.0045	68.7389	33.6166	37.3418	69.3571	78.3251	40.8631	68.2093	69.0993	70.3785	31.7907	47.5047	46.6077	22.1378	32.6542	48.5158
118	f	15	f_15	61.6503	55.7382	38.3497	62.2051	68.8032	80.0338	42.2058	23.5485	61.4048	55.1181	98.7922	85.8123	82.1116	32.2565	85.8805	85.0226	75.2788	41.2587	47.9906	101.117	44.2618	71.7949	79.4101	82.1076	28.2051	45.3422	39.2857	26.5244	38.5511	62.7819
120	f	15	f_15	60.7615	55.897	39.2385	64.578	70.1979	73.0434	37.1465	22.9727	58.5463	66.6667	92.3485	85.2751	83.5124	34.2046	86.3173	97.5438	80.0636	53.9568	62.2079	88.9204	44.103	72.5838	78.9004	90.5561	27.4162	42.4543	37.7717	29.0701	41.4116	70.733
123	f	15	f_15	61.9125	55.0498	38.0875	61.5183	69.1873	81.3227	45.247	21.5226	56.5083	39.2308	97.4508	92.8085	81.2218	29.0606	89.8335	97.557	89.3141	61.4286	64.6876	97.3399	44.9502	72.6027	81.6536	77.0105	27.3973	44.5352	37.7358	30.0599	43.4472	76.8864
124	f	15	f_15	65.3093	56.726	34.6907	53.1176	61.1549	73.7122	31.8474	19.861	57.2515	61.0526	90.2141	90.1616	88.7476	30.8126	88.9957	67.2154	54.1818	31.9277	45.1274	105.259	43.274	66.2602	76.2861	60.5114	33.7398	63.5191	50.9202	26.1099	42.6946	74.5738
125	f	15	f_15	63.0127	55.7208	36.9873	58.6981	66.3797	73.1379	36.1347	21.4129	57.8926	50.9804	91.6865	91.8022	81.8897	30.8526	88.0711	83.0378	45.1117	42.4242	68.721	74.3445	44.2792	70.2703	79.4663	72.9243	29.7297	50.6486	42.3077	27.9176	42.0575	72.6473
127	f	15	f_15	63.0232	58.6366	36.9768	58.6716	63.0609	72.271	35.0004	20.1045	54.3707	51.5464	91.1307	90.5767	84.004	33.1357	87.5574	77.8121	52.3769	51.6129	67.4297	98.3695	41.3634	65.6319	70.5419	63.2785	34.3681	58.577	52.3649	28.7431	45.58	83.8318
128	f	15	f_15	60.3581	56.3627	39.6419	65.6778	70.3335	77.5517	38.7991	20.9174	52.7659	23.622	94.7686	80.38	84.1485	33.8189	91.2778	111.877	137.006	64.2276	56.1926	102.165	43.6373	72.2973	77.4222	88.2591	27.7027	42.1797	38.3178	33.19	47.1894	89.4317
130	f	15	f_15	67.6166	52.1275	32.3834	47.8927	62.1235	79.7496	30.9955	15.2456	47.0784	39.759	91.4771	88.7133	84.1769	30.5673	86.1327	86.7068	80.0583	39.0411	43.7153	103	47.8725	70.8	91.8375	74.1152	29.2	60.9696	41.2429	32.8415	52.8648	112.291
131	f	15	f_15	64.8116	52.3674	35.1884	54.2933	67.1952	78.8819	35.0506	18.6963	53.1321	51.5464	94.4827	86.6203	86.5045	31.4148	85.2547	95.8957	82.2699	45.4545	53.2049	89.0895	47.6326	73.494	90.9587	87.1047	26.506	48.8201	36.0656	31.4584	46.8164	88.1131
132	f	15	f_15	62.7032	56.5797	37.2968	59.4814	65.919	71.9204	35.4621	21.8249	58.5169	32	96.1996	86.1704	80.8628	33.605	85.1464	80.1443	70.2443	48.951	55.257	110.536	43.4203	69.2473	76.7419	75.67	30.7527	51.7014	44.4099	27.314	41.4357	70.8099
133	f	15	f_15	64.1966	56.7546	35.8034	55.7715	63.0846	78.6216	34.6325	20.2596	56.5856	36.2832	94.7999	83.3148	86.0333	32.7445	86.365	74.1066	54.5513	39.7436	55.6441	96.3809	43.2454	67.364	76.1972	67.5879	32.636	58.5173	48.4472	27.3567	43.3652	76.6364
134	f	15	f_15	61.37	57.2508	38.63	62.9461	67.4751	74.2614	35.6418	22.0106	56.978	64.4231	94.773	80.4532	84.9806	35.7951	81.042	89.1594	72.9503	40.8451	51.5994	88.7826	42.7492	69.6581	74.67	82.1774	30.3419	48.2029	43.5583	28.999	42.9774	75.4281
137	f	15	f_15	61.8731	58.1369	38.1269	61.6212	65.5812	72.7307	38.4778	22.3638	58.6561	21.831	94.6588	90.6988	81.6875	31.5298	88.624	78.6907	51.6473	48.6842	66.3198	93.287	41.8631	67.6596	72.0077	65.9636	32.3404	52.4827	47.7987	27.0844	41.299	70.4087
138	f	15	f_15	66.1823	54.9701	33.8177	51.0977	61.5202	84.975	35.9342	21.1342	62.4947	82.4176	96.8146	85.482	84.6686	33.6732	83.772	59.8819	47.8451	36.8098	49.5116	124.154	45.0299	68.0392	81.9172	71.6847	31.9608	62.5483	46.9741	23.0425	37.4551	59.9334
141	f	15	f_15	66.1939	55.9636	33.8061	51.0712	60.4072	80.2821	31.3129	17.8167	52.7028	57.8313	92.3662	82.6828	78.9611	35.3808	83.9539	72.0795	47.9004	48.4277	65.7276	102.22	44.0364	66.5263	78.6875	70.3166	33.4737	65.5431	50.3165	28.5383	47.2431	89.6407
142	f	15	f_15	60.7729	59.4421	39.2271	64.547	65.9921	78.8074	40.2949	22.5001	57.3584	40.9449	95.3275	83.0976	81.655	32.6434	88.1758	82.663	66.6072	43.6709	54.6118	96.7375	40.5579	66.7368	68.231	65.4933	33.2632	51.5332	49.8423	28.1119	42.5989	74.2679
143	f	15	f_15	59.4911	57.9629	40.5089	68.0925	69.8877	81.3717	41.8962	23.4562	57.9036	56.4516	97.0745	77.8928	85.1018	31.2537	86.44	97.6084	97.1232	57.7465	57.9565	102.079	42.0371	70.6612	72.5241	75.2731	29.3388	43.0868	41.5205	29.3922	42.0563	72.6315
148	f	15	f_15	63.4858	55.179	36.5142	57.5156	66.1741	88.2426	42.1723	21.0571	57.6683	57.9439	94.9999	87.4661	86.5074	33.4578	88.8602	82.7246	78.4604	50.3401	52.8999	115.034	44.821	70.6	81.2282	80.3441	29.4	51.1166	41.6431	27.9824	42.286	73.3262
151	f	15	f_15	60.0789	57.1549	39.9211	66.4477	69.8472	84.5919	44.2843	24.3944	61.1065	15.6425	94.5424	83.3324	86.1169	32.8257	86.8216	90.0027	87.2025	47.2222	48.8643	107.374	42.8451	71.3147	74.9632	81.6083	28.6853	43.1697	40.2235	27.1384	38.8539	63.5839
152	f	15	f_15	62.4028	54.5428	37.5972	60.2492	68.9316	77.1709	37.3967	23.2425	61.8198	38.5827	93.2324	86.2704	87.5214	29.9226	87.3658	84.6053	71.8596	50	57.5325	102.721	45.4572	72.8448	83.3423	80.2687	27.1552	45.0714	37.2781	26.2855	38.1328	61.6838
155	f	15	f_15	55.6319	61.9301	44.3681	79.7531	71.6422	75.7773	46.8244	28.8753	65.0812	33.6788	93.1448	83.1816	86.2885	35.8381	85.4431	88.1331	82.6801	45.1613	48.5542	105.536	38.0699	68.4318	61.4723	77.6877	31.5682	39.5825	46.131	24.9926	34.8852	53.6026
156	f	15	f_15	62.4506	54.2029	37.5494	60.1265	69.2756	67.9354	35.5904	22.4085	59.6773	32.8125	93.3417	93.3458	81.3103	30.483	92.4475	90.8116	78.5599	48.3871	55.3504	96.2649	45.7971	73.3333	84.492	83.8283	26.6667	44.3509	36.3636	27.9013	40.2758	67.4892
157	f	15	f_15	58.9424	59.2604	41.0576	69.657	69.2833	69.4657	40.9826	26.85	65.3959	24.2938	93.886	90.2117	82.3791	31.2538	85.7779	77.9619	65.6985	48.9796	57.0051	110.21	40.7396	69.1176	68.7468	69.949	30.8824	44.3349	44.6809	23.9473	34.5643	52.8539
158	f	15	f_15	65.946	52.3723	34.054	51.6392	65.0229	78.2384	35.4883	19.4328	57.0646	48.1132	94.9729	92.4882	82.2263	30.988	86.0537	79.726	71.2106	50.3448	55.6484	113.475	47.6277	72.2222	90.9405	80.5687	27.7778	53.792	38.4615	27.8859	42.8862	75.1537
160	f	15	f_15	62.4508	58.7167	37.5492	60.1261	63.9498	75.4039	38.665	19.8344	52.8225	29.4118	98.1029	86.9321	81.4267	33.6149	85.3699	83.6072	72.4192	46.5839	53.7318	103.696	41.2833	66.1053	70.3092	65.5596	33.8947	56.3728	51.2739	30.1406	47.1317	89.2265
164	f	15	f_15	64.0453	58.1338	35.9547	56.1396	61.8482	75.5265	35.5499	20.7863	57.8125	45.2991	95.0051	88.2516	85.2105	32.4528	84.1715	68.3162	58.3541	41.0112	49.6132	120.999	41.8662	65.3696	72.0169	61.2591	34.6304	61.6862	52.9762	26.0638	42.1416	72.8936
165	f	15	f_15	64.2739	54.6377	35.7261	55.584	65.3872	78.3918	35.2242	21.7037	60.7502	66.3462	92.1003	87.7727	83.1072	31.2359	85.9487	74.0583	53.6745	58.1081	69.6384	112.671	45.3623	70.5765	83.0239	74.9239	29.4235	52.9351	41.6901	25.6336	39.2028	64.5311
167	f	15	f_15	60.3754	58.0163	39.6246	65.6303	68.2991	75.7164	38.1521	23.1706	58.4754	35.7664	90.811	84.5446	87.319	38.4529	81.882	89.3687	63.7163	51.0345	65.0896	87.7337	41.9837	69.5378	72.3655	87.7788	30.4622	46.4148	43.8066	28.3307	41.4803	70.9364
201	f	15	f_15	63.8414	55.9544	36.1586	56.6381	64.6216	75.6301	38.3039	20.6051	56.9853	29.771	99.0922	90.2402	84.4133	30.4059	87.8226	78.4798	60.0109	58.125	67.9795	108.95	44.0456	68.9922	78.717	67.6532	31.0078	54.7471	44.9438	27.7649	42.9654	75.3974
218	f	15	f_15	63.3233	55.7931	36.6767	57.9196	65.7369	71.9574	35.8763	20.2533	55.2211	44.4444	95.7937	89.8607	83.4812	35.7975	82.534	85.8128	49.0842	40.2778	65.8394	71.2898	44.2069	69.8113	79.2335	82.7817	30.1887	52.1217	43.2432	29.4022	44.727	80.9963
245	f	15	f_15	61.5206	58.3594	38.4794	62.5472	65.9352	75.1113	39.4558	22.5313	58.5542	37.9032	96.7426	86.8119	84.1018	34.5041	84.8706	80.1299	63.2746	45.2703	56.7826	99.4954	41.6406	67.6856	71.3519	72.272	32.3144	51.664	47.7419	27.2961	41.3983	70.7009
250	f	15	f_15	66.3962	50.7162	33.6038	50.6109	66.2584	73.6592	35.6024	18.9928	56.5198	29.0909	98.9002	96.5631	86.5938	28.1434	86.3639	85.2735	61.7384	60.8	71.619	99.5545	49.2838	74.2268	97.1757	81.0531	25.7732	50.9242	34.7222	28.7726	43.4248	76.8312
255	f	15	f_15	62.6675	58.181	37.3325	59.5722	64.1661	75.7186	34.1566	20.421	54.7005	37.9032	91.802	82.4851	82.9955	33.5214	83.7714	81.0302	70.8657	46.1988	52.9477	107.68	41.819	66.7315	71.8774	67.2387	33.2685	55.8456	49.8542	29.0363	45.2518	82.7266
264	f	15	f_15	62.1657	55.8114	37.8343	60.8605	67.7897	78.7315	40.244	23.8345	62.9969	48.227	94.2618	89.1008	82.1331	28.7674	91.3182	77.7826	71.9385	56.7742	60.0219	121.607	44.1886	71.0821	79.175	70.7121	28.9179	47.5151	40.6824	25.054	36.9584	58.667
269	f	15	f_15	60.4993	60.036	39.5007	65.291	65.7949	69.2817	37.4341	22.1981	56.1967	24.3243	94.222	87.8301	83.4023	30.6536	81.9785	84.1708	54.6699	46.1078	64.9964	84.2798	39.964	66.0569	66.5667	59.6553	33.9431	51.9874	51.3846	28.7907	43.7582	77.8661
275	f	15	f_15	63.1899	56.1038	36.8101	58.2533	65.6108	78.6131	37.1376	22.2152	60.3507	71.5686	93.6361	86.6075	84.7176	34.0053	87.2728	75.5505	67.3845	48.9933	54.5065	118.974	43.8962	69.4672	78.2411	77.3677	30.5328	52.4139	43.9528	25.9812	39.599	65.6148
277	f	15	f_15	60.2168	59.7761	39.7832	66.0667	66.5537	75.4594	40.2008	21.7283	54.6167	38.806	92.3644	87.3041	83.5363	30.5938	89.7894	90.2219	81.9716	51.1905	55.6538	101.949	40.2239	66.7984	67.2908	61.5518	33.2016	50.2547	49.7041	30.1759	45.3407	83.0162
283	f	15	f_15	62.4621	56.1669	37.5379	60.097	66.8327	72.246	38.7187	23.4486	62.4664	17.3653	95.9398	92.9513	84.8449	33.2093	85.6069	75.5378	55.1503	27.451	47.0318	77.2684	43.8331	70.1754	78.0407	78.1394	29.8246	49.6274	42.5	25.0538	37.4874	60.0121
294	f	15	f_15	60.8025	58.4218	39.1975	64.4668	67.0939	75.7885	40.1261	25.3722	64.7291	35.1562	94.2034	87.1809	85.3351	27.1764	88.175	71.8269	67.2549	51.1628	54.2714	131.249	41.5782	68.3824	71.169	58.7769	31.6176	49.0449	46.2366	23.6354	35.2274	54.4228
299	f	15	f_15	62.1672	57.2116	37.8328	60.8565	66.1278	81.763	38.8391	22.5201	59.5254	59.1398	94.4373	82.6535	86.8751	33.0744	88.8945	78.9263	79.6334	50.4	49.9556	127.828	42.7884	68.8279	74.7898	73.0282	31.1721	51.2223	45.2899	26.734	40.4278	67.9169
301	f	15	f_15	63.0744	54.7023	36.9256	58.543	67.5029	76.2286	35.9655	21.8188	59.0884	24.2647	90.8469	88.7121	89.0218	32.689	89.9379	84.8793	57.9439	51.1111	66.6254	90.3802	45.2977	71.8163	82.8075	83.2963	28.1837	48.1419	39.2442	27.5833	40.8625	69.1548
304	f	15	f_15	61.7224	57.5126	38.2776	62.0158	66.5552	73.6918	37.7742	21.8762	57.1514	74.2857	95.2635	86.7655	76.6682	31.0528	89.8787	85.1816	68.3236	52.5316	61.9259	99.587	42.4874	68.8363	73.8749	68.5914	31.1637	50.2512	45.2722	28.4888	42.8048	74.8972
306	f	15	f_15	61.1586	56.0382	38.8414	63.5094	69.3124	70.8095	38.5364	23.232	59.8125	92.6316	97.9139	87.5181	82.5439	33.2782	85.3661	90.6651	68.5429	50.3759	62.4841	88.9229	43.9618	71.8816	78.4496	85.0721	28.1184	44.2744	39.1176	27.823	40.1414	67.1121
322	f	15	f_15	62.0797	55.1802	37.9203	61.0834	68.721	74.8128	34.535	22.5082	59.3566	50	89.5547	84.3862	85.5978	30.808	84.7234	89.1841	71.6253	58.0645	66.3209	98.1687	44.8198	72.1973	81.2246	80.0015	27.8027	45.516	38.5093	27.8959	40.593	68.3884
326	f	15	f_15	60.4965	59.2306	39.5035	65.2988	66.6944	80.7322	39.2859	21.3636	54.0803	49.1803	91.3257	81.6004	84.07	33.9429	87.6951	91.8703	82.3602	52.7273	57.6208	99.605	40.7694	67.3913	68.8316	70.1487	32.6087	49.9377	48.3871	30.598	45.8779	84.8329
329	f	15	f_15	62.9315	59.649	37.0685	58.9029	62.1443	67.4268	34.1469	22.5414	60.8101	48.2759	95.1817	90.3293	84.0594	31.1628	85.46	64.2535	40.5784	54.4379	71.2259	118.951	40.351	64.1189	67.6474	55.6874	35.8811	60.9157	55.9603	24.3236	39.1405	64.3651
338	f	15	f_15	61.7732	57.7838	38.2268	61.8825	66.1549	77.4637	35.8368	22.4834	58.8159	49.1228	92.5176	80.8051	86.9688	36.1489	83.4423	80.4049	54.3024	40	59.4783	83.6409	42.2162	68.3406	73.0588	78.0317	31.6594	51.1605	46.3259	27.2132	41.1355	69.9395
339	f	15	f_15	61.4835	58.5313	38.5165	62.6453	65.8049	71.9655	39.7869	23.2469	60.3558	36.0902	98.5053	89.5918	84.1355	35.289	86.3616	76.2016	53.4752	48.366	63.7654	99.5386	41.4687	67.4468	70.8486	73.115	32.5532	51.9643	48.265	26.0572	39.5976	65.607
348	f	15	f_15	60.0656	57.7524	39.9344	66.4846	69.1476	84.8658	39.044	28.5354	71.4557	72	94.6181	73.1353	84.0996	34.447	89.4985	63.8866	50.2295	37.1069	50.5517	114.897	42.2476	70.3358	73.1531	81.6763	29.6642	44.6181	42.1751	19.7105	28.505	39.8919
349	f	15	f_15	63.0594	56.3435	36.9406	58.5805	65.5632	77.6956	36.9856	21.4026	57.9381	28.5714	95.3941	85.1847	83.0604	34.3216	83.8371	79.989	57.8651	39.4737	56.2144	87.7869	43.6565	69.2308	77.4829	77.2235	30.7692	52.5247	44.4444	27.5457	42.0139	72.5152
350	f	15	f_15	63.5142	59.5577	36.4858	57.4451	61.2612	68.6221	32.4252	20.8784	57.2234	62.6263	95.0631	86.5276	81.7936	40.1623	85.2995	67.5616	41.7505	28.1609	55.6062	74.959	40.4423	63.6743	67.9043	70.3994	36.3257	63.2355	57.0492	26.1726	42.7229	74.6598
352	f	15	f_15	61.4768	55.7413	38.5232	62.6631	69.1107	75.1196	41.2767	24.6886	64.0875	79.3388	99.1403	88.4485	80.7332	33.2506	87.1187	80.2556	67.4405	51.0067	58.8299	108.032	44.2587	71.9925	79.4001	85.4697	28.0075	44.6954	38.9034	24.7904	35.8706	55.9713
363	f	15	f_15	64.4159	54.0753	35.5841	55.2412	65.8048	75.9698	36.6527	22.4354	63.0489	32.4561	94.8914	92.0398	79.2309	33.3725	86.2037	71.0065	53.081	51.6393	63.8479	113.903	45.9247	71.2941	84.9275	82.8842	28.7059	51.9646	40.264	24.2808	36.8983	58.5232
365	f	15	f_15	62.2232	57.4262	37.7768	60.7118	65.7832	71.581	36.5684	23.5232	62.269	57.8431	94.6191	88.9316	83.2344	38.2799	83.8884	72.4454	69.2466	51.5152	53.656	132.528	42.5738	68.4211	74.1364	82.9398	31.5789	52.0145	46.1538	24.7885	37.6821	60.5151
370	f	15	f_15	63.0817	59.3973	36.9183	58.5245	62.1548	76.6643	36.529	20.0939	54.428	30.3571	92.9162	87.6224	81.6598	32.5425	89.4917	74.7674	53.2192	55	67.9692	108.228	40.6027	64.3653	68.3578	58.7799	35.6347	60.8885	55.3633	28.2959	45.5248	83.6423
377	f	15	f_15	61.4333	56.9819	38.5667	62.7781	67.6823	70.3648	39.7542	20.0405	51.9633	63.5294	100.438	89.6023	82.5337	33.6681	88.0157	100.503	80.7877	47.2	57.5577	81.5941	43.0181	70.024	75.4942	78.6486	29.976	47.7492	42.8082	32.4803	47.9894	92.3525
380	f	15	f_15	57.7716	60.479	42.2284	73.0954	69.8233	74.0438	43.0209	27.1631	64.3243	59.0909	94.8322	83.8196	83.3922	31.5615	86.1651	82.4532	68.9209	58.9928	65.7229	108.862	39.521	68.4091	65.3468	68.3453	31.5909	43.2188	46.1794	24.8817	35.6352	55.3993
387	f	15	f_15	64.3501	53.7786	35.6499	55.3998	66.29	70.0437	33.5654	21.0169	58.9537	32.4786	94.7435	91.2987	83.9856	28.0256	84.2425	80.6174	56.2981	48.0916	63.7504	93.5745	46.2214	71.828	85.9475	71.4546	28.172	50.8522	39.2216	27.1761	40.9957	69.5389
391	f	15	f_15	61.1523	56.1999	38.8477	63.5262	69.1242	69.2599	36.7701	24.1909	62.271	30.3704	93.6883	89.202	81.9294	33.2284	86.8751	84.3619	71.4232	55.6452	62.4479	105.624	43.8001	71.6247	77.9364	83.8748	28.3753	44.6671	39.6166	26.0474	37.682	60.5129
393	f	15	f_15	61.3154	55.5499	38.6846	63.0913	69.6394	77.9017	36.0762	24.7146	63.8873	60	91.2976	80.398	87.109	34.5865	81.3606	82.7244	69.9895	50	57.6972	104.757	44.4501	72.4942	80.0182	91.1559	27.5058	43.5969	37.9421	25.1156	36.0653	56.4514
401	f	15	f_15	63.9126	57.2026	36.0874	56.4636	63.0869	72.6387	33.1	23.5114	65.1514	24.2647	89.1796	90.4953	87.4641	31.6308	91.4795	59.4722	25.7221	49.6644	78.2296	106.748	42.7974	66.9623	74.8171	64.1106	33.0377	58.5115	49.3377	21.953	34.798	53.4111
402	f	15	f_15	64.3165	55.3357	35.6835	55.481	64.4854	80.7934	37.4676	23.7626	66.5927	67.619	95.1872	87.8128	84.6711	32.3443	92.4512	60.5689	46.9906	37.0629	51.1721	119.579	44.6643	69.4444	80.7151	73.5098	30.5556	55.0739	44	21.5108	33.3577	50.0921
403	f	15	f_15	61.3496	59.27	38.6504	63.0003	65.2108	74.0218	41.8751	24.3003	62.8721	25.974	97.5226	92.0764	80.3675	30.3704	87.0956	69.5153	49.0191	55.5556	68.6597	116.398	40.73	66.39	68.7194	59.991	33.61	53.3489	50.625	24.1838	37.0856	58.9858
416	f	15	f_15	63.8342	57.3172	36.1658	56.6557	63.0976	76.9541	35.5171	21.7607	60.1694	38.8889	92.3963	88.1674	82.4515	32.1038	87.6075	68.0247	55.2408	45.509	55.7495	120.002	42.6828	66.8651	74.4678	64.7842	33.1349	58.4847	49.5549	25.1028	39.7841	66.1201
418	f	15	f_15	62.408	57.5013	37.592	60.2358	65.3759	82.5364	41.678	20.5242	54.5974	54.717	96.8503	86.5577	88.7298	27.7644	85.6493	85.6425	74.2074	41.0256	48.8999	97.962	42.4987	68.0982	73.9092	59.2663	31.9018	52.9616	46.8468	29.6529	45.3576	83.0766
426	f	15	f_15	61.2485	55.4111	38.7515	63.2693	69.9345	77.3585	38.3715	23.9638	61.8396	55.4688	94.0209	83.3842	82.7985	27.1992	87.0844	88.6606	60.033	39.7059	59.1742	75.6819	44.5889	72.8	80.4693	72.7978	27.2	42.9909	37.3626	26.6562	38.116	61.6368
431	f	15	f_15	59.6243	58.9143	40.3757	67.7168	68.5329	68.0675	38.4159	24.6281	60.9974	33.3333	95.9034	86.9042	83.9412	28.8911	86.7511	84.8492	62.465	50	63.1906	93.2546	41.0857	68.9076	69.738	64.029	31.0924	45.9154	45.122	26.6996	38.9588	63.8696
453	f	15	f_15	64.9804	55.1114	35.0196	53.8926	63.5433	82.5913	34.0189	20.5583	58.7051	65	93.653	81.6084	86.8321	35.5826	84.801	71.8884	54.8143	44.3038	57.5321	107.12	44.8886	69.0802	81.4507	79.4978	30.9198	57.3729	44.7592	26.2081	41.2445	70.257
463	f	15	f_15	63.6836	54.2723	36.3164	57.0263	66.9152	88.6133	38.3339	20.5485	56.582	38.8889	95.4459	79.4788	89.0234	31.8727	85.3837	87.7215	64.1376	44.6667	59.543	85.5158	45.7277	71.8045	84.2561	81.1692	28.1955	49.443	39.267	29.0225	43.3721	76.6536
466	f	15	f_15	62.7156	56.8289	37.2844	59.45	65.6082	78.313	36.3299	21.1139	56.6294	74	94.0559	82.9645	82.2211	30.7993	86.1755	82.6493	68.3966	42.4051	52.3372	98.032	43.1711	68.8363	75.9667	68.0314	31.1637	52.42	45.2722	28.4246	43.3248	76.5058
470	f	15	f_15	64.8883	54.7867	35.1117	54.111	64.088	80.6467	35.8125	21.0749	60.0224	30.9524	92.3151	88.8976	82.8343	30.3799	84.0195	71.2536	37.992	49.0066	72.8107	94.4611	45.2133	69.6787	82.5262	69.8134	30.3213	56.0354	43.5159	25.5886	39.9272	66.5206
472	f	15	f_15	64.7085	53.0893	35.2915	54.5392	66.4757	73.1644	35.5629	17.5261	49.6611	42.0561	98.277	90.6853	80.7473	36.1922	83.703	99.7264	82.4318	44.3709	54.0181	82.366	46.9107	72.4954	88.362	95.3941	27.5046	50.4308	37.9397	33.4326	50.2929	101.272
486	f	15	f_15	63.2002	54.9289	36.7998	58.2273	66.9953	74.1092	36.9828	19.3359	52.5436	52.4272	96.9123	88.4346	85.9023	30.3943	90.0204	96.2314	94.5182	52.0833	52.9364	102.242	45.0711	71.3147	82.0534	75.5637	28.6853	49.2643	40.2235	31.7609	47.4077	90.2254
487	f	15	f_15	63.6003	56.6707	36.3997	57.232	64.2302	73.683	33.6253	20.9791	57.6353	83.6957	91.7692	86.8887	83.765	32.1598	89.4589	75.9835	45.396	41.875	65.2735	84.4304	43.3293	68.1275	76.4579	68.7415	31.8725	55.69	46.7836	27.1792	42.3152	73.4189
490	f	15	f_15	61.2785	58.8242	38.7215	63.1894	65.8259	68.4144	36.9772	24.0653	62.1496	55.2632	96.7254	88.4304	82.6412	35.539	87.4157	72.8088	58.9557	48.2759	58.1173	114.088	41.1758	67.1946	69.9981	72.7937	32.8054	51.916	48.8215	24.8818	37.7994	60.8201
495	f	15	f_15	63.0697	58.1159	36.9303	58.5549	63.546	76.0869	36.4339	20.6495	55.9149	22.695	93.9113	87.0794	83.944	38.2353	82.5934	76.7671	62.1146	39.6552	51.1732	100.944	41.8841	66.4093	72.0699	75.5916	33.5907	57.3663	50.5814	27.9847	44.0384	78.7598
498	f	15	f_15	63.497	53.1003	36.503	57.4878	68.7436	77.2836	34.5662	23.4621	64.2743	80.9524	94.3381	82.4709	85.0771	32.1638	85.731	78.4656	30.2109	56.8182	83.3741	86.8513	46.8997	73.8614	88.323	90.887	26.1386	45.4681	35.3887	24.5255	35.6768	55.5071
499	f	15	f_15	64.805	56.1433	35.195	54.309	62.6878	76.2821	34.7491	22.3669	63.5514	63.1579	97.0345	86.4418	80.1903	30.5033	83.2463	61.1535	72.1002	43.8596	33.8103	212.126	43.8567	67.6749	78.1157	63.8606	32.3251	59.5208	47.7654	22.8177	36.399	57.275
500	f	15	f_15	65.4257	56.1033	34.5743	52.8452	61.6262	72.5418	32.6141	21.0535	60.8934	63.8298	96.8668	87.8286	85.0808	33.5908	83.5646	62.7109	45.4953	38.3117	55.2466	110.582	43.8967	67.094	78.2427	68.4903	32.906	62.2687	49.0446	24.0646	39.0493	64.1272
504	f	15	f_15	66.7244	50.6926	33.2756	49.8701	65.6418	79.6206	32.8998	17.856	53.6609	49	94.3347	87.8326	82.2516	30.9459	86.796	88.4312	73.6212	47.1831	56.0286	95.2294	49.3074	73.8971	97.2675	87.6074	26.1029	52.3419	35.3234	30.3833	46.2865	86.2574
514	f	15	f_15	63.1348	54.4642	36.8652	58.3912	67.687	78.2937	37.0989	21.6372	58.6928	39.8437	94.4584	85.9105	80.9373	29.1717	89.1589	86.4347	59.8447	41.2587	59.3294	80.456	45.5358	72.1248	83.607	75.4791	27.8752	47.7388	38.6486	27.9296	41.2628	70.303
518	f	15	f_15	63.1951	55.6318	36.8049	58.2402	66.1581	78.5939	37.7937	21.3044	57.8846	89.6552	99.9866	82.5782	83.9135	37.048	89.9232	82.2394	68.3611	47.5524	56.4032	102.515	44.3682	70.2083	79.7533	87.309	29.7917	51.1531	42.4332	27.8314	42.068	72.6755
519	f	15	f_15	63.6761	53.1388	36.3239	57.0448	68.3566	77.3405	35.3868	25.0587	68.9868	66.6667	92.8313	86.402	82.6447	31.2208	88.6598	66.8865	43.4072	59.8361	73.9349	120.997	46.8612	73.5931	88.1864	87.0089	26.4069	46.2916	35.8824	21.1651	30.9628	44.8823
520	f	15	f_15	61.6264	56.1326	38.3736	62.2682	68.3624	80.7896	40.507	21.0474	54.8487	15.7143	92.1589	87.3718	84.7578	32.6913	86.2129	97.4639	100.391	48.5075	46.9611	105.981	43.8674	71.1828	78.1495	80.7523	28.8172	46.2792	40.4834	30.8352	45.1055	82.2362
521	f	15	f_15	61.7385	56.3573	38.2615	61.9736	67.891	72.7854	35.6364	21.3985	55.927	74.4681	94.2297	83.8407	79.1064	32.7939	86.5821	93.0903	66.5761	50	64.2411	83.6089	43.6427	70.6897	77.4393	79.0911	29.3103	47.2949	41.4634	29.8903	44.027	78.7222
523	f	15	f_15	61.4215	56.457	38.5785	62.8093	68.3324	70.3139	34.213	22.7565	58.9876	91.6667	91.5668	84.6033	81.0755	34.7319	89.0014	88.3903	71.8199	43.5484	54.1313	91.0163	43.543	70.892	77.1259	84.589	29.108	46.3434	41.0596	27.9911	40.9631	69.4436
537	f	15	f_15	64.555	54.9278	35.445	54.9067	64.5302	82.5934	39.3235	21.0869	59.492	33.3333	100.787	86.0354	83.3551	31.5074	83.5633	73.6038	47.4354	36.5672	59.1195	84.035	45.0722	69.8198	82.0571	72.8902	30.1802	54.9663	43.2258	26.1072	40.4573	68.0046
547	f	15	f_15	63.7075	56.5887	36.2925	56.9675	64.1339	70.424	30.8639	27.451	75.6381	60.9756	90.1843	85.3045	85.4054	35.7512	85.1448	43.469	39.126	56.9444	61.2461	213.891	43.4113	68.1416	76.7137	76.4678	31.8584	55.9239	46.7532	15.5906	24.3095	32.1393
551	f	15	f_15	64.2244	55.6292	35.7756	55.7042	64.3109	80.4199	35.7543	20.2218	56.5241	49.0385	94.8272	84.1674	83.6273	29.9594	84.6618	78.252	67.4452	48.9933	56.0374	111.728	44.3708	69.0871	79.7616	66.9562	30.9129	55.4947	44.7447	27.9275	43.4257	76.827
552	f	15	f_15	59.6465	60.8897	40.3535	67.6543	66.2731	76.2715	38.9853	23.7766	58.9207	72.8972	94.0122	80.3634	92.5807	31.9148	88.8626	80.6348	63.8994	36.9427	50.0299	91.5748	39.1103	65.5702	64.2315	60.7805	34.4298	50.8908	52.5084	27.1956	41.0357	69.6456
558	f	15	f_15	65.0583	54.1008	34.9417	53.7083	64.5863	77.8491	31.0579	19.2656	55.1363	52.1277	89.6736	82.8348	85.765	31.3767	86.379	81.7241	54.8835	44.6043	62.7979	86.9124	45.8992	70.5508	84.8401	75.1687	29.4492	54.8316	41.7417	28.9416	44.8107	81.2726
578	f	15	f_15	63.1398	54.6589	36.8602	58.3787	67.4368	77.2207	37.9034	23.2516	63.0806	32.8467	95.3248	88.2031	83.3599	32.5085	88.0333	76.3661	51.2403	52.5547	68.1651	100.96	45.3411	71.8107	82.953	82.8137	28.1893	48.287	39.255	24.8673	36.8749	58.4568
580	f	15	f_15	63.1747	55.8736	36.8253	58.2912	65.9082	81.169	36.3126	21.9226	59.5315	58.2524	89.3552	85.8903	87.4599	33.2182	92.7761	78.1452	73.7422	46.0432	49.0833	120.041	44.1264	69.8482	78.9753	76.9515	30.1518	51.7263	43.1677	26.6411	40.4216	67.8995
585	f	15	f_15	62.8871	54.3215	37.1129	59.0152	68.3209	73.3042	37.3569	22.218	59.8658	37.6923	96.3133	89.6585	82.3225	28.6446	89.6241	86.4513	67.9134	47.7941	58.9887	93.7204	45.6785	72.6358	84.0892	76.0345	27.3642	46.368	37.6731	27.3869	40.0857	66.9593
589	f	15	f_15	61.2072	57.9552	38.7928	63.3793	66.9357	82.8212	42.0921	22.9325	59.1155	60.4651	95.0759	84.3414	85.2669	31.8573	90.4888	82.6799	48.1099	43.5294	67.1408	78.4146	42.0448	68.6924	72.5469	69.8986	31.3076	49.3971	45.5764	27.3375	40.8414	69.0875
590	f	15	f_15	61.0426	57.3599	38.9574	63.82	67.9174	76.5796	40.4155	23.8419	61.2	64.8855	95.4531	86.6339	83.9625	30.8075	90.5577	82.0484	64.8684	50	60.4694	100.778	42.6401	69.8529	74.3377	71.3831	30.1471	47.2377	43.1579	26.3232	38.7577	63.3296
591	f	15	f_15	62.0096	54.5342	37.9904	61.2653	69.6634	78.3395	39.5474	20.6483	54.3513	35.1145	95.6758	86.1232	85.3511	33.6975	84.8951	104.72	85.9922	49.6403	58.6464	80.8283	45.4658	73.3205	83.3711	92.6076	26.6795	43.5474	36.3874	31.7685	45.6028	83.9037
593	f	15	f_15	60.5979	58.6832	39.4021	65.0222	67.1437	75.237	42.4038	20.383	51.7307	81	100.638	86.1291	83.4703	38.7547	87.3323	98.5566	89.9091	48.2143	52.758	92.726	41.3168	68.1818	70.4064	83.0458	31.8182	48.9344	46.6667	32.3821	48.228	93.229
595	f	15	f_15	64.7183	54.802	35.2817	54.5158	64.3803	75.3581	35.1731	18.1567	51.4622	26.7857	93.9313	91.1482	83.8054	31.1564	85.9619	87.6335	69.3431	61.0738	69.1983	100.714	45.198	69.8381	82.4751	72.1406	30.1619	55.327	43.1884	31.2148	48.485	94.2147
599	f	15	f_15	62.9614	55.9501	37.0386	58.8275	66.1994	80.7901	36.2468	21.2743	57.4383	70.9091	94.9384	80.332	85.0317	35.2004	83.2465	83.2691	67.5206	38.4146	50.0622	92.1517	44.0499	69.9634	78.7307	81.9912	30.0366	51.0588	42.9319	28.1455	42.5162	74.0207
601	f	15	f_15	62.1653	56.3773	37.8347	60.8615	67.1098	75.0702	36.5564	20.99	55.4781	34.3284	91.7206	87.2341	85.1076	28.965	88.3649	90.7524	74.546	60.2564	67.3537	98.5788	43.6227	70.1721	77.3762	68.142	29.8279	49.0095	42.5068	29.8486	44.4773	80.1709
603	f	15	f_15	62.3125	59.1335	37.6875	60.4815	63.733	82.1872	38.4457	19.1348	50.7721	70.8333	95.1267	81.3052	85.1773	33.3536	91.0485	86.4307	79.3639	49.4444	53.578	106.774	40.8665	65.5832	69.1089	63.5571	34.4168	56.9047	52.4781	31.3458	49.1831	96.8703
607	f	15	f_15	65.6617	54.2478	34.3383	52.2957	63.299	80.0745	34.879	18.1568	52.8763	51.6129	96.0295	86.7361	83.4559	30.5163	87.015	81.1844	62.351	42.3841	55.75	93.6453	45.7522	69.6787	84.3394	70.1268	30.3213	57.9804	43.5159	29.7955	47.071	89.0211
608	f	15	f_15	57.8157	58.2664	42.1843	72.9635	72.3991	70.4505	40.1502	22.019	52.197	119.481	94.8073	82.3865	88.4793	32.548	89.314	125.276	108.585	49.5868	56.3036	70.3012	41.7336	72.1839	71.6255	84.4635	27.8161	38.1233	38.535	34.5772	47.7592	91.498
610	f	15	f_15	66.8092	51.4115	33.1908	49.68	64.5591	77.9391	33.4584	19.364	58.3414	61.2903	95.1252	90.8392	80.3281	27.1222	89.9719	75.7843	46.2626	46.3768	67.2657	90.9763	48.5885	72.7273	94.5091	72.326	27.2727	54.8968	37.5	26.8587	41.6032	71.3099
623	f	15	f_15	61.3582	57.9368	38.6418	62.9773	66.6964	75.4478	37.8416	26.0713	67.4692	66.129	96.1658	82.8169	85.1394	33.402	86.855	65.0565	29.2616	49.3333	77.2108	98.2136	42.0632	68.5535	72.6019	72.8164	31.4465	49.9332	45.8716	21.6662	32.4848	48.1476
624	f	15	f_15	62.5494	57.8968	37.4506	59.8735	64.685	78.8285	39.0745	21.8839	58.4342	53.7037	97.315	85.0738	85.2975	29.1856	88.235	76.0434	42.023	40.1316	66.9156	78.8674	42.1032	67.3118	72.7211	60.0993	32.6882	54.5954	48.5623	26.8547	41.5162	71.0477
630	f	15	f_15	62.8312	59.0079	37.1688	59.1567	62.9896	74.5186	36.273	20.2684	54.5305	56.6372	94.4653	87.1049	84.1497	31.152	83.992	77.3095	57.4849	44.9198	59.0441	98.4075	40.9921	65.2416	69.4688	58.4725	34.7584	58.7564	53.2764	28.6126	45.4243	83.3007
633	f	15	f_15	61.0007	56.1743	38.9993	63.9326	69.4256	69.2419	38.5406	23.8721	61.2117	62.6984	99.504	87.4956	86.893	36.722	85.2316	87.9777	62.4354	54.4828	67.6976	91.4772	43.8257	71.8447	78.0174	93.7043	28.1553	44.0391	39.1892	26.8986	38.7446	63.296
638	f	15	f_15	63.3665	53.2501	36.6335	57.812	68.7951	74.6029	35.1373	22.1591	60.4885	89.5833	97.1118	83.8923	81.0319	33.5866	83.976	87.0051	72.5591	46.2687	55.19	96.3567	46.7499	73.7769	87.7929	94.4936	26.2231	45.3592	35.5438	27.1499	39.4649	65.2435
645	f	15	f_15	60.2608	58.2531	39.7392	65.9454	68.2182	74.4301	41.2411	25.252	63.5442	26.1905	97.8226	85.8931	81.9418	31.1564	83.3559	78.1605	53.2237	44.4444	62.1692	91.465	41.7469	69.2771	71.6648	70.2546	30.7229	46.5884	44.3478	24.8408	36.4137	57.3045
652	f	15	f_15	61.9772	56.616	38.0228	61.3497	67.1592	71.3693	36.6896	26.3238	69.2316	84.5455	96.0816	87.2124	81.4177	31.6533	85.3649	62.8214	36.159	52.4823	72.6495	114.993	43.384	70	76.6286	73.8577	30	48.9	42.8571	20.6311	30.7196	44.3723
653	f	15	f_15	65.6453	54.4385	34.3547	52.3339	63.1074	89.5413	36.7646	20.6152	60.0069	42.9688	93.0495	84.3158	85.0551	32.8674	83.0413	68.3308	79.018	43.4286	34.5805	183.793	45.5615	69.4056	83.6935	74.5621	30.5944	58.46	44.0806	25.209	39.9462	66.5693
656	f	15	f_15	61.9477	59.1025	38.0523	61.4266	64.3836	80.3291	38.1896	21.0054	55.2014	66.3551	96.7044	80.0331	84.993	37.1684	85.3661	80.902	79.8237	44	44.7464	121.545	40.8975	66.0194	69.1976	72.2128	33.9806	55.319	51.4706	28.8144	44.7542	81.0744
663	f	15	f_15	61.4471	54.8503	38.5529	62.7416	70.2875	79.2965	35.6385	23.738	61.5726	60	89.7162	79.8434	84.7853	33.2079	86.5009	90.7995	74.0361	40.7407	51.6812	86.8186	45.1497	73.4774	82.3145	91.9981	26.5226	42.2727	36.0963	26.9788	38.3835	62.3385
665	f	15	f_15	63.8637	53.8464	36.1363	56.5835	67.11	72.7293	32.1485	22.0865	61.1201	75	92.3869	84.5574	88.278	30.4664	84.9912	79.2253	61.2894	51.5152	62.4917	104.052	46.1536	72.2689	85.7134	79.3974	27.7311	49.0091	38.3721	26.0572	38.8276	63.5268
666	f	15	f_15	63.3864	53.0376	36.6136	57.7625	69.0333	78.7964	37.6944	22.5353	61.5489	65.7407	95.8057	86.4437	84.2059	29.7626	85.0995	85.6082	72.3929	46.875	55.0758	99.418	46.9624	74.0891	88.5455	85.1025	25.9109	44.8577	34.9727	26.5101	38.4019	62.3924
012	f	18	f_18	62.3747	56.0059	37.6253	60.3215	67.1811	79.3051	39.0735	23.6208	62.7789	70.1657	97.3472	83.9046	84.465	32.3292	86.6792	78.2167	46.9233	49.2991	69.5838	90.5797	43.9941	70.532	78.5527	77.3804	29.468	48.8515	41.7795	25.6699	38.21	60.8645
019	f	18	f_18	63.2599	55.1117	36.7401	58.0781	66.6648	79.4387	35.9279	24.3697	66.33	33.913	90.4122	86.1312	86.5626	30.6797	85.1059	69.3885	31.3345	55.4194	79.8683	100	44.8883	70.9586	81.4496	74.9615	29.0414	50.0041	40.9273	23.1308	34.6971	52.3098
021	f	18	f_18	61.3842	56.6016	38.6158	62.9083	68.2238	81.384	40.808	23.6576	61.2641	55.6054	95.1511	83.7692	85.3743	33.6285	84.1821	85.0799	70.0833	56.1428	63.8733	103.311	43.3984	70.6995	76.6734	81.1426	29.3005	46.5765	41.4436	27.0352	39.6272	64.6826
022	f	18	f_18	60.6277	59.402	39.3723	64.9411	66.2811	76.1536	39.0625	26.0066	66.0531	55.6034	95.9089	82.3551	86.1831	34.7394	83.8732	68.4168	27.1324	52.8864	81.3159	95.0617	40.598	66.9628	68.3445	70.4129	33.0372	50.8726	49.3367	23.0694	34.8054	52.6931
031	f	18	f_18	61.8856	56.2887	38.1144	61.5884	67.7123	82.3729	37.0579	22.7318	59.6411	92.638	91.5816	79.7609	89.0377	34.3698	84.9542	86.6509	78.56	50.0154	54.6826	105.556	43.7113	70.6324	77.6555	82.6632	29.3676	47.6837	41.5782	27.9776	41.3184	69.2784
032	f	18	f_18	63.9837	56.3615	36.0163	56.2898	63.9022	70.8306	32.8309	20.4396	56.7509	45.7627	93.3852	88.1766	84.1983	35.5419	83.9154	78.4285	46.8764	42.2524	65.4845	82.2695	43.6385	68.2024	77.4259	76.2336	31.7976	56.489	46.6223	28.3109	44.3035	78.0666
033	f	18	f_18	62.4361	56.7075	37.5639	60.1639	66.2416	84.7761	40.5783	20.4703	54.4946	55.7895	93.8028	84.8143	85.2218	35.8123	83.3074	91.0515	99.8106	50.7474	46.0093	121.138	43.2925	69.339	76.3436	80.9884	30.661	50.9626	44.2191	30.7375	46.4022	85.15
041	f	18	f_18	62.926	56.8028	37.074	58.9168	65.2679	80.8508	38.8323	22.0417	59.4533	41.8719	90.1423	90.4359	89.4965	31.9805	85.7225	78.0232	51.2754	39.8785	60.4892	84.4961	43.1972	68.6476	76.0477	70.0229	31.3524	53.2146	45.6715	27.0991	41.5198	69.8359
048	f	18	f_18	64.9879	55.659	35.0121	53.8748	62.9046	82.3593	39.3115	19.8127	56.5883	46.2366	96.7368	91.5861	88.6238	34.4233	81.6306	75.3956	55.9354	41.9158	56.9078	97.6923	44.341	68.2296	79.6654	73.9269	31.7704	58.9708	46.564	27.9683	44.4614	78.57
056	f	18	f_18	61.6137	57.3893	38.3863	62.3015	66.8875	80.6214	39.7223	23.3423	60.8089	67.4877	95.2883	82.9939	85.797	31.4568	90.1141	80.9939	86.6967	52.417	49.0667	131.897	42.6107	69.1579	74.2486	70.536	30.8421	49.5047	44.5967	26.8191	40.0958	65.9373
060	f	18	f_18	64.1864	54.2419	35.8136	55.7963	66.0259	78.5382	36.6917	21.9067	61.1686	41.7062	97.5033	85.8741	84.3152	32.0925	87.0736	77.3976	50.0281	49.5152	67.3678	94.964	45.7581	71.2895	84.3595	79.6873	28.7105	51.4558	40.2731	26.2952	39.8256	65.1078
064	f	18	f_18	64.3047	54.1635	35.6953	55.5096	65.9029	70.2758	31.2186	20.1698	56.5055	60.4938	91.8355	87.1423	85.0369	34.2142	83.2915	86.1204	72.8134	47.5028	55.6145	99.1803	45.8365	71.2802	84.6262	84.9168	28.7198	51.7385	40.2915	29.3646	44.5574	78.855
066	f	18	f_18	63.4638	53.3619	36.5362	57.5702	68.4687	71.9331	34.6901	21.9714	60.1358	64.9718	96.8353	86.5059	86.631	33.9127	83.1368	88.8368	78.5754	47.8955	53.914	100	46.6381	73.4877	87.3995	94.0005	26.5123	46.052	36.0771	28.0114	40.9112	68.0313
068	f	18	f_18	58.5636	59.363	41.4364	70.7544	69.8016	66.3863	36.8637	26.0949	62.9759	78.866	90.2779	86.9331	81.744	38.0504	89.9094	87.582	83.5942	53.5233	55.6395	109.836	40.637	69.3894	68.455	86.2542	30.6106	43.2632	44.1142	26.4483	37.8907	60.1671
077	f	18	f_18	63.1014	54.8744	36.8986	58.475	67.2419	80.8217	37.2961	22.0317	59.7089	50.8571	92.8715	84.9733	86.7367	32.2141	85.0647	84.7958	82.7359	52.4061	53.5624	115.385	45.1256	71.5128	82.2343	80.8685	28.4872	48.7169	39.8351	27.7775	41.3099	69.1855
079	f	18	f_18	66.8713	54.0482	33.1287	49.5411	61.2948	81.9869	35.1949	17.9974	54.3255	35.3293	95.572	90.6648	85.4768	31.6663	83.9571	74.1592	40.5605	44.07	69.4097	85.6164	45.9518	68.7168	85.0201	69.5585	31.2832	63.1459	45.5247	28.7035	46.8285	86.1999
081	f	18	f_18	62.6278	58.1499	37.3722	59.6734	64.2687	69.2707	32.7116	23.8805	63.8992	46.2312	93.626	84.523	83.3385	38.4625	81.9083	66.802	40.3197	38.7542	63.0339	92.0354	41.8501	66.8235	71.9694	77.4706	33.1765	55.5968	49.6479	23.8692	37.1398	58.1224
082	f	18	f_18	64.7446	56.2536	35.2554	54.453	62.6722	73.5987	37.4315	19.7468	56.0108	39.4872	99.5844	93.7893	81.8547	32.0295	83.4751	75.5734	50.2966	47.5979	65.1246	96.7105	43.7464	67.5676	77.7664	66.7282	32.4324	59.5603	47.9999	28.2099	45.0118	80.3626
083	f	18	f_18	64.5331	56.5859	35.4669	54.9593	62.6781	83.1814	35.9159	19.4863	54.9421	48.2759	91.7464	85.6309	86.1045	32.6322	86.8467	77.4757	59.5539	42.6622	55.9257	98.4615	43.4141	67.2742	76.7225	67.0817	32.7258	59.5455	48.6454	28.9154	46.1333	83.9671
088	f	18	f_18	64.761	52.9379	35.239	54.4139	66.5667	73.9486	34.4864	22.1654	62.9002	50.2513	96.0649	89.2159	91.1778	31.3439	81.4443	76.0826	43.5838	56.2119	74.916	98.6207	47.0621	72.6705	88.9006	83.3448	27.3295	50.2252	37.6075	25.4369	38.2126	60.7512
090	f	18	f_18	64.8013	53.2475	35.1987	54.3178	66.1038	78.2857	35.4843	19.525	55.4709	50	93.1636	89.5707	84.2224	32.0108	88.1349	88.8461	69.1098	45.4855	57.5953	88.8889	46.7525	72.1474	87.8021	82.9184	27.8526	51.2772	38.6052	30.1154	45.5577	82.1291
092	f	18	f_18	62.8431	56.8157	37.1569	59.1264	65.399	67.9675	36.7443	24.6331	66.2948	72.8723	98.6646	92.6714	80.055	34.496	84.1797	65.5643	36.5723	45.7088	69.7159	100	43.1843	68.7177	76.0078	75.7771	31.2823	52.9075	45.523	22.6859	34.6885	52.3246
093	f	18	f_18	65.4594	52.7785	34.5406	52.7664	65.4445	82.2959	36.0449	20.9889	60.766	29.5775	93.1421	89.1173	83.8073	34.1446	82.4612	76.3768	46.9743	48.0781	68.0663	92.4812	47.2215	72.1387	89.4712	88.4073	27.8613	52.8013	38.6219	26.3924	40.3279	66.3659
095	f	18	f_18	65.1786	55.5003	34.8214	53.4245	62.7409	84.2717	39.439	21.4268	61.5334	50.5618	96.6251	90.6595	86.0614	38.2386	89.2527	66.5722	53.4973	46.8668	57.3023	122.857	44.4997	68.2735	80.1794	82.2872	31.7265	59.3856	46.4697	24.8042	39.5343	64.2486
097	f	18	f_18	62.6211	60.6622	37.3789	59.6906	61.6181	69.087	34.0898	22.3147	59.6988	39.6552	97.9335	84.4095	84.1103	38.6236	81.5208	66.4786	47.632	40.216	57.1646	105.825	39.3378	62.8188	64.8474	65.2558	37.1812	62.2899	59.188	25.5157	41.4094	69.3639
100	f	18	f_18	63.0074	58.7586	36.9926	58.7115	62.9569	70.5352	33.7167	22.4942	60.8073	51.3089	92.3906	88.1227	83.7169	35.0666	81.3746	68.2725	27.2662	45.2387	78.1299	84.8101	41.2414	65.4548	70.1879	66.4429	34.5452	58.8388	52.7771	25.2903	40.1707	66.0623
107	f	18	f_18	65.6997	53.5697	34.3003	52.2078	64.0294	76.0541	32.0275	20.9134	60.9713	28.6385	91.0599	88.5804	82.2526	37.1494	83.0878	71.303	41.7766	50.7123	71.1222	100	46.4303	70.6706	86.6728	89.5132	29.3294	56.1782	41.5016	25.6481	40.0568	65.6978
108	f	18	f_18	63.907	56.4232	36.093	56.4774	63.9683	82.4599	39.6565	22.2452	61.6329	43.7209	97.6366	87.2135	88.1868	33.5938	87.3255	69.8009	44.3133	41.5569	62.8972	94.6565	43.5768	68.1878	77.2319	72.0065	31.8122	56.3274	46.6539	25.1504	39.317	63.7923
118	f	18	f_18	60.3062	56.1014	39.6938	65.8204	70.7537	85.5166	41.9602	24.8586	62.6258	54.8387	93.4364	79.7829	86.0391	32.6536	84.6407	92.6178	100.585	44.5267	39.7549	120.93	43.8986	72.7928	78.2487	87.3648	27.2072	41.3354	37.3761	27.0873	38.284	61.1313
120	f	18	f_18	61.8951	56.4937	38.1049	61.5636	67.4498	72.9639	35.7367	21.2306	55.7163	48.6911	91.8131	86.652	82.2776	32.8144	84.1734	93.7576	83.8727	56.554	61.1345	98.6667	43.5063	70.2904	77.0109	77.636	29.7096	48.2585	42.267	30.5183	45.246	81.2079
123	f	18	f_18	64.8574	53.9408	35.1426	54.1845	65.1504	82.3297	40.1774	20.1333	57.2903	55.1724	95.9403	93.8747	79.0962	28.1241	87.2533	81.7103	65.4227	61.1155	68.8665	108.609	46.0592	71.0162	85.3885	68.9097	28.9838	53.491	40.813	28.4757	43.7077	76.2916
124	f	18	f_18	64.7013	57.5042	35.2987	54.5565	61.3846	73.9119	31.402	21.0262	59.5664	67.0968	88.7731	87.7233	91.0801	32.1137	87.8861	66.0602	53.5052	36.5551	48.613	113.83	42.4958	65.68	73.9004	61.4579	34.32	62.9072	52.2532	25.5094	41.5566	69.7652
125	f	18	f_18	63.8727	55.5454	36.1273	56.5614	65.041	77.0622	35.5464	21.913	60.6551	39.0863	91.1306	89.489	84.5023	31.2139	86.3065	75.1702	46.2007	34.4316	59.7006	76.7241	44.4546	69.5987	80.0328	71.459	30.4013	53.7492	43.6808	26.2788	40.4034	66.6117
127	f	18	f_18	63.6215	59.1201	36.3785	57.1796	61.5333	78.9364	35.8117	19.4261	53.4	65.0685	91.5919	86.6261	86.6422	31.5846	88.3115	76.178	58.1287	48.6381	60.8076	105	40.8799	64.2549	69.1473	56.7761	35.7451	62.5137	55.6302	29.3032	47.6217	89.1793
128	f	18	f_18	63.0649	56.1781	36.9351	58.5667	65.7464	75.9254	35.331	19.7421	53.4507	39.8936	93.8138	84.6937	79.7771	32.9079	88.9806	91.1843	78.0779	61.4547	66.995	100.599	43.8219	69.487	78.0054	74.9408	30.513	52.0996	43.9118	31.2339	47.5066	88.8792
130	f	18	f_18	65.549	53.6629	34.451	52.5576	64.1989	75.2099	33.1045	17.9223	52.0227	45.4023	91.4859	91.5425	81.0316	31.7096	85.8243	87.8362	119.088	42.9944	22.712	215.517	46.3371	70.6908	86.3485	76.4801	29.3092	55.7659	41.4612	31.4463	48.9827	94.1563
131	f	18	f_18	65.0347	51.8308	34.9653	53.7641	67.4605	80.0111	34.3981	19.6216	56.1173	64.2857	93.1034	85.8869	87.0109	31.5035	85.3794	93.1074	84.7015	46.5024	51.3323	97.2973	48.1692	74.067	92.9356	89.9768	25.933	48.2349	35.013	30.2967	44.9103	80.0293
132	f	18	f_18	62.9516	56.4255	37.0484	58.8521	65.6588	76.9369	35.9782	21.5735	58.2306	39.2523	94.9995	83.6414	85.22	33.5511	85.7124	81.4095	77.6277	45.51	48.0413	116.364	43.5745	69.219	77.2247	75.448	30.781	52.3024	44.4691	27.9569	42.5791	73.1215
133	f	18	f_18	64.4494	57.6086	35.5506	55.1604	61.7105	84.2042	37.2217	18.5329	52.1311	53.6424	97.7193	82.0077	88.5508	33.733	85.5768	78.7727	61.2757	42.5664	55.3236	97.6744	42.3914	65.7747	73.5852	64.8285	34.2253	62.0469	52.0342	30.1617	48.876	93.7559
134	f	18	f_18	61.6968	57.7257	38.3032	62.083	66.3538	76.2456	35.5389	21.923	57.2353	45.1163	94.7118	79.2707	87.3008	38.1315	78.0393	86.1687	63.1211	40.2803	56.2536	83.0986	42.2743	68.5194	73.2329	82.9953	31.4806	50.7073	45.9441	28.9925	43.6938	76.3407
137	f	18	f_18	63.4612	58.3441	36.5388	57.5767	62.6264	79.7818	38.3775	22.9783	62.8874	57.2072	94.3991	88.5031	82.4501	29.7612	88.8477	63.7369	45.5816	41.2604	57.9922	111.628	41.6559	65.6399	71.3968	56.8545	34.3601	59.677	52.3463	23.8208	38.0363	60.4831
138	f	18	f_18	64.2135	54.5976	35.7865	55.7306	65.546	81.806	36.4832	23.3434	65.2296	68.8172	95.8522	83.4856	85.9648	35.431	80.252	68.1117	37.8079	43.3217	68.5386	92.8	45.4024	70.7054	83.1583	85.5164	29.2946	52.5646	41.4318	23.4672	35.8027	54.8872
141	f	18	f_18	66.5017	57.7674	33.4983	50.3722	57.9884	74.689	30.0468	17.4536	52.1027	38.5093	92.7482	86.1083	78.7218	37.2113	81.9134	67.7028	52.7443	46.144	58.0432	117.424	42.2326	63.5062	73.1081	64.7546	36.4938	72.4484	57.4651	28.4431	49.0496	94.1402
142	f	18	f_18	61.4673	58.7907	38.5327	62.6881	65.5421	80.8247	39.3915	22.6715	58.837	44.9761	95.1189	81.7346	85.2655	33.3991	87.3109	80.0558	58.1545	43.9944	59.3161	92.6471	41.2093	67.0426	70.0948	67.941	32.9574	52.5736	49.1589	27.5855	42.0882	71.5336
143	f	18	f_18	60.2975	57.8836	39.7025	65.8444	68.5902	81.8805	41.9235	23.1911	58.4122	46.6942	97.9489	79.3886	83.9583	31.0084	84.9904	92.6514	90.6999	57.6869	58.5782	106.289	42.1164	69.8477	72.7605	71.8308	30.1523	45.7933	43.1687	29.1016	42.4282	72.6358
148	f	18	f_18	67.157	51.6934	32.843	48.9048	63.5342	88.9798	34.5457	16.5176	50.2925	54.5455	94.2531	84.2279	86.3949	33.9699	84.2924	88.5344	84.089	50.3757	52.8674	107.627	48.3066	71.9308	93.4483	87.0523	28.0692	57.3955	39.0224	32.2848	50.8148	101.039
151	f	18	f_18	62.73	55.6569	37.27	59.4134	66.9639	89.1089	41.7022	20.2588	54.3567	48.0392	93.5986	84.1557	87.977	32.6673	85.5597	94.3445	83.8116	50.1974	55.7575	95.4248	44.3431	70.6889	79.6723	78.7827	29.3111	49.3342	41.465	31.1677	46.5441	85.6271
152	f	18	f_18	62.9252	54.3527	37.0748	58.9187	68.2114	80.2328	36.8375	22.3475	60.2769	41.0628	92.5503	84.199	89.6568	30.9441	84.3183	87.3797	59.8128	53.0151	67.8381	89.4366	45.6473	72.5421	83.9834	81.7523	27.4579	46.6031	37.8511	27.7768	40.7216	67.5577
155	f	18	f_18	60.559	58.8002	39.441	65.1282	67.0763	75.1017	39.9636	23.4822	59.5375	57.8704	94.8013	86.185	84.1687	33.4691	85.5628	84.0946	67.9425	44.0436	54.7911	95.5882	41.1998	68.0325	70.0675	71.2283	31.9675	49.0839	46.9885	27.687	41.2769	69.3292
156	f	18	f_18	65.4719	52.6065	34.5281	52.7373	65.6346	76.1638	32.6636	19.7044	57.0677	43.9306	92.7555	87.6714	86.0596	30.9296	87.4395	84.0259	64.4502	45.8527	58.4675	93.3333	47.3935	72.3875	90.0905	81.0835	27.6125	52.3586	38.1454	28.8758	43.9948	77.0923
157	f	18	f_18	60.9398	60.6738	39.0602	64.0964	64.3774	69.649	38.1735	24.1844	61.9157	36.214	95.5719	89.4713	82.0922	30.242	87.7208	70.4291	46.5226	50.1098	67.0445	106.122	39.3262	64.5329	64.8158	55.0257	35.4671	55.334	54.9597	25.0887	38.9712	62.9424
158	f	18	f_18	64.111	54.8553	35.889	55.9795	65.4249	79.6433	38.5372	21.2264	59.1444	61.3757	94.0134	91.9415	84.4019	29.5531	88.4582	79.108	70.1347	50.9259	56.4924	113.953	45.1447	70.4165	82.2978	70.3439	29.5835	52.8471	42.0122	27.3517	41.8063	70.6851
160	f	18	f_18	63.6503	57.5447	36.3497	57.1084	63.1677	72.9052	35.6367	18.6479	51.3016	43.6709	98.7973	86.6352	81.9028	37.6173	80.6615	85.2558	67.4417	45.8447	57.1604	94.0741	42.4553	66.7009	73.7781	75.3505	33.2991	58.3087	49.923	31.4016	49.7115	96.9006
164	f	18	f_18	62.2254	58.7341	37.7746	60.706	64.3145	77.2715	37.6788	23.5062	62.2275	50	94.0094	85.4428	88.555	31.8524	86.0969	69.6961	47.5575	46.772	63.6796	105.385	41.2659	66.3167	70.2587	62.712	33.6833	55.486	50.7916	24.8714	38.6716	62.1454
165	f	18	f_18	64.0227	54.3552	35.9773	56.1945	66.1892	77.4893	36.1898	21.957	61.0303	48.2955	94.143	88.28	83.5704	32.0365	82.9205	78.2157	50.6761	48.826	66.8442	93.3884	45.6448	71.2946	83.975	79.5682	28.7054	51.0821	40.263	26.4454	39.9542	65.4663
167	f	18	f_18	64.1174	56.087	35.8826	55.9639	63.9767	77.1053	34.6225	21.0018	58.5292	27.3148	90.7072	88.4555	87.1254	35.0463	81.5123	75.4395	39.0628	51.5306	74.9024	91.195	43.913	68.4884	78.2944	76.1709	31.5116	56.307	46.0101	27.1758	42.4777	72.5752
201	f	18	f_18	65.3791	55.8839	34.6209	52.9541	61.9515	81.0138	36.0809	19.4854	56.282	43.6842	97.8929	85.9148	84.7084	28.9024	87.3007	72.8246	77.5692	56.0287	53.1639	144.715	44.1161	67.4774	78.9424	59.9661	32.5226	61.4166	48.1978	27.7087	44.7265	79.4684
218	f	18	f_18	63.3482	56.2996	36.6518	57.8577	65.1014	71.9514	36.6313	21.5222	58.7208	45.641	96.729	90.9694	82.0064	34.4577	83.1294	78.867	48.326	35.9274	60.7393	75	43.7004	68.9845	77.6213	76.6406	31.0155	53.6066	44.9601	27.5235	42.2779	71.9982
245	f	18	f_18	62.3036	57.5791	37.6964	60.5044	65.4689	77.8964	38.0621	22.0565	58.5108	24.6914	94.1551	85.7718	86.06	32.848	83.095	80.5098	64.358	47.2523	57.8345	101.481	42.4209	68.0874	73.6741	70.0832	31.9126	52.7442	46.87	27.8009	42.4643	72.5751
250	f	18	f_18	66.1902	51.8639	33.8098	51.0797	65.1895	79.8477	37.6859	22.0463	65.2068	34.2593	97.8526	94.427	91.5347	28.8099	85.305	67.337	21.919	57.662	86.2185	99.3197	48.1361	72.7239	92.8125	76.8135	27.2761	53.399	37.5063	23.4404	35.9573	55.1435
255	f	18	f_18	61.4165	59.7728	38.5835	62.8228	64.5503	74.8164	36.1049	22.5929	58.5559	41.5525	92.5374	83.0108	81.2722	31.2557	86.8695	77.1505	63.9636	42.9075	52.666	105.6	40.2272	65.4991	67.3002	59.338	34.5009	54.9179	52.674	27.3496	42.3694	72.3572
264	f	18	f_18	62.4465	55.8494	37.5535	60.137	67.2406	77.9082	39.166	22.9497	61.1119	59.6413	94.2754	88.6718	80.9885	27.7004	91.021	81.6917	78.7173	54.7875	56.4337	118.841	44.1506	70.7014	79.0528	66.8448	29.2986	48.7197	41.4399	26.7617	39.8	65.1264
269	f	18	f_18	62.8937	60.3354	37.1063	58.9984	61.5	71.3513	34.5186	18.6894	50.3672	56.4103	94.7591	86.5348	84.1233	32.231	78.9914	80.8727	48.1885	41.1518	64.9349	78.3626	39.6646	63.0661	65.7402	55.0357	36.9339	62.6015	58.5638	31.1359	50.6275	100.517
275	f	18	f_18	62.6451	56.2447	37.3549	59.6294	66.415	73.0699	36.3926	21.9545	58.7727	45.6731	94.7236	88.1769	80.5926	34.0544	86.4148	83.5159	74.4079	45.4572	51.4055	105.882	43.7553	69.8464	77.7946	78.8821	30.1536	50.5683	43.1713	28.0488	42.2326	71.8576
277	f	18	f_18	61.7629	58.8528	38.2371	61.9094	64.9707	76.7328	38.8926	22.4785	58.7871	46.2617	93.36	87.6937	83.4313	31.3029	86.1089	78.1575	61.2481	48.7332	59.8248	104.225	41.1472	66.6212	69.9154	62.4778	33.3788	53.9156	50.1025	27.378	42.1391	71.6809
283	f	18	f_18	64.4062	56.7957	35.5938	55.2645	62.6699	85.0472	37.8356	21.4317	60.212	74.7059	94.2853	85.3788	90.736	31.6551	85.1633	68.4591	45.1259	34.3347	56.7158	88.4298	43.2043	67.081	76.0697	64.5054	32.919	59.5663	49.0736	25.5559	40.7786	67.725
294	f	18	f_18	62.1874	57.9429	37.8126	60.8042	65.2583	72.0386	37.1332	21.9024	57.9236	45.8128	94.3592	89.8418	83.69	27.151	86.8812	80.8376	82.8564	48.8449	47.5674	127.027	42.0571	67.6296	72.5838	56.725	32.3704	53.2371	47.8642	28.0843	43.0356	74.2972
299	f	18	f_18	63.067	56.7115	36.933	58.5614	65.1243	82.7485	37.1279	21.7877	58.9926	62.0112	92.4351	82.8879	88.9778	31.9884	87.6382	78.4335	76.4841	49.3445	50.6035	124.324	43.2885	68.6389	76.3311	70.0118	31.3611	53.5525	45.6901	27.3542	42.0031	71.2007
301	f	18	f_18	63.7263	54.5232	36.2737	56.9211	66.5289	76.373	35.3627	22.2205	61.258	40.1961	90.7742	89.6129	89.3717	33.9369	86.7399	79.0662	54.3998	54.0928	68.4146	100	45.4768	71.3627	83.4082	84.569	28.6373	50.3106	40.1293	26.4643	39.7787	64.9363
304	f	18	f_18	62.034	57.815	37.966	61.2019	65.6681	78.5341	37.8743	21.8452	57.5388	82.8221	93.5553	84.2274	79.0072	31.2757	87.9187	82.9118	66.2883	51.3845	61.1317	101.379	42.185	68.0031	72.9656	66.4703	31.9969	52.2809	47.0522	28.4652	43.347	75.3353
306	f	18	f_18	62.1738	55.9372	37.8262	60.8395	67.6226	72.1833	37.0501	23.5129	62.1602	68.5279	96.8428	87.1164	81.7562	32.4874	83.6815	80.9656	75.7909	48.9443	52.2074	115.789	44.0628	70.8703	78.7718	79.0394	29.1297	47.8795	41.1028	26.2146	38.766	62.3646
322	f	18	f_18	63.2403	54.4873	36.7597	58.1269	67.4647	73.3779	32.2101	21.7833	59.2587	51.3514	89.5843	84.298	83.7545	31.1283	83.2699	86.653	72.3966	65.0763	70.8221	106.04	45.5127	71.9679	83.5291	79.9168	28.0321	48.2258	38.9509	28.1928	41.7891	70.5197
326	f	18	f_18	60.5432	58.7272	39.4568	65.1713	67.1866	79.8047	39.901	21.2173	53.7734	54.7739	91.5633	83.7871	81.2454	33.4193	85.5888	96.3012	97.7762	55.5707	54.8902	105.128	41.2728	68.1708	70.2789	71.5765	31.8292	48.8392	46.6903	31.5997	47.0328	87.4647
329	f	18	f_18	61.7776	59.9785	38.2224	61.871	63.7268	66.0092	35.4804	23.4348	61.3117	82.1429	95.5899	90.8836	83.1592	31.2527	83.018	69.6589	38.5271	39.2734	66.4132	84.8921	40.0215	64.7832	66.7264	57.491	35.2168	56.9198	54.3611	25.2675	39.6497	64.669
338	f	18	f_18	64.1028	56.9316	35.8972	55.9995	63.0533	74.1797	32.5757	22.369	62.3139	51.9774	93.8374	83.5697	84.8173	37.3203	80.844	66.1804	40.602	43.0628	65.0687	100	43.0684	67.1866	75.6495	76.4145	32.8134	58.596	48.8393	24.4515	38.7791	62.2318
339	f	18	f_18	62.1805	57.8375	37.8195	60.8222	65.3892	75.429	39.7349	21.9581	58.0602	48.7179	97.6599	88.686	82.3333	34.7668	83.6089	81.0448	66.8689	42.7874	52.7948	100	42.1625	67.8066	72.8981	73.2267	32.1934	52.9304	47.4783	28.0502	42.8973	73.8842
348	f	18	f_18	58.4469	59.0993	41.5531	71.0955	70.3106	79.5643	41.5873	31.0778	74.7905	77.3519	96.8914	75.8779	82.6244	34.6005	90.2994	61.5415	52.0043	42.9324	51.7763	134.737	40.9007	69.9792	69.2067	80.6548	30.0208	42.226	42.8995	18.2713	25.9865	34.7457
349	f	18	f_18	61.5169	58.0811	38.4831	62.5569	66.2574	74.3175	39.944	22.5916	58.7054	50	97.648	87.9877	82.6296	34.4632	85.817	82.9877	58.8787	45.5468	61.3662	89.4366	41.9189	68.142	72.173	73.7144	31.858	50.9265	46.7524	28.0022	42.2627	71.9912
350	f	18	f_18	62.6641	60.3893	37.3359	59.581	61.8254	67.8969	33.3742	23.0567	61.7548	61.0169	95.1065	86.7447	81.4181	39.7452	84.7575	63.5931	47.1277	49.2838	62.4151	124.167	39.6107	63.2112	65.5924	68.2911	36.7888	61.7457	58.1997	24.2764	39.266	63.5837
352	f	18	f_18	61.5333	56.4441	38.4667	62.5137	68.1501	77.5415	42.0398	24.837	64.5674	87.2449	98.4892	88.0567	80.5528	30.3253	88.0812	77.6588	57.1465	49.5415	62.8693	101.471	43.5559	70.7843	77.1665	73.4728	29.2157	46.7349	41.2742	24.7342	36.2937	56.2106
363	f	18	f_18	66.1185	53.281	33.8815	51.2436	63.5902	79.0575	34.3833	20.5948	60.7847	39.0625	94.7856	89.5409	80.0129	33.4147	83.575	70.4559	44.3173	44.2696	64.9452	96.748	46.719	70.6595	87.6841	80.4712	29.3405	57.2569	41.5238	25.6528	40.3409	66.3668
365	f	18	f_18	61.4769	57.7405	38.5231	62.6629	66.7177	70.2051	37.5935	23.5473	61.1252	59.2179	94.5926	90.3394	81.4057	35.8542	86.2528	79.8087	76.1773	54.5381	56.6067	120.721	42.2595	68.7405	73.1886	78.8443	31.2595	49.8853	45.4747	26.5622	39.8128	65.1332
370	f	18	f_18	61.3957	59.3487	38.6043	62.8778	65.0465	71.6848	37.1003	23.2288	60.1715	31.5574	92.0976	89.3728	79.1075	32.1478	89.9268	75.8043	49.7	51.24	68.0312	99.359	40.6513	66.2119	68.4956	62.9976	33.7881	53.7361	51.0302	26.4962	40.7343	67.697
377	f	18	f_18	63.0836	55.0993	36.9164	58.5198	66.9997	84.362	40.7185	20.0809	54.3955	70.4403	98.0499	84.1191	87.5737	30.3515	88.4889	94.555	92.4449	48.171	49.3277	103.279	44.9007	71.1764	81.4904	74.9496	28.8236	49.2544	40.4959	31.2034	46.5725	85.6182
380	f	18	f_18	60.4398	58.9953	39.5602	65.4539	67.0566	76.9338	38.7934	24.0189	60.7148	67.8571	94.6409	81.4003	83.1224	32.0267	81.7596	81.7659	69.6259	51.709	58.8789	107.407	41.0047	67.8439	69.505	67.5709	32.1561	49.1279	47.3972	26.9365	40.1698	66.1615
387	f	18	f_18	64.5385	54.2388	35.4615	54.9463	65.3803	68.888	32.1799	20.0465	56.5302	52.1212	93.7624	90.6721	81.7247	25.41	86.4445	84.0698	62.5663	55.318	66.7469	98.5816	45.7612	70.9052	84.3697	61.9254	29.0948	52.9512	41.0333	29.1047	44.516	78.7474
391	f	18	f_18	62.4295	56.8985	37.5705	60.1807	66.0307	68.0679	35.5418	23.3808	62.2317	49.7561	95.0868	91.2473	79.1191	31.5779	87.0062	75.3325	59.3864	50.2641	60.792	109.756	43.1015	69.0403	75.7515	70.4189	30.9597	51.4446	44.843	25.5899	38.7545	62.2746
393	f	18	f_18	61.6116	55.2374	38.3884	62.307	69.497	76.6269	35.2542	24.7258	64.4095	60.3015	91.0968	81.0569	86.4579	35.5095	79.5612	83.3346	76.8032	54.4434	58.0139	112.613	44.7626	72.6528	81.0367	94.3375	27.3472	43.8911	37.6409	25.4195	36.5765	56.7873
401	f	18	f_18	64.0751	58.2804	35.9249	56.0669	61.6415	73.8488	32.3141	23.0428	64.1414	34.0611	88.0089	88.6778	87.3845	31.3638	90.4311	59.3229	37.4686	48.1095	67.2258	120.635	41.7196	65.1104	71.5842	58.5307	34.8896	62.2285	53.5852	22.7554	36.9157	57.5536
402	f	18	f_18	65.4274	55.3102	34.5726	52.8412	62.5068	80.4883	34.5621	23.0376	66.6353	55.2764	93.6775	86.7481	85.858	34.1575	91.3369	57.4438	49.4529	35.2607	44.2666	138.667	44.6898	68.3045	80.7985	73.61	31.6955	59.9826	46.4033	21.5375	34.4563	51.7088
403	f	18	f_18	62.2865	59.3707	37.7135	60.5484	63.522	80.779	42.1464	23.3389	61.8848	33.2061	96.0139	89.748	83.0322	29.6139	85.9412	67.9066	49.7176	49.0155	62.6719	115.172	40.6293	65.2296	68.4332	55.556	34.7704	57.4258	53.3046	24.771	38.9959	63.0138
416	f	18	f_18	64.6491	57.1287	35.3509	54.6812	61.8794	79.9304	34.6164	21.4236	60.6028	34.6667	91.8328	86.2449	84.3166	32.5848	85.6979	65.5885	39.4087	40.6829	64.3595	96.3768	42.8713	66.3138	75.0432	64.1456	33.6862	61.6047	50.7982	25.0027	40.4056	66.6729
418	f	18	f_18	63.584	56.9771	36.416	57.2723	63.9134	76.8754	37.8635	19.609	53.8473	62.5731	96.4139	89.1967	85.9266	28.1217	84.1685	83.4496	64.899	36.3521	50.5008	86.2595	43.0229	67.6631	75.5091	58.843	32.3369	56.4616	47.791	30.1141	47.117	87.5011
426	f	18	f_18	60.7109	56.6275	39.2891	64.7151	69.3816	75.8706	38.2681	23.9684	61.0051	61.215	92.5104	84.2496	83.0247	28.5497	85.4673	90.3522	65.3208	40.3487	56.8747	78.5185	43.3725	71.441	76.5926	71.4177	28.559	44.1303	39.9756	27.6644	39.8727	65.3597
431	f	18	f_18	61.771	58.8947	38.229	61.8881	64.9107	72.217	36.9661	22.0889	57.7806	45.8128	96.2512	85.9311	84.838	29.4863	86.2068	79.835	58.2919	48.3843	62.3125	97.2603	41.1053	66.5446	69.7946	58.6499	33.4554	54.0578	50.2751	28.0135	43.157	74.6913
453	f	18	f_18	63.3824	56.6489	36.6176	57.7725	64.6395	80.2711	37.3562	23.1726	63.2827	72.8324	96.4947	83.4794	85.5775	36.1399	85.4525	68.9066	47.0769	45.3988	62.6966	105.085	43.3511	68.396	76.5258	78.2126	31.604	54.7042	46.2073	24.3657	37.6948	59.5657
463	f	18	f_18	62.6517	55.8575	37.3483	59.6127	66.8636	77.9296	38.2171	22.1236	59.2359	42.7273	95.8138	85.8596	82.2392	31.2263	83.7859	84.0836	54.8749	55.1438	70.7258	92.7273	44.1425	70.457	79.0269	74.4716	29.543	49.5582	41.9305	27.8623	41.6704	70.3465
466	f	18	f_18	62.6311	56.572	37.3689	59.6651	66.0555	75.332	36.8177	21.0729	56.3914	61.7978	95.0372	86.1913	79.7324	30.793	84.1323	86.6694	75.4505	41.3094	48.9065	97.4576	43.428	69.3394	76.7659	69.6388	30.6606	51.3878	44.2182	29.4195	44.5375	78.9793
470	f	18	f_18	64.2072	56.2725	35.7928	55.7457	63.6062	77.3863	38.2715	23.6957	66.2023	38.4937	94.9087	93.4747	80.5122	29.7157	85.2958	60.7844	29.1106	46.0837	74.1787	102.206	43.7275	68.1037	77.7067	63.4477	31.8963	57.2175	46.8349	22.1218	34.7793	52.5349
472	f	18	f_18	65.1295	54.0916	34.8705	53.5403	64.4656	73.5187	36.0863	16.9303	48.5518	49.0446	99.5913	92.0539	81.3622	35.9712	83.5836	95.0792	75.4575	39.9596	52.3503	80.2817	45.9084	70.4879	84.8715	85.9148	29.5121	55.1214	41.8684	33.7858	52.409	107.944
486	f	18	f_18	63.6094	54.1213	36.3906	57.2094	67.239	73.3796	35.479	20.9387	57.5388	43.0052	95.0605	88.9054	83.7333	28.2574	90.2259	89.1309	73.1108	53.5849	61.9274	97.0803	45.8787	72.1257	84.7702	73.1168	27.8743	48.7233	38.6469	29.2002	43.4275	75.4752
487	f	18	f_18	63.637	55.6369	36.363	57.1412	65.3577	72.4107	33.9376	20.5518	56.5186	46.3918	92.9562	88.2369	83.0871	32.9132	86.3817	83.9472	56.4038	45.4133	63.3234	85.4305	44.3631	69.7128	79.7369	75.7569	30.2872	53.0042	43.4458	29.0812	44.4955	78.7272
490	f	18	f_18	61.8869	58.9021	38.1131	61.585	64.7057	66.0189	35.1511	21.8291	57.2745	68.3544	95.0452	90.9632	79.9007	35.3503	84.2932	80.2778	84.9678	57.2393	54.7412	130.252	41.0979	66.408	69.7731	69.8839	33.592	54.5458	50.5843	28.3335	43.7882	76.4532
495	f	18	f_18	64.9315	56.317	35.0685	54.0084	62.2698	70.1061	32.451	19.8564	56.6217	30.8458	93.2654	91.8948	81.219	37.3125	80.2285	73.3024	42.4523	36.2642	63.0881	78.4173	43.683	67.2755	77.5663	76.7074	32.7245	60.5916	48.6426	27.6572	44.4151	78.4419
498	f	18	f_18	63.497	53.8336	36.503	57.4877	67.8071	77.542	34.4027	23.0496	63.1444	70	93.0232	82.964	85.1374	34.8319	81.5742	79.7618	34.1021	57.4558	81.8103	88.0503	46.1664	72.7065	85.7577	92.7876	27.2935	47.4772	37.5394	25.6776	37.8687	59.9715
499	f	18	f_18	61.2074	56.3331	38.7926	63.379	68.863	71.4909	36.2284	24.6364	63.5081	79.7753	95.6727	83.5729	82.8648	32.0246	82.4608	82.8497	94.6284	51.5386	44.6488	139.326	43.6669	71.3426	77.5157	79.7254	28.6574	45.216	40.1687	25.7969	37.4613	58.9866
500	f	18	f_18	66.0113	55.365	33.9887	51.4892	61.3902	70.2613	31.584	20.3594	59.9005	57.5949	97.7945	89.2729	82.7848	35.3624	79.7598	65.655	37.1083	39.1631	65.6149	90.9091	44.635	67.6171	80.6194	73.8385	32.3829	62.8926	47.8915	25.3493	41.2921	68.9345
504	f	18	f_18	66.4908	51.7351	33.5092	50.3967	64.7707	80.19	34.2553	18.0965	54.0046	43.4524	94.7781	89.4329	83.2009	30.1506	86.0195	86.5065	75.1574	47.2298	54.153	100.82	48.2649	72.5888	93.2923	79.8433	27.4112	54.3908	37.7623	30.4756	47.0516	87.1251
514	f	18	f_18	64.6201	54.1904	35.3799	54.7506	65.2882	75.5267	34.4638	20.9932	59.3364	52.8796	94.3125	88.3699	79.0295	29.2711	86.9995	78.3143	54.633	45.0498	61.6661	93.2836	45.8096	70.8907	84.5346	71.2845	29.1093	53.1671	41.0623	27.1843	41.6375	70.1719
518	f	18	f_18	63.3033	56.6176	36.6967	57.9696	64.8149	73.9079	35.7068	21.5515	58.7286	81.875	99.1303	84.0723	81.2177	38.4615	88.3776	77.8413	51.0332	48.3128	66.1135	93.8776	43.3824	68.531	76.6235	83.7586	31.469	54.2854	45.9194	27.3885	42.2565	71.9521
519	f	18	f_18	62.9185	54.2537	37.0815	58.9357	68.3482	72.4588	35.6217	27.5034	74.1703	81.9588	94.2217	88.5308	80.843	32.7178	87.8266	58.0032	30.841	56.1321	76.675	126.214	45.7463	72.7072	84.3192	87.159	27.2928	46.3095	37.538	18.359	26.861	36.2153
520	f	18	f_18	60.7754	58.0244	39.2246	64.5402	67.6002	77.7273	40.6547	21.858	55.7253	27.0742	91.6818	88.3941	84.1691	33.4537	85.1082	94.2882	82.9658	39.931	47.1442	89.8305	41.9756	69.0668	72.3414	74.6946	30.9332	47.9286	44.7873	30.5492	45.191	81.096
521	f	18	f_18	62.0018	56.6649	37.9982	61.2856	67.0577	75.8145	36.1949	23.5855	62.0701	38.0753	92.7135	84.022	81.6107	32.3245	84.7112	79.156	64.039	42.0371	53.1066	100	43.3351	69.8933	76.4761	75.042	30.1067	49.1253	43.0753	26.0758	38.8856	62.6479
523	f	18	f_18	62.6786	56.3759	37.3214	59.5442	66.201	72.0517	34.2728	21.9914	58.9242	75.9036	92.6496	86.2229	80.7994	33.3166	87.88	82.3892	85.761	46.8983	44.7251	127.273	43.6241	69.5997	77.3807	76.2763	30.4003	51.0551	43.6789	27.8467	42.0639	71.3865
537	f	18	f_18	64.9874	54.7648	35.0126	53.8759	63.9326	74.7296	36.2366	19.6005	55.9815	35.3261	100.541	89.5193	78.9465	30.5619	83.076	79.8686	50.0745	41.0089	63.0149	81.4815	45.2352	69.6061	82.5991	69.9909	30.3939	56.4147	43.6656	28.8065	45.0576	80.4867
547	f	18	f_18	61.5264	58.9122	38.4736	62.5319	65.3067	68.1759	35.0111	29.5237	76.7374	88.9447	90.6694	90.576	83.5861	34.677	88.432	45.6279	41.0215	59.4835	63.5739	205.063	41.0878	66.7808	69.7442	69.7115	33.2192	53.1235	49.7436	15.8298	24.2391	31.5871
551	f	18	f_18	63.8767	56.1296	36.1233	56.5515	64.3569	79.5812	35.8924	21.2338	58.7814	41.1765	93.0838	85.6789	81.7524	29.0757	84.1422	76.2845	77.3648	45.681	44.9118	133.333	43.8704	68.6798	78.1592	63.7581	31.3202	55.3835	45.6032	27.1902	42.249	71.8748
552	f	18	f_18	59.9547	63.186	40.0453	66.7927	63.3769	73.1553	38.5869	24.6969	61.6725	81.0811	93.7217	84.2608	85.653	30.6885	89.3432	67.8692	64.8848	42.9654	45.4735	139.216	36.814	61.403	58.2629	48.8216	38.597	57.7862	62.8584	24.8558	39.2191	63.5925
558	f	18	f_18	65.2011	54.4885	34.7989	53.3716	63.8646	75.1904	30.119	19.7873	56.8618	58.7097	89.4421	83.9123	84.1928	31.7095	84.6059	78.199	53.1634	45.3216	62.827	92.2481	45.5115	69.8017	83.525	73.2949	30.1983	56.5812	43.2629	28.2575	44.246	77.8131
578	f	18	f_18	64.6125	54.261	35.3875	54.7689	65.2173	75.1179	35.2968	22.3884	63.2663	29.0984	96.0096	89.3601	81.5788	33.221	84.8643	70.6959	47.8423	51.3348	67.0666	108.271	45.739	70.7897	84.2944	80.5095	29.2103	53.3337	41.2634	24.59	37.7047	59.5969
580	f	18	f_18	63.1754	56.0682	36.8246	58.2895	65.6783	84.1322	36.633	22.5741	61.3017	45.7547	88.4573	84.4472	87.9747	30.5128	89.4945	75.8785	61.5911	40.9379	52.0589	103.636	43.9318	69.5395	78.3543	69.6589	30.4605	52.2573	43.8032	26.0428	39.652	64.6833
585	f	18	f_18	62.9898	55.6221	37.0102	58.7558	66.5385	72.3965	36.3762	22.6566	61.2172	69.6629	94.4841	90.5087	80.9227	26.278	92.8094	79.0161	41.0912	53.3765	75.7541	89.172	44.3779	70.4524	79.7845	62.6565	29.5476	50.2888	41.9398	26.4399	39.7362	64.9103
589	f	18	f_18	60.5513	58.8048	39.4487	65.1493	67.0843	73.2569	40.6114	22.351	56.6584	57.2864	95.4765	89.1235	81.4753	34.6926	86.6938	90.1354	56.5161	51.6381	69.6764	82.2222	41.1952	68.0337	70.0543	73.8359	31.9663	49.0662	46.986	29.6687	44.226	78.0573
590	f	18	f_18	60.4381	57.7079	39.5619	65.4586	68.5554	73.1682	41.0651	25.6481	64.8302	33.5766	96.0793	89.2388	81.1909	31.3881	88.4665	78.5612	67.7569	44.9312	52.5047	108.929	42.2921	69.9759	73.2865	73.1549	30.0241	45.8673	42.9064	24.7032	36.0339	55.582
591	f	18	f_18	63.2343	55.4896	36.7657	58.142	66.2569	77.7649	37.8753	19.6994	53.581	53.0726	95.857	87.3893	82.3573	33.9935	82.8733	93.031	78.2111	51.4904	59.218	93.4641	44.5104	70.3896	80.2138	80.809	29.6104	50.9277	42.0665	31.3916	47.3786	88.4242
593	f	18	f_18	62.1507	57.9836	37.8493	60.8994	65.276	74.6029	37.6587	20.7374	54.7893	55.4404	97.7425	84.8033	82.0292	39.2814	83.0233	86.6449	78.8592	46.0273	50.8771	104.412	42.0164	67.6042	72.4626	81.9731	32.3958	53.1957	47.9199	30.0866	46.0914	84.1247
595	f	18	f_18	66.9235	53.6379	33.0765	49.4243	61.6663	76.2493	32.743	18.8702	57.0502	58.5034	94.6477	91.7977	84.3515	31.516	82.6922	71.0068	26.2905	52.2402	82.3167	89.375	46.3621	69.2763	86.4355	71.0628	30.7237	62.1632	44.3495	27.2196	44.1401	77.3708
599	f	18	f_18	61.7024	57.065	38.2976	62.0682	67.1122	72.4338	36.1008	23.4586	61.2534	93.8202	96.792	82.9597	81.7448	36.4956	81.6038	80.9155	50.6143	46.7417	66.6859	86.6242	42.935	69.5839	75.2387	83.4922	30.4161	49.0043	43.7113	26.6114	39.6521	64.7344
601	f	18	f_18	61.5234	57.7857	38.4766	62.5397	66.585	71.8602	37.4484	20.5337	53.3667	36.7442	92.1894	90.3876	84.3409	30.0348	88.5216	94.7369	73.1615	53.7641	64.2938	88.2682	42.2143	68.6151	73.0533	65.6633	31.3849	50.1841	45.7406	31.6564	47.5428	89.087
603	f	18	f_18	63.1674	59.3808	36.8326	58.3095	62.0278	85.4963	38.1195	17.2393	46.8044	39.3064	95.5666	80.0118	85.7072	34.597	88.0881	88.4116	92.0068	51.0995	49.111	117.687	40.6192	64.3041	68.4047	62.3246	35.6959	61.2179	55.511	33.5718	54.1237	115.638
607	f	18	f_18	63.9443	55.6894	36.0557	56.386	64.7442	80.1313	37.067	19.013	52.7323	54.6584	94.8513	86.4909	83.3513	31.1787	86.7696	88.6656	66.4509	35.9276	51.9806	77.9528	44.3106	69.2955	79.5673	70.3658	30.7045	54.454	44.3094	31.2598	48.282	91.5606
608	f	18	f_18	60.451	58.1913	39.549	65.4234	67.9639	71.4796	36.8801	24.0094	60.708	67.5676	93.6243	84.2341	84.5359	34.1213	85.4054	85.3735	58.4891	37.3201	57.0582	76.6129	41.8087	69.1614	71.8471	76.5234	30.8386	47.137	44.5893	27.3503	40.2425	66.2886
610	f	18	f_18	67.7088	50.6299	32.2912	47.6913	63.779	82.2969	31.99	18.7947	58.2038	45.8824	92.644	87.978	82.497	27.9016	87.467	75.6087	53.0206	48.9003	64.1663	100.794	49.3701	72.9154	97.5118	75.1148	27.0846	56.7915	37.1453	27.3862	42.9393	73.774
623	f	18	f_18	61.0063	58.0586	38.9937	63.9175	67.1627	75.572	39.0696	27.298	70.0063	75.5656	96.8811	83.487	83.6525	32.0237	87.3722	63.2086	31.0133	46.1581	73.5825	99.2424	41.9414	68.7493	72.2398	70.4499	31.2507	48.8922	45.456	20.756	30.9041	44.1447
624	f	18	f_18	64.2426	57.3233	35.7574	55.6599	62.3784	82.1722	37.0745	21.4514	59.9914	43.75	96.3812	84.1038	85.2848	29.7664	86.2448	68.0986	50.3146	44.6421	59.0989	110.924	42.6767	66.4305	74.4491	58.9046	33.5695	60.3118	50.5333	25.6198	41.0715	68.4623
630	f	18	f_18	63.3704	58.9745	36.6296	57.8024	62.111	74.2529	35.1328	21.4051	58.4366	29.646	93.3124	87.7229	84.1733	32.0587	83.2562	69.7258	48.1901	40.9722	59.2037	99.2537	41.0255	64.7393	69.5649	58.8604	35.2607	61.0021	54.4657	26.4184	42.5342	72.787
633	f	18	f_18	61.5435	56.2429	38.4565	62.4867	68.3758	73.3311	37.5591	24.1289	62.7433	64.7343	95.1083	86.183	88.2401	34.934	84.6519	82.5096	70.5506	58.5735	64.5779	109.929	43.7571	71.0995	77.8003	85.943	28.9005	46.2505	40.6479	26.093	38.1612	60.8211
638	f	18	f_18	63.7176	52.2808	36.2824	56.9426	69.3992	78.7586	34.6354	21.2469	58.5598	78.8462	96.3202	80.1803	84.5135	35.6082	81.1617	96.2956	92.1738	46.9536	49.2242	99.0566	47.7192	74.8917	91.2747	106.21	25.1083	44.094	33.5261	29.4673	42.4606	72.5081
645	f	18	f_18	58.7877	59.2067	41.2123	70.1035	69.6075	73.4724	44.009	24.5039	59.4578	43.3333	99.0659	86.2488	80.0525	28.1351	86.8439	94.7187	103.923	52.027	47.3654	115.966	40.7933	69.3909	68.8999	63.7823	30.6091	43.6627	44.1111	28.7874	41.3567	69.5565
652	f	18	f_18	61.628	56.325	38.372	62.264	68.1262	67.3766	36.9177	24.8985	64.8872	68.75	97.2347	90.5037	79.0808	31.3797	83.6091	77.164	39.749	48.6429	73.5448	85.7143	43.675	70.8688	77.5411	76.3391	29.1312	46.7865	41.1057	24.5951	36.1023	55.6387
653	f	18	f_18	65.4043	54.2844	34.5957	52.8952	63.7306	83.3109	36.7772	19.8262	57.3082	32.5243	93.9678	88.8141	82.7126	31.4883	83.9315	76.7435	48.3722	48.9069	67.7955	94	45.7156	69.897	84.2152	73.1137	30.103	56.9106	43.0676	27.8344	43.6752	76.211
656	f	18	f_18	63.0835	58.6447	36.9165	58.5202	62.9494	77.7755	36.3379	21.5439	58.3583	69.7674	96.7928	82.4838	83.3016	36.2941	85.3536	72.4023	61.0891	47.9831	56.111	118.11	41.3553	65.5564	70.5183	69.0785	34.4436	58.8576	52.5404	26.8255	42.6143	73.0218
663	f	18	f_18	63.0389	54.3035	36.9611	58.6322	68.064	76.9992	34.2131	21.0831	57.0414	39.1509	92.0815	82.2996	84.5437	34.496	83.5817	93.6181	74.3877	37.2292	50.1232	79.3388	45.6965	72.4894	84.1503	90.8958	27.5106	46.9205	37.9511	29.8979	43.9261	77.0074
665	f	18	f_18	63.6324	55.5909	36.3676	57.1528	65.4201	72.7016	32.0895	21.0206	57.8002	66.2338	91.3997	84.4962	89.4918	32.8363	82.8256	81.9166	70.7975	46.2716	53.5646	105.455	44.4091	69.7901	79.8855	75.8574	30.2099	52.8582	43.2868	28.3267	43.2996	74.9127
666	f	18	f_18	63.9144	53.8437	36.0856	56.4592	67.019	81.234	37.7662	22.3208	61.8553	68.7861	94.9795	86.6964	84.9042	30.2538	82.7187	79.6107	76.156	51.9002	53.9875	120.755	46.1563	72.2157	85.7226	78.6343	27.7843	49.2113	38.4741	26.2564	39.1775	63.3373
002	m	12	m_12	59.4294	57.237	40.5706	68.2668	70.8817	83.6506	42.3604	24.1625	59.5568	82.2034	93.6314	79.2245	89.7737	26.8883	93.9661	97.8608	117.918	55.9678	46.943	121.831	42.763	71.9559	74.7121	68.9902	28.0441	41.0802	38.9741	28.4954	40.2014	67.501
005	m	12	m_12	65.5741	53.4731	34.4259	52.4992	64.3798	86.6448	33.482	19.1649	55.6701	31.7073	87.37	84.2469	82.5347	30.9635	88.7019	79.5456	52.3778	47.8246	65.6444	91.5878	46.5269	70.9532	87.01	75.6349	29.0468	55.3282	40.938	28.3343	44.0111	79.057
006	m	12	m_12	59.0981	58.0185	40.9019	69.2102	70.4981	65.0573	39.4549	25.5341	62.4277	66.1538	100.659	87.0528	85.8461	36.7087	84.2918	89.1152	83.3416	55.2511	58.1503	106.62	41.9815	71.037	72.3588	90.0348	28.963	41.8479	40.7717	26.2907	37.2928	59.7375
010	m	12	m_12	63.7101	54.8847	36.2899	56.961	66.1203	86.976	37.6704	19.3546	53.3333	35.7143	95.7879	79.3802	87.7033	24.3843	87.9685	90.444	105.492	62.9998	56.8435	122.54	45.1153	70.8135	82.2003	59.1622	29.1865	51.2394	41.216	30.6421	46.343	86.893
011	m	12	m_12	65.4366	52.9586	34.5634	52.8197	65.265	85.2874	35.0887	19.1393	55.3746	58.8785	90.6653	85.9104	85.1952	32.2754	91.3584	83.2108	44.3698	48.9626	72.7857	80.8422	47.0414	71.8886	88.8268	82.537	28.1114	53.2215	39.1042	28.9033	44.286	79.9754
014	m	12	m_12	62.5967	55.3823	37.4033	59.7528	67.5365	81.9565	42.0486	18.749	50.1266	43.4783	98.73	86.9684	79.3727	29.4397	86.3901	103.254	79.2351	52.1413	63.2741	79.8084	44.6177	71.278	80.5631	73.0592	28.722	48.068	40.2957	33.5198	49.6322	99.0137
015	m	12	m_12	63.6114	52.2963	36.3886	57.2046	69.5816	81.9917	40.1387	21.5177	59.1331	51.5873	98.2221	87.1271	81.5831	31.0834	86.3313	92.8514	49.3404	35.41	65.6775	58.0658	47.7037	74.9923	91.218	93.212	25.0077	43.7162	33.3469	28.2439	40.5911	68.6435
016	m	12	m_12	62.2302	56.9945	37.7698	60.6938	66.2693	71.8356	38.2273	18.3219	48.5095	47.9339	100.643	87.118	82.4817	38.358	82.5711	100.649	71.6958	45.7888	61.3834	74.1138	43.0055	69.1072	75.4556	85.8068	30.8928	50.8995	44.7027	33.9496	51.2298	105.608
023	m	12	m_12	57.211	58.1236	42.789	74.7915	73.6172	70.8057	42.256	27.2419	63.6656	66.3866	94.0122	84.8757	80.5015	31.7171	87.2987	100.795	87.6482	38.5804	46.5915	82.1524	41.8764	73.1964	72.0471	86.6141	26.8036	35.8378	36.6188	26.5926	36.1227	56.7383
034	m	12	m_12	58.4956	59.1551	41.5044	70.9531	70.162	72.498	40.9278	24.6504	59.3923	69.2913	96.2182	82.692	83.0657	39.0698	85.9324	94.877	100.09	63.008	60.9755	108.913	40.8449	69.8256	69.0471	90.4102	30.1744	42.5273	43.214	28.3094	40.3486	67.9358
045	m	12	m_12	64.9082	54.9105	35.0918	54.0638	63.9074	81.5518	36.7186	17.1351	48.8294	47.4747	92.6091	89.9275	84.0096	33.8188	82.6809	90.0403	56.752	46.783	66.4576	78.182	45.0895	69.4666	82.1146	76.9413	30.5334	56.4765	43.954	32.4979	50.8516	104.141
054	m	12	m_12	69.8823	50.5061	30.1177	43.0977	59.6317	81.5307	30.5125	15.8748	52.7094	52.8571	94.6542	91.7408	85.3559	32.7082	84.0281	69.2389	41.5498	42.2055	65.3179	93.3227	49.4939	70.8246	97.9957	79.4005	29.1754	67.6959	41.1939	27.9505	46.8719	88.9252
059	m	12	m_12	62.2645	58.8867	37.7355	60.6051	64.0815	76.1129	41.1372	21.5478	57.1023	63.4146	100.368	88.8531	84.4516	30.5883	85.8308	76.0907	55.3225	39.5336	56.0373	92.7167	41.1133	66.0301	69.8177	59.4569	33.9699	56.0513	51.4461	27.3306	42.6498	74.6902
071	m	12	m_12	62.519	57.6325	37.481	59.9514	65.0344	68.9634	37.4785	22.7563	60.7143	78.9474	100.229	90.4425	84.6491	32.2528	83.5686	72.6077	54.5864	52.1926	64.0585	112.215	42.3675	67.7673	73.5131	67.8097	32.2327	53.7647	47.5638	25.3877	39.0374	64.2968
072	m	12	m_12	65.341	54.2772	34.659	53.0432	63.8555	82.4163	36.8057	17.6751	50.9972	57.0175	96.6872	87.077	90.2477	34.2091	85.1907	86.0746	118.83	56.3725	39.7702	164.678	45.7228	69.9757	84.2396	79.729	30.0243	56.6035	42.9068	31.1112	48.7213	95.5373
076	m	12	m_12	60.5284	56.8066	39.4716	65.2117	69.4841	77.4716	41.0333	23.2428	58.885	67.3267	96.2372	84.3968	80.6223	29.229	92.8642	93.0352	94.5684	55.5361	54.8034	108.923	43.1934	71.3605	76.0358	72.8293	28.6395	43.9178	40.1336	28.3905	40.859	69.3878
078	m	12	m_12	66.2999	51.7048	33.7001	50.8299	65.178	81.1905	34.6905	18.7913	55.7604	72.8571	94.7421	88.7246	86.4032	35.009	87.5346	82.1541	46.3139	42.2652	67.4524	76.2706	48.2952	72.8436	93.4057	93.9073	27.1564	53.426	37.2804	28.6077	43.8917	78.7149
084	m	12	m_12	62.6213	58.2634	37.3787	59.6901	64.1547	69.5326	34.5572	19.448	52.0295	38.2353	95.5455	87.144	84.0149	34.621	80.9933	85.2938	73.1878	52.174	58.9621	103.744	41.7366	66.6492	71.6343	69.1877	33.3508	55.8732	50.0393	30.5738	47.6564	91.5949
085	m	12	m_12	59.7282	54.8335	40.2718	67.425	73.4438	68.7245	39.4514	26.7797	66.4975	84.507	98.2847	86.6251	81.97	30.5598	89.2742	91.933	88.1708	37.9041	40.4453	101.941	45.1665	75.6201	82.3704	94.7886	24.3799	36.1585	32.24	24.4139	33.2416	49.9893
086	m	12	m_12	61.3335	57.2221	38.6665	63.0431	67.5727	70.5314	36.5344	18.9036	48.8889	65	93.379	87.9899	86.6041	31.5583	86.6852	105.872	97.8667	43.2201	47.5131	85.9196	42.7779	69.7464	74.7577	72.7544	30.2536	47.9887	43.3765	34.3312	50.8064	103.922
098	m	12	m_12	64.3633	52.3069	35.6367	55.368	68.13	76.7515	35.7475	20.1984	56.6787	31.9328	93.8939	89.5907	79.5346	29.8929	85.8171	91.976	73.158	60.9683	68.9541	96.1324	47.6931	74.0999	91.1794	85.5229	25.9001	46.7782	34.953	29.3127	43.0247	75.9097
105	m	12	m_12	63.6255	57.6452	36.3745	57.1696	63.1006	82.7718	38.2093	20.1499	55.3957	69.2308	95.87	84.2247	84.6416	34.4214	84.6807	75.7701	56.7257	52.2864	64.2789	107.355	42.3548	66.5689	73.4751	68.5409	33.4311	58.4771	50.2203	27.9587	44.3081	79.9848
110	m	12	m_12	61.6287	55.2436	38.3713	62.262	69.4584	65.6469	35.0823	24.8027	64.6388	73.4694	100.607	85.3138	86.2474	35.7996	80.5126	79.7197	54.5665	49.2892	65.2895	94.6985	44.7564	72.6227	81.0165	94.964	27.3773	43.9711	37.698	24.3477	35.0536	54.23
111	m	12	m_12	61.5754	56.5471	38.4246	62.4025	67.9515	75.3158	40.2675	22.9769	59.7973	36.1538	94.7043	90.4684	84.06	32.6479	83.5121	84.6559	48.9386	45.8436	68.6928	78.8335	43.4529	70.5686	76.8437	78.2808	29.4314	47.1638	41.7061	27.131	39.927	66.7705
112	m	12	m_12	61.3022	54.0438	38.6978	63.1262	71.6045	77.3561	40.7635	19.5484	50.5155	42.7184	92.6412	90.1079	89.8978	31.1483	87.8746	124.044	127.91	70.1911	69.2621	81.698	45.9562	74.9666	85.0352	93.2788	25.0334	39.6561	33.3927	35.2229	49.1909	97.3779
166	m	12	m_12	66.9911	56.6316	33.0089	49.2737	58.2872	80.5958	32.2416	19.1753	58.0913	55.5556	92.0221	88.2261	85.5869	33.1061	89.0257	58.0731	30.0554	38.2675	68.0507	96.8328	43.3684	64.7376	76.5799	60.7789	35.2624	71.5644	54.4697	24.2239	41.5596	71.542
169	m	12	m_12	63.6809	57.1191	36.3191	57.033	63.5849	78.5225	35.7933	22.0561	60.7287	45.6311	92.6455	86.2696	85.311	33.0863	83.4917	67.9756	37.4244	56.5542	76.0806	109.355	42.8809	67.3371	75.0727	68.2101	32.6629	57.2701	48.5065	24.7534	38.9297	64.1042
170	m	12	m_12	63.2088	56.4916	36.7912	58.2059	65.1269	77.2178	35.4346	20.6657	56.1702	55.2941	92.5747	85.1631	84.1453	35.5346	89.6517	81.2391	51.5967	46.0925	65.7622	86.2758	43.5084	68.8329	77.0175	78.4784	31.1671	53.5463	45.2794	28.3306	43.5005	77.4442
172	m	12	m_12	64.5406	56.034	35.4594	54.9413	63.282	78.7131	33.3583	20.1073	56.705	55.7895	88.0471	87.6079	82.0426	35.0768	83.7513	74.0579	48.5203	45.5627	64.3345	95.63	43.966	68.1214	78.4629	74.9558	31.8786	58.0229	46.7966	27.1926	42.9705	75.7791
173	m	12	m_12	63.9364	56.4334	36.0636	56.4055	63.9047	79.818	35.418	22.6282	62.7451	88.2353	96.6676	81.3805	84.4891	31.5796	84.0623	65.4461	39.5204	40.269	63.9307	96.2448	43.5666	68.1405	77.1999	67.5419	31.8595	56.4829	46.7556	23.6229	36.9659	58.9144
197	m	12	m_12	64.164	56.6185	35.836	55.8506	63.2938	82.2679	33.0943	21.2233	59.2233	67.1233	87.4357	82.3771	83.7299	31.9799	91.6412	69.7634	38.9438	37.6675	65.2043	82.8062	43.3815	67.6104	76.6208	66.7551	32.3896	57.9933	47.9063	25.6075	40.4581	68.3145
198	m	12	m_12	64.9865	53.6695	35.0135	53.8782	65.2391	77.5715	34.8898	20.365	58.1633	34.1176	95.0475	87.8299	85.4389	31.4892	85.9918	77.8847	46.5273	52.6652	71.7228	94.2788	46.3305	71.2925	86.3255	78.2005	28.7075	53.2823	40.2673	27.0734	41.4988	71.3488
202	m	12	m_12	64.3096	56.2905	35.6904	55.4977	63.4039	69.1112	33.3185	22.6039	63.3333	60.241	94.0254	92.3884	79.3038	31.1939	90.9861	62.9455	38.7759	40.4258	63.3009	101.457	43.7095	67.9673	77.65	66.1875	32.0327	57.719	47.1295	23.0356	36.3315	57.3655
204	m	12	m_12	63.8908	52.8416	36.1092	56.5171	68.3349	75.1762	36.836	20.118	55.7143	51.9481	98.8793	87.6812	85.8609	33.4402	85.1094	94.8665	73.0073	49.3268	61.003	85.2352	47.1584	73.811	89.245	94.2478	26.189	46.3382	35.4811	30.0396	43.9594	78.9015
205	m	12	m_12	64.8722	53.9246	35.1278	54.1493	65.1424	81.6553	32.0998	19.2692	54.8544	61.4286	86.7266	83.709	84.2375	32.1348	86.6636	83.7338	57.4382	52.6172	67.4972	93.0981	46.0754	71.0248	85.444	78.7698	28.9752	53.5097	40.7958	29.1876	44.8058	81.6813
207	m	12	m_12	65.6174	54.1101	34.3826	52.3985	63.5418	76.674	32.9756	19.3295	56.2189	82.2581	94.2009	87.1307	85.7729	29.1078	90.1956	75.7133	51.2243	40.7537	59.9166	89.8355	45.8899	69.9355	84.8083	67.7099	30.0645	57.3766	42.9889	27.6037	43.4417	77.2725
211	m	12	m_12	62.7092	57.276	37.2908	59.4662	65.1071	76.1063	36.7178	19.2774	51.6949	67.1233	96.3718	84.1853	85.6367	32.0824	88.188	89.6162	83.8931	38.7414	42.6536	101.352	42.724	68.1303	74.5931	68.585	31.8697	53.593	46.7776	31.2697	48.0281	92.9067
214	m	12	m_12	61.8679	57.0201	38.1321	61.6347	66.8748	70.0363	34.484	19.7277	51.735	54.717	94.2827	84.7301	82.4334	31.3593	85.0313	96.8509	81.6875	47.7646	55.9428	88.1574	42.9799	69.4704	75.3767	71.3585	30.5296	49.5331	43.9462	32.082	47.9732	92.7287
222	m	12	m_12	64.8639	55.016	35.1361	54.1689	63.8651	73.7917	32.9452	19.7865	56.314	44.7368	95.5888	86.224	84.5661	33.0133	83.5876	76.6263	42.4632	48.8602	71.6603	88.9812	44.984	69.3513	81.7652	74.7017	30.6487	56.5799	44.1935	27.6888	43.3551	76.9881
229	m	12	m_12	63.1073	56.1916	36.8927	58.4602	65.6551	82.9259	37.5645	20.8707	56.5714	32	93.3674	82.9912	87.965	31.9704	85.5574	82.4202	83.7632	45.8794	44.9975	123.707	43.8084	69.4188	77.9624	72.5722	30.5812	52.3111	44.0532	28.3071	43.1149	76.2132
239	m	12	m_12	63.7317	55.1575	36.2683	56.9078	65.7541	84.8074	38.2679	19.5517	53.9084	47.0588	93.7226	84.6027	86.6506	29.4339	90.7166	87.9435	79.7628	61.0693	64.6907	107.344	44.8425	70.3615	81.2992	69.8757	29.6385	52.0817	42.1233	30.117	45.8025	84.9636
241	m	12	m_12	61.302	56.2382	38.698	63.1268	68.8109	70.2258	36.7739	24.6886	63.7982	56.9343	94.9698	87.3461	84.9574	30.1538	86.4923	79.2316	41.3446	36.6617	66.9489	69.1148	43.7618	71.3873	77.8152	75.2322	28.6127	45.3258	40.081	24.7116	35.9123	56.2905
252	m	12	m_12	63.6553	55.2682	36.3447	57.0962	65.7606	72.785	36.0322	18.6129	51.2121	57.9439	98.1073	88.3772	87.6906	28.598	90.894	93.1427	80.5617	43.6503	51.2616	91.421	44.7318	70.2719	80.9358	67.6004	29.7281	52.0667	42.3044	31.8915	48.4964	94.6971
253	m	12	m_12	60.5008	56.4331	39.4992	65.287	69.9929	66.2138	36.6885	26.1409	66.1808	69.403	95.3072	89.0491	86.8694	38.7501	87.9506	78.2596	53.5845	53.0432	67.8486	99.8967	43.5669	72.0104	77.2009	99.6943	27.9896	42.8717	38.8689	23.4835	33.5512	50.6963
263	m	12	m_12	61.7155	56.557	38.2845	62.0338	67.6919	73.1929	34.7467	20.0355	52.3333	60.2041	94.2305	81.2129	88.7962	36.2449	86.2572	99.2464	80.3069	42.6023	53.5557	80.1517	43.443	70.3924	76.8129	86.1727	29.6076	47.7282	42.0608	32.0647	47.3686	90.5132
265	m	12	m_12	62.6135	55.0528	37.3865	59.7101	67.9103	79.2082	34.3568	22.5109	60.2113	56.8807	89.841	80.8576	92.1047	35.9595	86.6563	83.5391	48.6293	40.2389	65.2122	73.863	44.9472	71.7852	81.6438	91.4895	28.2148	47.253	39.3045	26.8074	39.4748	65.5604
268	m	12	m_12	63.9767	55.8318	36.0233	56.3069	64.5211	77.5124	38.5715	22.844	63.4146	56.8966	100.013	88.3641	87.0397	37.6754	84.5139	66.041	27.5284	42.4547	76.0129	84.5715	44.1682	69.038	79.1095	84.0073	30.962	54.9879	44.8478	23.4306	36.3146	57.2653
278	m	12	m_12	62.3998	57.04	37.6002	60.2569	65.919	63.5115	37.1797	21.1501	56.25	35.3383	99.3179	97.8182	80.6359	25.7557	88.5273	84.1093	46.3741	29.6172	61.1941	57.5429	42.96	68.8464	75.3157	56.9175	31.1536	51.7013	45.2508	28.6653	43.4856	77.3077
279	m	12	m_12	64.6591	55.7223	35.3409	54.6572	63.4232	73.9732	34.885	21.9846	62.2074	63.1579	92.9566	92.819	88.7729	36.8805	85.182	65.0399	43.7468	37.695	58.0928	99.766	44.2777	68.4786	79.4614	80.1211	31.5214	57.6711	46.0309	23.7895	37.5092	60.297
281	m	12	m_12	61.7234	57.4414	38.2766	62.0132	66.636	71.9564	34.7312	21.1478	55.25	30.7692	92.5659	84.0842	86.1917	32.3847	88.2132	88.8459	71.228	50.9297	60.6602	94.4996	42.5586	68.9506	74.0906	71.9159	31.0494	50.069	45.0313	29.6425	44.4842	80.5145
282	m	12	m_12	60.7808	58.1852	39.2192	64.5257	67.4041	70.7906	41.3259	22.7215	57.9345	59.7222	100.361	90.1467	82.294	30.7472	87.9717	86.501	84.6964	42.1909	43.3969	112.393	41.8148	68.7961	71.8651	67.7894	31.2039	48.3588	45.357	28.1957	41.8309	72.2037
285	m	12	m_12	61.5609	57.6827	38.4391	62.4407	66.6388	63.1825	33.9353	22.9315	59.6567	65.4762	94.0083	91.4999	80.9904	34.1712	82.8192	80.0518	46.2682	35.1491	62.5176	70.233	42.3173	68.7406	73.3623	75.1437	31.2594	50.0626	45.4745	26.7062	40.076	67.1778
286	m	12	m_12	61.8818	57.4812	38.1182	61.5985	66.3143	67.5356	39.7127	21.1768	55.5556	60	101.657	93.9047	80.2552	31.3629	88.6815	87.0239	67.9536	39.6458	52.8717	86.1659	42.5188	68.7098	73.9699	68.8693	31.2902	50.7971	45.5397	29.3146	44.2056	79.57
289	m	12	m_12	64.4691	54.0756	35.5309	55.1131	65.706	90.8033	35.3363	19.0392	53.5849	51.0638	92.6332	76.2251	89.3378	29.915	84.9873	88.3	58.7396	43.3803	62.335	78.8133	45.9244	71.2347	84.9262	74.0821	28.7653	52.1931	40.381	30.2816	46.0865	86.0066
293	m	12	m_12	66.9906	53.1676	33.0094	49.2748	62.0856	69.1033	30.228	16.7048	50.6061	47.7876	97.6941	90.8694	79.2042	34.5001	81.8939	80.2867	57.8603	41.6823	57.9721	89.5547	46.8324	69.9089	88.0843	80.1519	30.0911	61.068	43.0434	30.4403	49.0295	96.8847
295	m	12	m_12	66.2733	54.2658	33.7267	50.8904	62.151	79.4346	33.1554	16.0059	47.4576	53.8462	94.7142	86.5953	84.9138	36.5054	86.7645	85.7255	51.4356	35.068	61.0406	67.0166	45.7342	69.0085	84.278	81.2861	30.9915	60.8986	44.9097	32.4463	52.2056	110.005
296	m	12	m_12	66.1888	54.1122	33.8112	51.083	62.4836	75.4551	33.6457	18.7605	55.4859	50	96.3367	90.6092	84.6529	28.9528	86.8094	73.6082	34.2412	52.7321	78.0118	91.8308	45.8878	69.3287	84.8013	65.4443	30.6713	60.0421	44.2404	27.6152	44.1959	79.6525
298	m	12	m_12	60.8772	55.5135	39.1228	64.2651	70.4744	69.7815	35.5199	24.1486	61.7251	77.5194	93.0826	85.0919	81.3257	32.2295	86.5289	90.693	57.9665	41.1755	62.4023	72.7554	44.4865	73.0758	80.1364	87.4752	26.9242	41.8954	36.8441	26.7776	37.9962	61.5572
303	m	12	m_12	62.8309	54.2518	37.1691	59.1574	68.5122	70.0951	35.209	23.2599	62.5786	99	99.8395	85.0462	79.068	34.9524	84.6566	80.8065	63.1704	45.843	57.6628	98.3855	45.7482	72.8116	84.3256	93.6037	27.1884	45.9594	37.3408	25.4442	37.1382	59.3465
320	m	12	m_12	65.2797	56.9397	34.7203	53.187	60.9773	75.5812	31.6046	15.5731	44.8529	58.4416	94.7896	82.9411	84.5086	37.7183	84.4897	85.6472	49.4501	44.2357	67.8034	76.1743	43.0603	65.9628	75.6244	73.0965	34.0372	63.9955	51.6007	33.4218	54.8103	122.2
323	m	12	m_12	60.8607	58.8231	39.1393	64.3098	66.5374	62.4112	34.9558	23.5529	60.177	55.7252	97.1378	89.6586	81.8487	33.7429	86.9009	78.693	41.4793	36.3662	66.4585	69.5363	41.1769	67.6577	70.0013	70.5877	32.3423	50.2914	47.8028	26.3327	39.5758	65.7657
324	m	12	m_12	59.9343	61.6604	40.0657	66.8495	64.9781	69.8807	39.5772	21.3765	53.3537	54.8673	96.6357	87.6704	82.0212	39.0657	86.0703	86.1029	56.5558	42.99	62.5535	79.8174	38.3396	63.9695	62.1787	69.3582	36.0305	53.898	56.3246	30.1549	46.4077	86.9813
331	m	12	m_12	63.5143	56.0074	36.4857	57.4448	65.1443	76.6289	37.6382	18.7187	51.3043	68.5714	96.4524	88.6487	89.5957	33.3207	84.9166	90.4669	61.4796	47.1306	64.071	81.3115	43.9926	69.264	78.5477	75.0887	30.736	53.5053	44.3751	31.5329	48.4046	94.348
333	m	12	m_12	60.5341	59.4348	39.4659	65.1962	66.4021	68.7066	39.4969	25.1044	63.6103	68.1818	94.8978	92.9151	78.6954	33.8007	95.5736	71.4554	38.3078	45.3037	70.6769	89.7059	40.5652	67.0122	68.2516	68.6635	32.9878	50.5977	49.2266	24.0075	36.1548	56.838
334	m	12	m_12	61.7924	56.534	38.2076	61.8321	67.5834	68.7224	40.3286	24.8652	65.0794	62.6984	102.435	92.6515	82.5016	34.7025	86.1754	72.2005	48.3034	39.7112	59.6657	92.1825	43.466	70.342	76.8848	82.3066	29.658	47.9653	42.1625	23.4049	34.6312	53.2138
354	m	12	m_12	64.1236	56.1454	35.8764	55.9489	63.8991	75.98	31.7535	19.6265	54.7059	60.3448	91.5414	81.5987	85.5135	37.9247	79.5342	79.5998	48.2977	37.4827	62.0672	75.8676	43.8546	68.3907	78.1089	82.0551	31.6093	56.4966	46.2186	28.7362	44.9712	82.2055
379	m	12	m_12	63.2917	54.3562	36.7083	57.9985	67.5328	75.5948	37.1408	20.7798	56.6079	54.8193	95.7918	88.4328	85.4017	31.364	85.2746	89.5136	69.1246	53.6042	64.172	93.3178	45.6438	72.1165	83.9715	81.1182	27.8835	48.0763	38.6646	29.0626	43.0348	76.0226
398	m	12	m_12	63.7937	56.2064	36.2063	56.7553	64.4166	72.6299	34.7243	18.606	51.3889	60.8696	99.5744	84.5987	80.9269	32.3136	87.5471	87.4275	36.7438	45.2575	76.993	67.2344	43.7936	68.6487	77.9155	70.7559	31.3513	55.2394	45.6692	31.1097	48.2945	93.9784
406	m	12	m_12	60.1801	58.4112	39.8199	66.1679	68.1717	65.7245	35.4789	23.1256	58.0756	113.924	93.318	87.424	78.5466	32.0127	89.6076	89.2306	75.1351	44.162	52.9826	93.4117	41.5888	69.1072	71.2001	71.6126	30.8928	46.6884	44.7026	28.4006	41.6604	71.7348
407	m	12	m_12	64.5593	56.1741	35.4407	54.8963	63.0908	73.8187	33.0262	21.9115	61.8257	43.2692	91.4596	89.1085	83.3015	29.8137	90.9383	64.725	21.8788	54.6142	84.6584	99.6698	43.8259	67.8847	78.0181	63.0197	32.1153	58.5017	47.3085	23.8895	37.8652	61.245
410	m	12	m_12	64.3589	54.7253	35.6411	55.3788	65.1273	72.5285	33.8024	21.1714	59.4017	78.2051	96.8807	86.8677	79.3604	31.7276	86.0509	75.2714	46.9443	43.896	65.0098	89.7049	45.2747	70.3473	82.7308	75.2696	29.6527	53.5453	42.152	26.2491	40.3043	67.8505
420	m	12	m_12	63.0336	57.2076	36.9664	58.6455	64.618	80.5013	36.7673	20.3628	55.0847	52.9412	92.6329	84.0734	82.8487	33.2892	84.7957	81.4857	98.0339	51.8482	42.0695	151.246	42.7924	67.8883	74.802	70.3776	32.1117	54.7557	47.3009	28.8313	44.6181	80.9989
421	m	12	m_12	63.3465	59.2318	36.6535	57.8619	61.8815	75.1403	34.973	21.2204	57.8947	59.8291	91.999	87.4348	84.8849	31.7627	91.0528	67.8836	56.9996	56.7938	63.7212	131.296	40.7682	64.3575	68.8283	57.352	35.6425	61.5992	55.382	25.8762	41.8158	72.2273
427	m	12	m_12	62.4501	55.9413	37.5499	60.1277	67.1236	75.3887	41.0494	19.3989	51.6616	44.9153	100.427	90.1728	83.9772	32.4385	85.9068	98.1333	79.6482	48.1125	57.8865	84.6963	44.0587	70.5501	78.7587	77.7097	29.4499	48.9788	41.7432	32.2627	48.0646	93.0373
428	m	12	m_12	64.3844	55.5254	35.6156	55.3172	64.143	74.3593	32.8523	18.8819	53.0159	57.5472	94.3489	84.6513	84.7882	29.697	88.3053	83.5299	69.3129	36.9128	47.6505	92.7402	44.4746	69.0767	80.0979	66.3375	30.9233	55.9017	44.7665	29.9514	46.6947	88.0768
429	m	12	m_12	64.6217	54.493	35.3783	54.7467	64.9227	79.1047	32.7831	18.2908	51.7007	36.9369	88.8613	85.1877	84.6247	33.0358	83.1829	88.792	61.3677	49.7335	65.2588	85.8295	45.507	70.4206	83.5099	78.6497	29.5794	54.0294	42.0038	31.1459	47.9738	92.7914
434	m	12	m_12	63.3748	54.3868	36.6252	57.7914	67.342	73.0253	34.7293	21.3245	58.2237	56.6372	93.4902	88.0223	82.1885	31.4504	84.1383	85.5683	34.8142	45.4462	77.8043	68.2624	45.6132	71.9737	83.868	80.7668	28.0263	48.4957	38.9397	27.9449	41.4969	71.2716
435	m	12	m_12	67.0066	56.3782	32.9934	49.2391	58.5217	82.2147	32.7901	18.1113	54.8936	67.5325	94.1241	86.0562	83.7829	29.9401	90.1012	63.1455	31.7257	43.2275	71.4763	95.7758	43.6218	65.1009	77.3737	55.8503	34.8991	70.8769	53.6078	26.1917	44.7556	81.5314
436	m	12	m_12	62.3489	59.1242	37.6511	60.3879	63.6815	66.3088	35.4992	21.7651	57.8073	41.4634	97.3129	91.1019	78.1374	31.8998	90.2023	73.5124	48.1238	43.1073	62.756	93.4404	40.8758	65.5599	69.1356	60.7242	34.4401	57.0315	52.5323	26.6986	41.9252	72.5258
437	m	12	m_12	63.6922	56.887	36.3078	57.005	63.8243	93.2528	36.2376	20.4743	56.391	51.5152	90.7822	75.0904	95.3916	36.8113	89.5774	76.4178	59.62	54.3879	64.4141	110.491	43.113	67.6896	75.7871	77.1187	32.3104	56.68	47.7333	27.6446	43.3136	76.8095
439	m	12	m_12	60.2688	58.8064	39.7312	65.9233	67.5627	78.6508	42.2951	24.137	60.7509	79.798	99.9557	81.6094	88.6922	35.0544	88.824	81.1794	84.6834	50.4723	48.3345	128.632	41.1936	68.3498	70.0495	75.7011	31.6502	48.0107	46.3063	26.3324	38.9748	64.1551
441	m	12	m_12	64.0129	58.5548	35.9871	56.2185	61.4588	80.1905	38.1349	18.7293	52.0446	50.5376	96.5932	87.5739	85.5391	34.7405	88.525	75.9967	78.5306	37.3463	35.2573	139.381	41.4452	64.7451	70.7803	63.8005	35.2549	62.7105	54.4518	29.29	47.6579	91.5713
442	m	12	m_12	60.7155	56.6484	39.2845	64.7025	69.3479	67.8808	35.4573	24.8854	63.3466	52.8846	94.5778	85.3588	84.6092	36.2883	86.2617	82.2464	53.0004	54.0818	70.4098	93.3902	43.3516	71.4012	76.5276	90.5994	28.5988	44.2004	40.0536	25.2102	36.3532	57.3878
443	m	12	m_12	64.7062	56.4653	35.2938	54.5446	62.5053	81.2449	35.8411	19.8527	56.25	55.5556	92.4604	87.4737	87.4237	26.0118	96.5733	72.4314	45.3417	49.1182	68.1482	99.5088	43.5347	67.2806	77.1	53.4878	32.7194	59.9865	48.6312	27.1579	43.449	77.2427
446	m	12	m_12	66.3981	55.6633	33.6019	50.6066	60.3663	80.6619	33.7269	18.9549	56.4103	76	94.9304	87.0353	85.5494	39.9146	87.963	65.8639	46.7856	42.9593	59.4818	109.654	44.3367	66.774	79.6516	80.2161	33.226	65.6554	49.7589	26.1043	43.2432	76.6584
456	m	12	m_12	65.5053	54.7337	34.4947	52.6595	63.0228	75.6948	31.6261	20.8573	60.4651	26.2136	89.8158	88.3386	85.6595	34.4221	85.0089	66.8148	24.9392	52.3202	82.2031	95.2597	45.2663	69.1033	82.7027	76.988	30.8967	58.6727	44.711	24.7062	39.202	64.8341
457	m	12	m_12	63.0373	56.3787	36.9627	58.6363	65.5616	68.9391	33.5554	19.3496	52.349	54.4554	94.7726	87.5885	84.4204	35.1032	87.295	90.185	87.6838	45.3574	46.8728	107.298	43.6213	69.1993	77.3721	78.8657	30.8007	52.5284	44.5102	31.0583	47.3727	90.494
460	m	12	m_12	65.4122	58.3575	34.5878	52.8766	59.2688	75.1263	32.445	20.2756	58.6207	72.4638	97.5447	83.7314	86.964	32.3454	80.4822	59.7469	27.3202	34.4068	70.0065	82.2603	41.6425	63.6617	71.3577	56.6666	36.3383	68.7228	57.0803	24.3356	41.0598	70.0432
467	m	12	m_12	64.9832	52.4686	35.0168	53.8859	66.7386	73.487	32.2641	22.059	62.9956	64.3678	92.7542	87.8416	81.8686	32.5034	86.7648	73.614	39.8819	60.1061	78.3867	104.164	47.5314	73.1441	90.5902	88.5256	26.8559	49.8384	36.7164	24.4851	36.6881	58.2391
469	m	12	m_12	62.1942	60.7845	37.8058	60.7866	62.1964	77.7207	37.0686	23.3819	61.8474	55.5556	95.3891	82.2551	84.9806	33.8726	87.9617	62.322	50.4027	46.252	56.5315	131.28	39.2155	63.0532	64.5156	57.8068	36.9468	60.7811	58.5961	23.56	37.88	61.2475
476	m	12	m_12	63.289	57.3285	36.711	58.0055	64.0362	77.1839	35.7252	21.5883	58.806	74.3363	95.4753	83.5774	82.6278	30.1764	85.321	72.8695	63.3755	44.6473	51.8591	118.147	42.6715	67.4232	74.4332	62.4552	32.5768	56.1616	48.3168	26.2066	40.9247	69.5927
494	m	12	m_12	61.3212	58.649	38.6788	63.0757	65.9496	69.9987	36.2592	20.7741	53.7092	57.3913	93.495	87.8371	80.7497	35.347	84.4074	89.1231	20.2713	57.4726	90.327	71.3925	41.351	67.4335	70.506	73.1908	32.5665	51.6309	48.2943	30.3467	46.015	85.6744
503	m	12	m_12	62.6162	57.3153	37.3838	59.703	65.2248	72.5832	40.3275	21.7987	58.3106	37.1795	100.758	92.3614	82.1188	35.824	87.5717	77.6873	53.5019	46.5071	63.1603	94.7818	42.6847	68.1688	74.4736	76.7198	31.8312	53.3158	46.6946	27.0159	41.4196	71.0327
505	m	12	m_12	61.8261	57.1404	38.1739	61.7439	66.8072	69.6248	35.9871	23.2981	61.0315	45.8904	92.8166	90.1908	82.7041	30.9042	93.3684	77.8321	53.0733	38.0626	57.7652	84.6591	42.8596	69.3229	75.0077	69.8361	30.6771	49.6844	44.2525	25.8346	38.6704	63.3614
506	m	12	m_12	60.9351	57.2689	39.0649	64.1092	68.2131	70.2072	34.9753	23.2791	59.5908	102.609	93.0968	83.4691	82.6683	30.7398	86.5806	86.1255	67.7341	38.4186	51.5688	86.5015	42.7311	70.1256	74.6147	72.157	29.8744	46.5993	42.6013	27.3766	40.1339	67.3491
508	m	12	m_12	62.4599	54.0713	37.5401	60.1027	69.4271	74.9213	35.287	22.0368	58.7021	73.0435	91.1072	86.0128	81.9785	30.3376	87.0803	93.0709	67.3111	50.2405	64.0127	84.3283	45.9287	73.5332	84.9411	84.2874	26.4668	44.036	35.993	28.4545	40.9847	69.8181
509	m	12	m_12	64.2642	56.4532	35.7358	55.6076	63.3016	85.7225	35.1964	19.586	54.8077	61.3208	89.8108	82.213	87.9438	34.6273	89.9541	77.427	53.0043	43.6757	61.442	91.8083	43.5468	67.7621	77.1378	72.7845	32.2379	57.9739	47.5751	28.4145	44.8875	81.8999
522	m	12	m_12	65.4025	55.0577	34.5975	52.8993	62.8385	85.6288	38.5708	18.0401	52.1429	53.6842	101.269	84.0841	84.6502	31.1948	92.4623	80.4295	65.6457	37.4427	48.9414	95.1207	44.9423	68.7164	81.6276	68.5213	31.2836	59.138	45.5256	29.8888	47.5644	91.2194
524	m	12	m_12	62.9981	55.4807	37.0019	58.7349	66.6932	74.9617	38.5078	19.9532	53.9249	58	97.9865	89.258	81.8997	34.3639	82.8951	91.6671	58.5995	41.688	62.7232	72.5053	44.5193	70.6677	80.2429	82.7898	29.3323	49.9402	41.5074	30.5313	45.7788	84.8935
525	m	12	m_12	63.9215	57.4504	36.0785	56.4419	62.7993	69.0056	35.3858	19.8025	54.8872	58.6957	101.171	89.802	85.8708	34.8404	83.2003	75.634	46.1079	54.5785	72.3102	99.794	42.5496	66.5653	74.0631	69.364	33.4347	59.2373	50.2283	28.1364	44.8036	81.6284
526	m	12	m_12	66.2779	52.4467	33.7221	50.8799	64.2978	73.6963	32.6239	21.1306	62.6609	69.7674	94.7478	91.8279	85.2509	28.6573	88.9405	66.582	27.533	49.4681	79.1041	93.9225	47.5533	71.7483	90.6696	72.7784	28.2517	55.5263	39.3761	23.7712	36.9705	59.0009
530	m	12	m_12	65.1787	55.4819	34.8213	53.4244	62.7616	68.3604	30.4262	20.5833	59.1111	47.7778	93.616	88.9925	79.2556	34.4981	85.4204	68.2881	18.8979	52.4347	86.8369	88.4239	44.5181	68.3017	80.2391	74.3345	31.6983	59.333	46.4092	25.4294	40.5174	68.5445
545	m	12	m_12	64.4671	55.0403	35.5329	55.1178	64.5579	63.9316	36.9015	17.6984	49.8084	54.7619	104.167	100.533	80.8397	34.1224	85.8741	90.9429	73.3937	36.2904	48.5844	82.1346	44.9597	69.7404	81.685	78.6433	30.2596	54.8998	43.3888	32.2321	49.9275	100.239
560	m	12	m_12	65.64	54.7947	34.36	52.3462	62.7069	80.7455	35.6529	17.559	51.1029	67.4699	92.5376	91.1535	85.0715	31.0879	89.7398	81.7321	51.8227	45.1274	65.2078	84.6737	45.2053	68.8686	82.4995	68.7724	31.1314	59.4722	45.2041	30.4805	48.6079	95.1175
582	m	12	m_12	63.222	56.2648	36.778	58.1728	65.3659	77.5529	35.6582	19.0231	51.7241	68.2243	95.9768	82.3524	85.0078	29.3833	87.3224	90.5472	78.2624	59.1147	64.6617	100.966	43.7352	69.1772	77.7311	65.9465	30.8228	52.9849	44.5563	31.3602	47.9763	92.7543
586	m	12	m_12	61.4737	57.5778	38.5263	62.6712	66.9117	78.8911	36.3732	21.9421	56.9536	43.3333	88.888	82.764	88.3215	27.1885	89.0487	86.4697	77.068	43.5245	49.665	101.349	42.4222	69.0087	73.678	60.5409	30.9913	49.4507	44.9093	28.6113	42.7599	75.0784
588	m	12	m_12	61.2075	58.1931	38.7925	63.3786	66.6617	77.0415	35.4665	21.8294	56.2724	76.4045	89.5317	81.1285	89.917	37.7268	88.8085	86.8407	59.8129	54.468	68.6391	91.379	41.8069	68.3036	71.8418	81.2987	31.6964	50.0113	46.4052	28.9513	43.4302	77.1784
602	m	12	m_12	66.393	52.0655	33.607	50.6184	64.5476	93.9065	33.5446	18.7207	55.7047	55.1402	86.5892	81.4994	89.1002	31.6219	89.0215	80.0435	79.449	62.3187	62.5986	124.374	47.9345	72.1981	92.0657	82.1183	27.8019	54.9244	38.5077	28.3773	43.9634	78.9223
611	m	12	m_12	59.6297	56.7817	40.3703	67.7017	71.0973	75.8422	41.1366	23.7586	58.8517	64	98.2897	81.51	90.6666	32.3601	88.4985	100.556	85.173	44.7252	53.1813	83.6341	43.2183	72.4777	76.113	85.2177	27.5223	40.6523	37.9734	29.0635	40.8785	69.4602
613	m	12	m_12	63.4586	57.1406	36.5414	57.5831	63.95	70.4509	34.5543	21.3479	58.4211	63.2353	98.2644	86.681	82.3141	31.8791	85.5653	73.2564	75.9969	60.687	59.2163	139.897	42.8594	67.5392	75.007	66.3288	32.4608	56.3721	48.0622	26.4089	41.2962	70.6871
616	m	12	m_12	62.9369	57.4148	37.0631	58.8893	64.5532	75.5489	40.3039	21.8922	59.0674	42.5	99.9766	90.6115	84.7541	35.2864	86.5408	74.0141	60.0238	48.1231	57.929	112.239	42.5852	67.6633	74.171	73.8354	32.3367	54.911	47.7906	26.2356	40.6419	68.806
620	m	12	m_12	65.797	52.2767	34.203	51.9826	65.4268	79.3369	36.3551	17.1015	50	47.2973	96.037	91.7895	83.1676	27.7673	89.1051	94.0076	83.9898	55.5572	60.2932	98.0187	47.7233	72.5311	91.2898	73.3191	27.4689	52.8425	37.8719	32.5014	49.676	99.352
622	m	12	m_12	59.2081	57.6063	40.7919	68.8957	70.8115	62.8702	39.6109	25.8629	63.4021	50	102.088	89.578	80.2556	32.9787	81.4873	88.1985	54.4912	36.8903	61.0093	68.5575	42.3937	71.6012	73.5922	83.1483	28.3988	41.22	39.6625	25.7438	36.3554	57.3411
631	m	12	m_12	66.3505	53.158	33.6495	50.7149	63.301	62.9585	31.033	19.955	59.3023	55.7252	97.9465	99.2303	75.1974	32.9297	84.511	69.6799	17.5219	45.6288	86.3277	75.8544	46.842	70.5978	88.1183	79.0677	29.4022	57.9755	41.6474	25.5719	40.3973	68.1209
635	m	12	m_12	63.7322	54.8642	36.2678	56.9067	66.1047	68.9262	34.8841	18.3783	50.6739	67.8571	98.9115	89.9152	83.2904	27.6083	88.6298	95.6358	44.0526	41.5285	73.0663	59.4304	45.1358	70.8211	82.2682	67.0089	29.1789	51.2751	41.2009	32.416	49.0373	96.7705
641	m	12	m_12	62.9232	58.5947	37.0768	58.9239	63.2767	77.0383	36.0755	19.3554	52.2034	50.9804	95.263	83.4238	88.4365	33.5251	88.4034	81.8367	57.4353	37.9659	56.4627	82.1643	41.4053	65.8029	70.6638	64.5097	34.1971	58.0361	51.9691	30.0532	47.4948	90.9804
642	m	12	m_12	63.163	54.7996	36.837	58.3206	67.2214	66.2879	32.5484	22.079	59.9369	43.9394	98.377	85.5815	85.6538	34.2837	82.8436	81.5085	28.7455	54.9891	84.1261	80.1942	45.2004	71.5616	82.4831	86.2706	28.4384	48.7622	39.7398	26.7174	39.7453	66.312
648	m	12	m_12	63.3816	58.1597	36.6184	57.7745	62.9618	75.6885	36.1053	19.5158	53.2951	66.0714	96.0409	85.9703	87.1163	33.6552	85.1598	78.8791	60.0147	42.3761	56.1572	95.6651	41.8403	66.0133	71.9404	65.3696	33.9867	58.8265	51.4845	29.2154	46.4018	87.0657
649	m	12	m_12	60.8835	57.0564	39.1165	64.2482	68.5577	74.4137	39.8694	22.4246	57.3276	61.2121	97.337	85.6737	83.5042	31.175	86.4706	92.5031	79.4896	40.883	49.1997	89.8305	42.9436	70.5341	75.2651	74.6252	29.4659	45.8626	41.7755	29.0852	42.4244	74.0034
651	m	12	m_12	62.7428	57.0427	37.2572	59.3808	65.3145	73.7351	35.8767	19.711	52.9052	78.3505	93.0123	88.0951	82.0687	39.3909	84.1892	88.1102	76.2209	52.4029	58.8255	101.103	42.9573	68.4657	75.3072	85.5234	31.5343	53.1053	46.0586	30.5614	46.7912	88.4435
002	m	15	m_15	58.525	57.8065	41.475	70.8671	71.748	72.4005	38.4329	26.0834	62.8895	83.4711	93.1846	80.3847	84.4806	30.122	90.3127	94.4807	102.341	54.6763	50.9054	113.682	42.1935	72.0948	72.991	77.8223	27.9052	39.3768	38.7062	26.6927	37.2034	59.1568
005	m	15	m_15	64.391	54.7441	35.609	55.3012	65.0463	90.5562	36.4904	19.3885	54.4484	39.0909	87.563	83.2157	84.3126	30.9125	90.132	84.9876	63.5433	46.3576	59.8928	91.0733	45.2559	70.283	82.6681	73.1104	29.717	53.7367	42.282	29.7063	45.6695	83.8766
006	m	15	m_15	58.0541	60.2807	41.9459	72.253	69.5842	66.3982	42.2326	25.5896	61.0063	68.6957	100.219	87.8383	83.6157	36.8705	85.1014	89.4457	80.788	56.8345	61.0126	104.144	39.7193	68.4177	65.8906	79.8737	31.5823	43.7107	46.161	27.2056	39.0973	64.0874
010	m	15	m_15	63.2049	55.6478	36.7951	58.2157	66.1215	80.9975	38.8522	20.9329	56.8905	45.045	96.416	85.4583	83.417	27.1953	88.9977	84.3658	78.4325	50.3448	53.837	110.843	44.3522	70.1722	79.7017	63.979	29.8278	51.2367	42.5066	28.5819	43.2263	75.9816
011	m	15	m_15	65.757	55.024	34.243	52.075	62.2328	84.6657	36.4347	19.4741	56.8702	53.6082	91.7272	90.0907	81.8494	30.549	93.8945	71.2764	35.7646	44.6541	72.2289	86.737	44.976	68.3972	81.7388	66.1166	31.6028	60.687	46.2048	26.9191	43.2555	76.0601
014	m	15	m_15	61.2699	55.8542	38.7301	63.2124	69.3416	82.5188	40.5334	21.4912	55.4896	83.3333	94.1011	82.5777	79.4475	30.0078	85.5954	100.893	91.2459	42.2819	47.8007	87.6718	44.1458	72.0515	79.0377	77.3604	27.9485	44.2136	38.7896	30.9322	44.6084	80.3906
015	m	15	m_15	62.0664	54.5589	37.9336	61.1179	69.5279	80.9421	43.7668	23.4158	61.7284	31.5789	97.5105	90.7299	79.2721	27.8768	90.4807	87.5566	46.9898	40.8451	68.2528	68.3488	45.4411	73.2138	83.2882	76.1945	26.7862	43.8272	36.5863	26.6803	38.3736	62.1652
016	m	15	m_15	61.0842	59.8976	38.9158	63.7085	64.9706	74.6557	40.4355	21.685	55.7229	40.1515	97.8479	86.8861	79.9419	35.4175	88.4299	82.3075	58.4714	44.1341	60.3127	88.9049	40.1024	65.6511	66.9517	67.6937	34.3489	53.9157	52.3203	28.8318	44.3766	79.638
023	m	15	m_15	60.0749	58.2015	39.9251	66.4589	68.5981	77.1448	39.2294	25.4563	63.7602	84.252	92.9374	82.3306	80.6111	31.6904	88.2954	79.3804	72.7932	44.0476	48.6907	113.963	41.7985	69.5774	71.8169	72.4767	30.4226	45.7766	43.7249	24.9269	36.3376	56.991
034	m	15	m_15	57.7462	60.6348	42.2538	73.1716	69.6858	70.0511	42.2096	24.3212	57.5597	58.3942	97.7064	84.2813	83.1072	39.8012	87.3609	97.7811	104.25	65.2439	62.9447	106.005	39.3652	68.1694	64.9219	85.2394	31.8306	43.5013	46.6934	29.6416	42.5361	73.8991
045	m	15	m_15	65.3168	55.0527	34.6832	53.0999	63	87.4158	38.4542	17.5067	50.4762	32.5	91.6444	90.3969	82.3509	33.3683	83.7756	84.5185	60.638	47.027	61.9944	89.7519	44.9473	68.8143	81.6443	73.6305	31.1857	58.7302	45.3186	31.2718	49.6378	98.3391
054	m	15	m_15	66.4922	53.2342	33.5078	50.3936	62.9442	83.8866	34.7366	18.3753	54.8387	37.3737	92.6047	88.7332	85.1828	32.8986	86.0789	76.9391	49.303	47.9452	66.643	93.5069	46.7658	70.3328	87.8492	77.9935	29.6672	58.871	42.1812	28.5104	45.2948	82.5964
059	m	15	m_15	62.9256	58.2763	37.0744	58.9178	63.6183	81.3137	35.7715	22.9398	61.875	85.0467	90.1799	82.7975	84.8612	29.6562	87.4241	66.8482	47.6119	42.0765	58.7446	107.148	41.7237	66.3064	71.5963	58.361	33.6936	57.1875	50.8151	24.3205	38.2288	61.7839
071	m	15	m_15	62.5502	59.0119	37.4498	59.8717	63.4615	72.6217	36.8343	21.9025	58.4848	85.5769	94.5017	89.6448	81.6649	31.0559	86.3541	72.2877	47.1451	43.6842	63.2716	95.5105	40.9881	65.5284	69.4575	59.0355	34.4716	57.5758	52.6055	26.4128	41.6202	71.1641
072	m	15	m_15	63.8687	53.388	36.1313	56.5712	67.6768	82.1661	38.6122	19.9531	55.2239	38.0597	93.9642	88.4043	83.3298	30.9255	85.734	93.9658	81.4017	44.375	51.8126	91.1451	46.612	72.9809	87.3079	83.5324	27.0191	47.7612	37.0221	30.3728	44.8792	81.2677
076	m	15	m_15	61.3259	58.1492	38.6741	63.0631	66.5083	84.7263	41.0289	21.8232	56.4286	29.5082	94.0824	81.6184	84.699	30.3937	89.8782	86.7333	66.4525	54.6099	65.2235	96.5343	41.8508	68.2432	71.9714	65.314	31.7568	50.3571	46.5347	29.0485	43.6764	77.4013
078	m	15	m_15	67.0519	51.8789	32.9481	49.1383	63.5097	82.75	34.3678	19.2198	58.3333	60.241	95.0003	88.9691	85.1767	34.1163	86.717	72.7428	39.3748	42.7481	69.0102	85.1556	48.1211	71.767	92.7567	86.7221	28.233	57.4561	39.3398	26.544	41.7952	71.6489
084	m	15	m_15	62.0026	60.9056	37.9974	61.2836	62.3874	69.2867	36.5854	20.439	53.7906	26.2712	95.0904	90.6102	78.2027	32.7563	86.7932	76.8223	62.812	46.1078	55.9362	107.299	39.0944	63.0529	64.1885	55.9009	36.9471	60.2888	58.5971	28.8949	46.3152	86.1028
085	m	15	m_15	62.2189	53.6519	37.7811	60.7228	70.4188	74.1734	36.1028	22.3316	59.1078	62.2449	94.6962	84.6465	83.4911	29.5828	88.2993	97.6045	105.517	43.3628	38.7713	114.587	46.3481	74.4919	86.3865	86.3915	25.5081	42.0074	34.2428	28.8725	41.0012	69.3667
086	m	15	m_15	61.9998	55.8464	38.0002	61.2908	68.0441	69.8258	35.7398	21.5386	56.6802	48.9362	90.6203	92.154	82.0905	34.7636	84.4625	92.4941	53.4203	36.2069	63.1561	61.9815	44.1536	71.2156	79.0624	86.009	28.7844	46.9636	40.4186	29.5573	43.4385	76.6379
098	m	15	m_15	62.5362	55.0054	37.4638	59.9075	68.1093	72.4149	38.7162	23.0547	61.5385	68.8073	95.5711	93.3808	75.2933	27.9227	91.363	82.3745	74.9649	61.4286	64.8981	114.907	44.9946	71.9497	81.8002	71.6221	28.0503	46.8227	38.9861	26.2698	38.57	62.6763
105	m	15	m_15	62.1552	57.4996	37.8448	60.8875	65.8174	74.3334	39.921	22.4627	59.3548	26.8966	97.9005	90.0957	79.3575	35.3528	83.9093	78.4683	50.4953	41.6149	62.4285	84.9516	42.5004	68.3778	73.9141	76.4445	31.6222	51.9355	46.2463	26.8225	40.7529	68.6598
110	m	15	m_15	62.385	56.474	37.615	60.2949	66.6058	72.6199	38.1775	24.3209	64.6575	69.7842	100.427	86.8201	87.4509	33.6868	83.8787	70.71	43.4912	44.2623	65.7177	95.2512	43.526	69.7699	77.0726	77.7479	30.2301	50.137	43.3282	23.613	35.4519	54.8302
111	m	15	m_15	58.6713	58.9511	41.3287	70.4411	70.1068	67.479	42.816	25.3846	61.4213	32.2404	96.4798	93.3629	77.7887	36.2288	83.2007	90.7095	76.6343	50	57.7584	95.4337	41.0489	69.9642	69.6322	84.3899	30.0358	42.6396	42.9302	27.116	38.6782	62.9719
112	m	15	m_15	60.9188	56.7631	39.0812	64.1528	68.8496	74.0911	45.7146	21.9015	56.0411	42.4837	95.4443	100.768	85.1479	31.1807	89.855	97.3871	81.3122	58.5227	65.3691	91.9286	43.2369	70.9746	76.1707	76.2446	29.0254	45.2442	40.8956	30.3365	44.062	78.6245
166	m	15	m_15	64.1403	59.3704	35.8597	55.9083	60.4	77.7445	36.9258	19.711	54.9669	52.2936	93.095	91.255	83.0454	32.05	93.3274	68.8607	50.9218	47.9798	61.5316	113.237	40.6296	63.3449	68.434	55.3865	36.6551	65.5629	57.866	27.2688	45.1471	82.135
169	m	15	m_15	60.8725	58.8113	39.1275	64.2778	66.5306	76.2402	40.5096	24.3647	62.2699	38.0952	91.4905	90.3517	80.2854	33.4023	88.6855	75.2104	43.6048	51.8293	72.072	95.6159	41.1887	67.6639	70.0354	69.895	32.3361	50.3067	47.7892	25.1725	37.8359	60.7612
170	m	15	m_15	60.7139	59.0551	39.2861	64.707	66.5245	76.1345	39.4367	21.4059	54.4872	42.8571	94.005	85.1562	83.7376	37.3361	89.923	90.6657	75.2383	47.1338	56.1293	92.6189	40.9449	67.4391	69.3333	77.3293	32.5609	50.3205	48.2819	30.3508	45.6234	83.7324
172	m	15	m_15	64.6027	54.6196	35.3973	54.7922	64.8069	81.6146	36.019	18.8707	53.3113	67.7083	90.5082	88.9933	82.9876	33.0629	85.6021	86.186	64.3792	40.8537	55.8189	84.9205	45.3804	70.2453	83.0844	78.0553	29.7547	54.3046	42.3583	30.3316	46.803	87.792
173	m	15	m_15	63.6751	56.0442	36.3249	57.0473	64.8148	77.8211	35.823	23.64	65.0794	93.3962	96.4881	83.6288	81.8638	31.5108	84.1225	64.5293	57.6349	46.7836	52.4693	138.176	43.9558	69.0315	78.4308	70.2403	30.9685	54.2857	44.8615	22.7048	35.0302	53.8269
197	m	15	m_15	62.4529	58.432	37.5471	60.1207	64.2578	79.5613	36.2735	22.5968	60.1824	75.2212	87.678	86.4914	80.3735	31.8616	95.5249	71.7827	42.4738	37.7049	63.14	83.1904	41.568	66.559	71.1391	63.4154	33.441	55.6231	50.2427	25.6567	39.9278	66.3446
198	m	15	m_15	64.2539	54.4263	35.7461	55.6326	65.678	80.9	37.0435	20.9864	58.7097	42.1875	93.9995	87.5607	84.3052	29.3781	88.2887	79.2352	46.3176	56.7901	74.7413	95.8945	45.5737	70.9275	83.7347	71.6731	29.0725	52.2581	40.989	27.1951	41.4068	70.5281
202	m	15	m_15	62.6166	56.7987	37.3834	59.7021	65.8174	76.3756	37.1351	24.7213	66.129	39.4558	91.4232	89.0807	82.2307	31.7036	89.5236	65.4447	31.9721	42.8571	72.0837	90.8472	43.2013	68.9934	76.0604	70.5444	31.0066	51.9355	44.9414	22.3707	33.989	51.3981
204	m	15	m_15	64.4083	52.9625	35.5917	55.2596	67.2018	70.7571	34.7764	18.8284	52.901	56.5657	98.1151	90.6506	81.3138	32.7352	87.2363	96.7554	73.9541	44.7552	57.7742	80.0636	47.0375	73.0303	88.813	88.6425	26.9697	48.8055	36.9295	31.734	47.2219	89.2646
205	m	15	m_15	63.9866	54.8722	36.0134	56.2827	65.6315	80.9807	34.598	20.222	56.1514	67.9245	88.611	85.6655	79.5831	30.2635	90.1109	83.9525	59.7805	51.2048	65.2542	93.4693	45.1278	70.527	82.2418	72.4188	29.473	52.3659	41.7896	28.8532	43.9625	78.2928
207	m	15	m_15	63.4195	56.1219	36.5805	57.6802	65.1805	70.0575	32.8158	21.567	58.9577	92.5532	92.3734	87.9134	81.8586	30.471	90.9623	77.0525	45.4091	45.7317	68.0182	87.258	43.8781	69.1871	78.1836	68.4194	30.8129	53.4202	44.5356	26.8293	41.1616	69.8156
211	m	15	m_15	61.5741	57.804	38.4259	62.406	66.4762	71.4819	36.4246	20.1488	52.4355	53.7815	95.9863	85.0675	82.0637	32.8099	87.7556	94.5256	87.5406	42.6136	46.8542	96.2167	42.196	68.5288	72.9983	71.4438	31.4712	50.4298	45.9241	31.6886	47.6691	90.9098
214	m	15	m_15	62.6768	56.833	37.3232	59.5487	65.6716	77.2041	34.6062	19.1463	51.2987	44.9541	92.4209	81.4463	81.9114	32.4943	85.0222	93.3913	69.1151	38.5093	54.4932	75.6688	43.167	68.8723	75.954	71.8959	31.1277	52.2727	45.1963	32.0597	48.8182	95.1646
222	m	15	m_15	64.1651	55.6351	35.8349	55.8479	64.4105	75.0955	34.9263	21.1365	58.9831	35.9375	96.2594	86.5145	84.6579	33.5642	82.5541	74.4534	69.1874	49.0798	52.6812	125.13	44.3649	69.1417	79.7425	75.2046	30.8583	55.2542	44.6306	26.4976	41.1386	69.7466
229	m	15	m_15	62.9127	57.1283	37.0873	58.9505	64.9194	72.9901	36.6934	20.041	54.0373	53.9823	94.7079	90.0429	80.3301	30.0195	89.1786	85.2638	70.0312	52.8736	61.2928	101.173	42.8717	68.1447	75.0445	64.2177	31.8553	54.0373	46.7465	29.9111	46.0742	85.2638
239	m	15	m_15	64.5804	55.2416	35.4196	54.8458	64.1176	92.0191	39.2315	17.6556	49.8471	45.5357	93.5053	83.1337	86.0762	28.1179	89.9478	89.8131	83.8419	54.0984	57.1501	105.397	44.7584	69.3065	81.023	63.4907	30.6935	55.9633	44.2866	32.2271	50.2624	100.833
241	m	15	m_15	63.037	53.8084	36.963	58.637	68.6937	75.8714	34.7749	22.7838	61.6393	66.3717	91.0885	85.8129	81.8326	29.6303	85.3107	84.4159	51.2455	44.6043	66.3715	79.6106	46.1916	73.2769	85.8445	81.2488	26.7231	45.5738	36.4686	26.4275	38.4715	62.4139
252	m	15	m_15	62.7147	55.1619	37.2853	59.4524	67.5926	68.479	33.7405	21.7072	58.2192	57.4074	93.9414	88.22	81.7666	28.4798	88.7378	87.3843	66.3569	52.1429	63.6588	93.7352	44.8381	71.4954	81.2846	71.4333	28.5046	47.9452	39.8691	28.319	41.8966	71.9636
253	m	15	m_15	59.1664	58.0332	40.8336	69.0148	70.3625	69.2006	38.5431	28.7073	70.303	74.4361	94.0906	85.7726	87.7024	39.0345	91.8156	70.7486	49.1743	52.518	66.9973	110.798	41.9668	70.9301	72.3151	95.2437	29.0699	42.1212	40.9838	20.9681	29.8002	42.3882
263	m	15	m_15	60.7249	57.3577	39.2751	64.677	68.4739	70.8148	35.497	22.229	56.5982	62.1849	94.6759	81.8613	84.9011	36.9571	85.4101	94.4989	91.0809	45.8599	47.8181	101.488	42.6423	70.222	74.3444	87.1517	29.778	46.0411	42.4055	29.7918	43.5083	76.8722
265	m	15	m_15	61.7258	57.3509	38.2742	62.0067	66.7368	79.2484	34.5961	25.1136	65.6151	57.5758	86.5813	81.3156	87.9188	36.0434	87.3924	69.2172	38.4124	44.9367	69.4424	93.4894	42.6491	69.0944	74.3653	80.5809	30.9056	49.8423	44.7294	23.0238	34.4994	52.5785
268	m	15	m_15	61.8256	57.5712	38.1744	61.7454	66.3082	79.3759	41.5491	24.1427	63.2432	25.8065	95.9792	88.3266	83.7673	35.7932	86.8048	72.5337	50.3877	42.5532	60.0929	97.6269	42.4288	68.6267	73.6981	78.2947	31.3733	50.8108	45.7159	24.4379	36.855	58.2749
278	m	15	m_15	63.252	57.9751	36.748	58.0978	63.3858	79.575	39.9069	20.6565	56.2112	31.1594	96.9488	89.0367	84.9006	28.4216	90.5289	76.0022	53.5599	48.3871	63.6276	100.059	42.0249	66.4404	72.4878	56.2682	33.5596	57.764	50.5108	27.8276	43.9019	78.1017
279	m	15	m_15	63.839	57.4321	36.161	56.644	62.963	79.2753	34.5608	21.5214	59.5156	62.2642	88.1541	87.3072	86.974	36.3332	85.2779	69.0318	38.1973	42.3529	68.1022	90.0893	42.5679	66.68	74.1185	72.7101	33.32	58.8235	49.97	25.5673	40.607	68.2291
281	m	15	m_15	64.3024	58.0803	35.6976	55.5152	61.4625	79.0153	36.666	20.661	57.8778	35.3383	93.6956	89.2115	84.7466	32.6425	90.3755	67.3615	64.1784	33.3333	36.4836	135.634	41.9197	65.1914	72.1753	61.1347	34.8086	62.701	53.3944	25.9595	42.2363	72.975
282	m	15	m_15	62.6725	56.7553	37.3275	59.5596	65.7692	79.2472	37.9617	22.4838	60.2339	82.3009	94.7029	84.9271	83.2218	28.9484	88.0471	76.6052	47.619	39.3258	62.284	82.4221	43.2447	69.0011	76.1951	64.437	30.9989	52.0468	44.9252	26.2225	39.8705	66.1928
285	m	15	m_15	61.8971	59.364	38.1029	61.5584	64.1851	71.4474	34.2973	21.1417	55.4859	46.281	89.4754	87.153	81.5476	33.7986	85.2046	79.9748	50.3856	37.0787	60.3584	76.8128	40.636	65.6508	68.4522	64.5984	34.3492	55.7994	52.321	28.6429	44.6254	80.4266
286	m	15	m_15	62.5632	57.0361	37.4368	59.8384	65.6371	85.5496	40.5718	21.0307	56.1765	52.8	98.7651	80.2458	87.0486	30.061	90.3146	83.9056	76.8137	47.7528	52.1689	109.093	42.9639	68.6728	75.3276	65.8973	31.3272	52.3529	45.618	28.8324	43.9271	78.1948
289	m	15	m_15	64.8734	54.2758	35.1266	54.1463	64.7186	84.9824	35.832	18.4444	52.5084	31.9328	94.8802	82.0724	84.1461	32.2004	84.5507	87.3344	63.726	53.3742	65.9782	92.6287	45.7242	70.4821	84.244	76.8875	29.5179	54.5151	41.88	30.8128	47.6104	90.6721
293	m	15	m_15	63.1938	54.8427	36.8062	58.2433	67.1123	78.0173	36.1442	22.5823	61.3546	87.8049	93.3379	85.2204	85.0143	32.0183	83.0998	79.0891	63.3069	56.9106	65.509	109.844	45.1573	71.4584	82.3397	80.1631	28.5416	49.004	39.9415	26.0106	38.7568	63.1686
295	m	15	m_15	65.0049	56.4758	34.9951	53.8345	61.9647	84.3874	37.4234	17.7821	50.813	34.4086	93.6863	87.9283	83.9813	33.5778	90.1344	80.3186	51.685	39.0728	60.7934	80.0206	43.5242	66.9552	77.067	68.0353	33.0448	61.3821	49.3535	30.5494	49.3013	97.0249
296	m	15	m_15	64.2448	55.6192	35.7552	55.6546	64.2857	80.1474	38.5181	20.001	55.9387	52.0833	95.9061	90.0384	85.1986	30.5716	88.3511	79.5058	57.1039	55.8621	68.2986	102.874	44.3808	69.0808	79.794	68.3041	30.9192	55.5556	44.7581	28.3949	44.1699	78.9613
298	m	15	m_15	62.7005	56.6249	37.2995	59.4883	65.8711	74.9234	35.851	22.2986	59.7826	81.3187	94.6463	84.9864	80.0771	31.3356	87.111	77.8192	60.1893	44.7552	57.2709	100.421	43.3751	69.1782	76.6008	70.3314	30.8218	51.8116	44.5542	26.5588	40.3194	67.4433
303	m	15	m_15	62.282	55.1696	37.718	60.56	68.3673	76.1428	37.7937	23.1937	61.4925	90.7407	97.2216	84.3028	79.0478	31.948	88.775	83.4479	68.1159	50.3226	59.4499	101.437	44.8304	71.9797	81.2592	82.0693	28.0203	46.2687	38.9281	26.3968	38.6102	62.7885
320	m	15	m_15	61.1189	59.7386	38.8811	63.6155	65.0854	80.0872	39.6186	20.1774	51.895	43.5484	93.9667	82.756	85.3596	33.6398	91.5493	89.862	90.7025	50	49.5323	112.333	40.2614	65.8739	67.3959	64.9351	34.1261	53.6443	51.8052	31.375	48.2058	92.891
323	m	15	m_15	61.3018	59.2823	38.6982	63.1272	65.2778	71.0581	35.2881	20.3489	52.5836	57.2727	92.4757	85.0689	84.3943	35.7957	86.7844	89.3394	71.4496	42.8571	54.2998	88.345	40.7177	66.4217	68.6845	70.808	33.5783	53.1915	50.5532	31.0206	47.521	90.3723
324	m	15	m_15	59.8003	61.0482	40.1997	67.2232	65.8491	78.0854	39.5298	21.8852	54.4413	62.3932	91.3502	82.4378	83.6408	34.3581	89.4011	88.0348	76.9114	50.8287	57.0417	101.219	38.9518	65.1364	63.805	64.1921	34.8636	51.8625	53.5239	30.0647	45.657	83.8648
331	m	15	m_15	63.847	56.5258	36.153	56.6243	63.9583	75.6636	36.7679	21.0794	58.3062	46.7213	95.0716	90.2667	86.5835	35.7023	83.4186	74.1873	47.4995	41.0405	62.2503	88.8672	43.4742	68.0912	76.9104	76.1862	31.9088	56.3518	46.8619	26.7383	41.8059	71.7006
333	m	15	m_15	62.0401	57.8159	37.9599	61.1861	65.6566	79.7406	40.1858	22.7759	60	63.8655	94.657	87.0137	84.6958	33.4953	90.4252	76.6724	69.3902	47.0588	52.0871	117.834	42.1841	67.995	72.9629	71.161	32.005	52.3077	47.0697	26.3319	40.1055	66.8426
334	m	15	m_15	60.2445	57.0302	39.7555	65.9902	69.7095	75.4056	41.958	20.1144	50.5952	71.7172	97.7819	86.233	83.97	32.1101	87.3937	113.934	101.631	39.0411	45.6237	75.1069	42.9698	71.3257	75.3457	79.8718	28.6743	43.4524	40.202	34.511	49.5069	97.8488
354	m	15	m_15	60.9511	61.3786	39.0489	64.0659	63.6197	74.9428	36.8924	23.4518	60.0575	71.3115	95.4667	80.4875	80.8015	35.6339	91.8321	70.0252	52.5413	51.7588	63.8037	115.847	38.6214	63.3646	62.9234	61.6325	36.6354	57.1839	57.8168	25.4754	40.0432	66.6747
379	m	15	m_15	61.5518	56.8425	38.4482	62.4648	67.6399	74.1083	40.0734	21.022	54.6763	56.701	95.7271	90.4314	80.279	32.6606	85.5822	94.9692	94.1758	54.8872	55.2641	104.579	43.1575	70.1158	75.9248	76.6299	29.8842	47.8417	42.6213	30.7321	45.4349	83.0981
398	m	15	m_15	64.1835	56.3364	35.8165	55.8033	63.5762	79.5731	35.1213	18.5301	51.7361	56.8421	97.0043	81.5367	81.8592	33.1121	85.6798	84.4382	57.3506	42.4242	60.8944	82.5082	43.6636	68.0294	77.5052	70.4582	31.9706	57.2917	46.9954	30.7556	48.3761	93.5054
406	m	15	m_15	58.0272	60.4282	41.9728	72.333	69.459	73.8982	40.1457	25.0993	59.799	81.6794	90.8818	82.6402	80.5145	31.6752	89.3673	91.6358	96.8146	53.7143	51.0984	114.714	39.5718	68.1953	65.4857	67.9176	31.8047	43.9698	46.6377	27.9865	40.2921	67.3792
407	m	15	m_15	64.9921	55.783	35.0079	53.8648	62.7572	75.5794	32.4787	20.316	58.0328	55.2632	90.8343	87.8295	80.0049	30.1404	90.6165	70.9185	39.0601	54.1436	74.7435	102.144	44.217	68.0343	79.266	64.1495	31.9657	59.3443	46.9846	26.412	42.0861	72.5212
410	m	15	m_15	63.5453	55.5658	36.4547	57.368	65.6064	78.2035	36.6031	21.3205	58.4848	64.9573	94.6106	86.2347	81.2683	32.1766	88.5968	79.4005	47.5522	50.8671	70.5747	90.7746	44.4342	69.9253	79.967	74.8122	30.0747	52.4242	43.0098	27.3087	41.6251	71.1725
420	m	15	m_15	64.3384	55.3092	35.6616	55.4282	64.4769	71.3639	33.7887	19.513	54.717	61.1111	94.6914	90.2092	78.0705	35.9915	81.6252	82.4125	59.4271	38.3562	55.5491	83.7848	44.6908	69.4622	80.8019	81.8673	30.5378	55.0943	43.9632	29.2755	45.4046	82.9809
421	m	15	m_15	63.0493	58.5832	36.9507	58.606	63.0739	81.0415	35.6253	21.7495	58.8608	51.2195	89.8258	83.5042	86.7614	34.7597	86.9567	70.46	50.5219	54.5946	67.443	114.887	41.4168	65.6895	70.6973	66.5495	34.3105	58.5443	52.2313	26.0182	41.2503	70.0812
427	m	15	m_15	62.572	54.2146	37.428	59.8159	69.0367	80.4032	37.8274	19.3979	51.8272	71.4286	95.0617	82.7392	85.7977	32.706	84.3475	107.671	65.5785	38.5185	62.5539	57.1894	45.7854	73.1723	84.452	89.2052	26.8277	44.8505	36.6638	33.3386	48.2911	93.177
428	m	15	m_15	63.6868	56.2157	36.3132	57.0185	64.5963	76.2816	32.7014	19.2041	52.8846	52.7778	91.9922	81.7297	83.7218	30.4324	85.963	86.1698	69.5253	43.2749	54.2318	92.6033	43.7843	68.7495	77.8863	66.9497	31.2505	54.8077	45.4556	30.5073	47.2277	89.3032
429	m	15	m_15	60.1041	55.8307	39.8959	66.3781	71.4588	79.7869	36.3896	26.9121	67.4556	45.2229	87.4478	78.5725	82.9421	31.9506	84.2889	81.7437	57.7059	42.963	59.7355	87.9847	44.1693	73.488	79.1129	88.5632	26.512	39.9408	36.0766	23.3307	32.6491	48.4009
434	m	15	m_15	63.935	55.467	36.065	56.4088	65.0206	79.1209	34.5633	20.4292	56.6456	64.2202	90.4058	85.6604	81.5834	31.7279	87.8955	80.7952	31.0207	51.7647	81.4804	78.6312	44.533	69.6535	80.2873	72.8242	30.3465	53.7975	43.5678	28.2617	43.4658	76.7329
435	m	15	m_15	66.9975	55.2063	33.0025	49.2592	59.7802	83.5808	33.1548	18.3212	55.5147	62.3656	94.4477	85.2631	81.7444	30.6688	87.7071	66.31	31.2564	41.5301	72.4391	86.459	44.7937	66.8587	81.1386	61.8707	33.1413	67.2794	49.5692	26.6697	44.613	80.3624
436	m	15	m_15	64.0628	59.8954	35.9372	56.0969	60	79.1803	34.1613	18.199	50.641	37.3913	93.169	82.5479	82.9723	32.2972	87.8823	74.2053	61.5228	48.0769	56.9512	113.762	40.1046	62.602	66.9577	54.0636	37.398	66.6667	59.7392	29.6821	49.4702	97.688
437	m	15	m_15	63.2658	57.3006	36.7342	58.0632	64.1079	83.3902	37.3179	23.4195	63.754	95.0495	93.273	82.6313	87.0622	37.4213	88.3465	64.9402	26.8632	47.3988	78.241	93.2867	42.6994	67.4921	74.5183	77.6932	32.5079	55.9871	48.1655	23.3084	36.3581	57.0287
439	m	15	m_15	61.7419	57.4449	38.2581	61.9645	66.5996	78.0346	41.6835	21.8452	57.0997	61.5385	101.256	85.136	84.2681	32.8339	86.5664	85.7507	63.3924	53.012	65.2635	94.7254	42.5551	68.9242	74.0799	72.8234	31.0758	50.1511	45.087	28.6411	43.0049	75.3155
441	m	15	m_15	66.3499	56.8529	33.6501	50.7162	59.188	75.8997	33.3205	15.3066	45.4874	50	95.9877	90.1799	81.0674	38.187	88.2694	79.2388	57.2901	42.9319	58.7395	92.2386	43.1471	65.0296	75.8925	71.0111	34.9704	68.9531	53.776	32.3389	54.6376	120.116
442	m	15	m_15	62.0901	54.7587	37.9099	61.0562	69.2308	70.0805	33.9383	24.0344	63.3987	49.2308	92.2283	86	82.4108	34.1912	87.5276	82.6076	59.7249	58.8235	70.2296	101.394	45.2413	72.8639	82.6193	91.8079	27.1361	44.4444	37.2422	25.4177	36.7145	57.9105
443	m	15	m_15	66.7515	53.431	33.2485	49.8095	62.2271	80.655	33.241	18.4325	55.4386	39.823	93.5698	88.4292	82.8663	30.9236	88.2959	73.6111	47.2814	45.6647	65.0997	95.2926	46.569	69.7648	87.1573	71.3532	30.2352	60.7018	43.3388	27.8051	44.6832	80.5995
446	m	15	m_15	64.4735	56.0502	35.5265	55.1025	63.3833	81.9436	36.3037	18.9635	53.3784	58	94.3362	85.2289	83.5112	35.2822	87.4857	80.9049	71.6047	47.3684	53.4185	109.603	43.9498	68.1672	78.4114	75.5536	31.8328	57.7703	46.6982	29.6247	46.739	87.5616
456	m	15	m_15	63.5105	56.5982	36.4895	57.4542	64.4711	86.4808	35.5442	22.0292	60.3715	37.3239	87.0323	82.1953	89.6238	32.2242	87.0202	72.1062	33.9464	59.5506	80.9571	102.014	43.4018	68.3379	76.684	69.5511	31.6621	55.1084	46.3316	25.6186	39.7366	65.8201
457	m	15	m_15	63.3052	56.7867	36.6948	57.9649	64.6186	72.4768	33.9764	20.0919	54.7541	62.1359	93.9807	86.0547	86.6314	35.3612	87.6554	82.8427	81.8055	52.0958	52.6956	119.337	43.2133	68.2619	76.0976	76.0543	31.7381	54.7541	46.4947	29.3109	45.3598	82.8427
460	m	15	m_15	63.5383	60.847	36.4617	57.3855	59.9237	71.734	34.1748	19.8566	54.4586	48.6957	97.7248	84.9522	84.7849	37.7878	81.9893	68.26	46.3859	40	59.2272	98.9401	39.153	61.6212	64.3467	60.6722	38.3788	66.879	62.2819	27.3561	45.6516	83.8281
467	m	15	m_15	64.3616	52.7401	35.6384	55.3722	67.5737	71.4397	32.4334	22.0049	61.745	67.2727	93.1405	88.0285	79.719	33.3777	85.1998	79.9623	42.0516	64.3357	81.2444	99.0315	47.2599	73.4288	89.6092	92.2382	26.5712	47.9866	36.1864	25.9288	38.3712	62.1446
469	m	15	m_15	62.2673	60.4401	37.7327	60.598	62.4299	70.5973	35.1896	22.3685	59.2814	76.7857	95.3113	86.3026	78.6996	33.18	88.7042	67.8334	59.4186	52.7363	58.5994	132.67	39.5599	63.5324	65.453	57.8048	36.4676	60.1796	57.4001	25.4851	40.8219	68.8612
476	m	15	m_15	62.6532	56.547	37.3468	59.6086	66.0455	75.9085	36.6396	22.1271	59.2476	60.1695	93.7238	86.3975	77.9981	29.4299	85.2252	79.4758	53.9162	38.4146	58.2206	83.0204	43.453	69.3548	76.8442	66.6044	30.6452	51.4107	44.1861	26.9856	40.859	68.9632
494	m	15	m_15	61.6252	59.3576	38.3748	62.2713	64.6503	73.1222	41.7445	24.0123	62.5731	36.3057	97.2795	94.2411	79.0199	31.9239	86.2658	68.6394	18.056	51.3369	87.1989	85.7719	40.6424	65.951	68.4706	61.835	34.049	54.6784	51.6276	24.2638	37.5309	59.9793
503	m	15	m_15	62.3634	58.0279	37.6366	60.3503	64.8594	71.2811	38.4729	21.7896	57.8947	34.5324	97.4175	91.8044	77.1816	36.7996	86.9119	77.9174	50.9804	45.7143	64.4815	90.9877	41.9721	67.3024	72.331	75.7458	32.6976	54.1796	48.583	27.3806	42.2153	72.9173
505	m	15	m_15	62.6954	56.1291	37.3046	59.5014	66.4622	71.5598	37.1634	16.7584	44.9231	53.6842	95.5352	91.36	80.8407	33.5998	88.7818	109.363	92.9385	43.2927	51.809	76.4084	43.8709	69.9747	78.1606	78.3051	30.0253	50.4615	42.9089	36.6778	55.186	122.846
506	m	15	m_15	63.112	57.1132	36.888	58.4485	64.5875	74.0325	33.9458	21.4893	58.2555	73.1481	91.2137	86.0064	80.7507	28.8412	89.2178	76.3372	47.9136	43.75	64.6943	88.5882	42.8868	67.9535	75.0909	61.1568	32.0465	54.8287	47.1595	27.0329	41.8547	71.8468
508	m	15	m_15	62.4028	52.9778	37.5972	60.2492	70.9677	75.6556	36.6012	21.8503	58.1169	62.7273	93.1335	86.2178	80.97	30.8405	83.9755	102.664	80.7173	52.381	62.5604	81.5563	47.0222	75.3526	88.7582	94.2864	24.6474	40.9091	32.7094	29.8055	41.9987	72.2659
509	m	15	m_15	65.0195	56.7586	34.9805	53.7999	61.6302	79.6169	33.5389	17.9416	51.2903	54.3689	90.0332	86.9679	82.1738	33.7941	88.6231	78.4225	47.53	46.114	67.341	87.3197	43.2414	66.5052	76.1846	67.0996	33.4948	62.2581	50.3642	30.0906	48.8244	95.1921
522	m	15	m_15	64.555	55.6499	35.445	54.9068	63.6929	80.2736	38.6989	18.8194	53.0945	63	102.235	85.8819	81.4667	31.6988	92.5725	82.4755	72.2441	37.1429	44.9405	100.21	44.3501	68.7013	79.6949	69.5797	31.2987	57.0033	45.5576	29.9444	47.0137	88.5474
524	m	15	m_15	62.387	56.1814	37.613	60.2897	66.9492	76.174	38.2591	21.9012	58.2278	68.8073	95.4693	87.2611	81.0766	33.708	84.2501	84.8295	41.3608	40.3846	70.933	67.1152	43.8186	70.2367	77.9948	79.5456	29.7633	49.3671	42.3757	28.0369	41.8779	71.9207
525	m	15	m_15	62.1906	58.8147	37.8094	60.7961	64.2857	70.9016	39.6937	22.0855	58.4127	68.8073	102.023	90.2596	83.026	34.0553	88.0632	75.0463	33.0879	54.2857	79.8446	90.5964	41.1853	66.2244	70.0256	66.7729	33.7756	55.5556	51.0017	26.8023	41.6924	71.3756
526	m	15	m_15	67.013	51.9098	32.987	49.2249	63.5468	77.3278	33.9011	21.8635	66.2791	67.6471	94.1294	94.617	81.5099	27.4597	90.9664	59.0074	20.0914	47.973	82.2854	98.8023	48.0902	71.7625	92.6417	69.7857	28.2375	57.3643	39.3486	21.5101	33.8492	51.0708
530	m	15	m_15	63.4233	57.6244	36.5767	57.6709	63.4744	69.7082	33.5853	22.0744	60.3509	45.7627	93.208	89.6305	81.0195	32.3743	87.9207	69.1147	12.7608	54.878	91.669	86.6175	42.3756	66.814	73.5375	65.1796	33.186	57.5439	49.6693	25.2446	39.7713	65.9001
545	m	15	m_15	63.6194	54.571	36.3806	57.1849	66.6667	72.4273	35.4163	20.0224	55.036	61.0526	94.8094	90.1922	82.7995	33.9032	85.8152	90.1698	70.076	41.0072	54.1534	83.9794	45.429	71.4076	83.2476	84.6709	28.5924	50	40.0412	30.0566	45.0849	81.919
560	m	15	m_15	67.9791	53.8657	32.0209	47.1041	59.4458	82.8917	33.9275	15.6034	48.7288	47.4359	93.0235	93.4092	83.8155	30.4139	90.3621	75.3413	37.1193	42.236	71.5407	78.3604	46.1343	67.8654	85.6469	64.2316	32.1346	68.2203	47.3504	30.554	51.3981	105.478
582	m	15	m_15	60.9892	58.5705	39.0108	63.9634	66.6048	78.3433	39.6952	21.6244	55.4318	70.0855	95.0735	83.3191	83.3373	27.541	92.9437	89.0945	81.0492	57.2222	61.0851	105.143	41.4295	67.9292	70.7344	58.3347	32.0708	50.1393	47.2121	29.7533	44.6713	80.588
586	m	15	m_15	63.7821	56.212	36.2179	56.7838	64.4309	80.0949	36.8823	19.4229	53.6278	54.5455	91.3869	88.7369	86.703	31.5421	88.0662	84.2114	66.4082	42.8571	54.9378	92.6363	43.788	68.6525	77.8979	69.0785	31.3475	55.205	45.6612	29.9532	46.4889	86.6882
588	m	15	m_15	62.1188	59.0994	37.8812	60.9818	64.0974	79.3422	36.4507	20.3791	53.7975	54.5455	93.1838	80.8465	88.9971	38.5592	88.2023	82.6832	70.0573	59.322	65.5336	109.48	40.9006	65.8425	69.2064	74.3272	34.1575	56.0127	51.8777	29.6854	46.313	86.0878
602	m	15	m_15	63.1087	54.4638	36.8913	58.4568	67.7355	84.6064	40.6117	20.7377	56.213	63.7931	95.5396	85.9467	84.3241	33.0729	92.4063	92.1455	95.86	61.4907	59.9383	111.335	45.5362	72.1552	83.6081	85.7028	27.8448	47.6331	38.5902	29.7303	43.8918	78.0812
611	m	15	m_15	62.3007	55.4262	37.6993	60.5118	68.0171	73.9355	36.3681	24.2268	64.2633	64	94.3257	86.1782	83.9998	32.985	90.0003	76.2293	39.0379	48	73.3702	85.8221	44.5738	71.5462	80.42	82.9395	28.4538	47.0219	39.7699	24.3804	35.8445	55.7776
613	m	15	m_15	60.4906	57.6178	39.5094	65.3148	68.5714	70.4577	38.2502	25.5713	64.7222	52.2876	97.2602	85.4592	81.3146	35.8977	82.7086	77.1794	63.8562	52.1212	60.3864	111.834	42.3822	70.064	73.5574	84.0173	29.936	45.8333	42.7266	24.2564	35.3739	54.6549
616	m	15	m_15	60.803	57.3753	39.197	64.4655	68.3168	75.3075	44.7527	25.336	64.6377	20.5405	98.4542	93.6309	83.8698	34.1291	88.2368	76.465	65.3292	43.125	51.4079	109.708	42.6247	70.1029	74.291	80.0262	29.8971	46.3768	42.6474	24.2265	35.462	54.8628
620	m	15	m_15	65.0488	53.4967	34.9512	53.7307	65.3333	83.1212	36.4119	18.1889	52.0408	53	92.6299	88.0152	80.6323	29.1101	87.6909	90.6058	91.325	58.9744	58.6487	110.981	46.5033	71.4898	86.9273	72.994	28.5102	53.0612	39.88	31.41	48.0765	92.3824
622	m	15	m_15	60.309	58.3214	39.691	65.8126	68.0556	67.8641	37.4616	23.8377	60.0583	54.8872	98.4264	85.2169	79.6229	34.171	80.8872	85.3081	69.579	47.8261	57.4459	97.5923	41.6786	69.1084	71.4636	76.4446	30.8916	46.9388	44.7003	27.2512	40.0426	66.6728
631	m	15	m_15	66.5155	52.6871	33.4845	50.341	63.5535	79.6142	31.932	19.4426	58.0645	43.3628	91.0139	87.5399	82.3399	31.8112	84.7883	73.3494	46.2045	49.375	68.1101	98.8323	47.3129	71.1306	89.7997	78.379	28.8694	57.3477	40.5864	26.7333	42.0642	72.4438
635	m	15	m_15	64.7153	53.8872	35.2847	54.523	65.4788	80.5199	34.637	18.3625	52.0408	71.9101	91.848	85.8988	81.1874	25.163	89.8051	91.1996	82.1775	40	45.9356	95.4811	46.1128	71.2549	85.5728	62.3753	28.7451	52.7211	40.3413	31.4832	48.0814	92.3917
641	m	15	m_15	61.4074	58.6126	38.5926	62.8469	65.8436	70.9846	35.1922	19.2963	50	42.8571	92.389	85.3843	81.7655	33.3387	90.7459	96.5935	75.1997	40.3614	53.5704	77.9999	41.3874	67.3982	70.6119	68.9214	32.6018	51.875	48.372	32.9928	50.1079	100.216
642	m	15	m_15	58.9265	58.3313	41.0735	69.703	70.4142	68.3835	40.3497	27.7275	67.507	35.3933	97.5534	86.7752	84.013	32.2218	89.1804	77.5634	53.0163	68	78.1273	112.215	41.6687	70.713	71.4346	77.7991	29.287	42.0168	41.4166	22.9478	32.5897	48.276
648	m	15	m_15	61.7799	59.4535	38.2201	61.8649	64.2857	72.8652	34.6134	21.1121	55.2381	74	93.0015	82.5636	81.796	38.1743	87.7693	80.7687	80.2783	49.1429	49.4516	123.037	40.5465	65.6306	68.1987	72.8963	34.3694	55.5556	52.368	28.846	44.8715	81.2329
649	m	15	m_15	59.1185	57.3642	40.8815	69.1518	71.2665	71.8491	40.7725	23.5313	57.5597	58.3942	96.1839	85.3178	78.9257	33.5011	86.1227	105.491	123.835	54.6053	46.7116	110.814	42.6358	72.1192	74.3246	86.657	27.8808	40.3183	38.6594	30.3112	42.5322	73.8923
651	m	15	m_15	61.2833	58.6444	38.7167	63.1766	66.0194	72.3208	39.4136	22.8884	59.1176	77.8761	93.7524	92.0121	78.0917	38.7598	87.4426	79.6259	58.463	49.7143	63.0792	98.9785	41.3556	67.4826	70.5192	80.4374	32.5174	51.4706	48.1863	27.0573	40.9839	69.326
002	m	18	m_18	58.4017	58.9956	41.5983	71.2279	70.5108	73.4931	39.8118	25.781	61.976	107	93.8191	81.0631	85.2646	29.5229	90.2666	91.2606	106.407	57.6292	50.5968	124.806	41.0044	70.2109	69.504	69.5835	29.7891	41.8222	42.428	26.912	38.1672	61.5838
005	m	18	m_18	65.8702	53.7086	34.1298	51.8138	63.5463	85.2376	34.2159	19.5514	57.2854	46.4286	89.9509	86.1284	81.4688	31.2558	86.8108	74.7944	44.819	48.0165	68.85	93.2432	46.2914	70.2767	86.19	73.9003	29.7233	57.3655	42.2946	27.2653	42.9062	74.899
006	m	18	m_18	58.9343	60.4347	41.0657	69.6805	67.9506	70.6308	42.9833	25.7794	62.776	42.1429	98.589	88.5862	86.4625	36.7834	82.5631	79.2667	80.7993	49.4932	48.5166	128.696	39.5653	67.1347	65.4679	75.1381	32.8653	47.1658	48.9544	25.4045	37.3868	59.5558
010	m	18	m_18	63.857	55.9201	36.143	56.6	64.6334	76.6409	36.0507	19.6651	54.409	38.0952	94.8314	87.6365	81.7033	29.5585	85.8521	83.6576	71.783	49.374	56.56	104.348	44.0799	69.0291	78.8266	65.8812	30.9709	54.7189	44.8664	29.5869	45.7765	84.1341
011	m	18	m_18	65.7344	54.9584	34.2656	52.1273	62.3483	86.2347	36.3219	18.7505	54.721	44.8864	90.5873	89.1977	83.9867	31.0618	92.6408	75.3201	40.6756	47.6166	71.7111	88.1579	45.0416	68.5206	81.9559	67.6117	31.4794	60.3894	45.9415	28.3593	45.4853	83.1222
014	m	18	m_18	59.2539	57.9513	40.7461	68.7652	70.3109	77.9348	45.0548	21.6388	53.1065	66.2037	98.8171	85.0764	79.3195	31.7661	83.3685	111.393	123.984	45.1928	38.998	104.032	42.0487	70.9636	72.5587	77.6348	29.0364	42.2254	40.9173	33.0716	47.0362	88.5696
015	m	18	m_18	61.4397	55.6731	38.5603	62.7611	69.2619	76.6611	43.2107	23.3155	60.4651	32.3636	95.7559	93.7908	78.316	27.5854	91.2009	89.433	58.3926	44.9162	64.0347	78.4314	44.3269	72.147	79.62	71.4537	27.853	44.3794	38.606	27.49	39.6899	65.6409
016	m	18	m_18	61.5084	61.7	38.4916	62.5794	62.385	71.3593	38.663	21.0112	54.5865	48.7705	97.1497	89.1192	78.7206	34.9893	86.7152	75.5745	50.8447	39.6548	59.4012	88.3333	38.3	62.2679	62.0745	57.7415	37.7321	60.2948	60.5965	28.4273	45.5675	83.4777
023	m	18	m_18	59.9415	59.3605	40.0585	66.8292	67.4833	72.9806	38.2932	26.0645	65.0662	84.507	93.0935	84.3391	78.1588	30.7053	88.4952	72.8152	60.9718	47.0732	55.6818	116.102	40.6395	67.7985	68.4621	64.6483	32.2015	48.1847	47.4959	23.6771	35.0858	53.9233
034	m	18	m_18	57.7659	58.9678	42.2341	73.1124	71.6222	67.753	39.7067	25.6065	60.6299	43.1227	95.4419	83.9857	81.9005	38.5335	84.75	99.756	77.7469	52.465	62.9526	83.5443	41.0322	71.0318	69.584	94.4864	28.9682	39.6215	40.782	28.3085	39.5248	65.1902
045	m	18	m_18	64.5948	55.6831	35.4052	54.8113	63.5835	82.1418	38.7373	18.1828	51.3562	31.4815	93.2458	92.2709	82.2566	34.1528	81.7811	85.2471	61.8323	48.9387	62.9637	91.1765	44.3169	68.6076	79.5878	74.6405	31.3924	57.2736	45.7564	31.044	48.824	95.0693
054	m	18	m_18	64.8819	55.1288	35.1181	54.1263	63.702	81.2002	35.7914	19.5585	55.6936	36.5482	91.2601	89.2344	83.2703	31.0298	86.9533	78.0978	51.2869	48.3253	66.0652	93.662	44.8712	69.1584	81.3935	69.5803	30.8416	56.9809	44.5957	28.3479	44.5009	79.903
059	m	18	m_18	63.0891	58.3196	36.9109	58.5059	63.2907	75.8847	34.139	22.9624	62.2103	75.3769	90.4825	84.9831	81.8393	30.099	84.9428	65.4479	33.0688	41.4892	70.4363	90	41.6804	66.0659	71.469	58.5995	33.9341	58.0011	51.364	24.0255	37.9605	61.0196
071	m	18	m_18	62.1026	58.6449	37.8974	61.0238	64.6218	69.8384	36.7428	23.8018	62.8059	87.8049	94.1294	91.5912	80.3297	29.912	87.1728	68.2315	43.1252	50.9541	69.0009	108.228	41.3551	66.5916	70.5178	59.6223	33.4084	54.7465	50.1692	24.1391	37.3544	59.476
072	m	18	m_18	63.0772	55.2015	36.9228	58.5358	66.8873	81.7208	40.4	19.8714	53.8188	47.8049	93.7186	90.1159	83.6131	30.9991	86.7189	93.6018	82.4295	45.2076	51.7476	93.3333	44.7985	71.0217	81.1546	75.9746	28.9783	49.5052	40.802	30.9941	46.3378	86.0996
076	m	18	m_18	62.1646	57.6402	37.8354	60.8633	65.6407	85.2893	39.0096	20.6315	54.5296	65.6085	94.2178	79.7605	85.4808	30.945	87.5468	87.1893	70.4297	49.9239	59.5496	96.1538	42.3598	68.1414	73.4901	66.1874	31.8586	52.3445	46.7536	29.9576	45.6388	83.6954
078	m	18	m_18	66.4101	52.556	33.5899	50.5795	63.9126	82.2012	35.5347	19.4646	57.9477	57.377	94.0899	90.8356	85.7267	34.0197	85.051	74.8281	33.4033	43.4746	74.767	77.707	47.444	71.441	90.2733	85.101	28.559	56.4636	39.9757	27.0035	42.2506	72.9117
084	m	18	m_18	64.0018	58.2317	35.9982	56.2457	61.819	69.7968	31.8924	19.8426	55.121	32.7354	94.2959	86.1527	79.7717	34.2053	81.0593	72.9622	48.3047	49.4474	66.5316	101.863	41.7683	65.2611	71.7277	64.2587	34.7389	61.7627	53.2305	27.8577	45.0634	81.7535
085	m	18	m_18	62.9282	53.9772	37.0718	58.9112	68.6805	74.7376	36.1642	24.264	65.4514	30	94.7693	86.6711	84.1682	30.2811	84.7204	76.1385	75.3053	38.8325	39.5019	129.114	46.0228	73.1354	85.2634	82.4365	26.8646	45.6018	36.7327	23.8462	34.7206	53.0479
086	m	18	m_18	64.5258	55.5565	35.4742	54.9767	63.8525	71.6898	33.1282	20.8549	58.7891	27.0042	90.2691	93.1156	83.5294	34.0222	84.1525	73.1456	49.0378	49.3361	66.0342	102.143	44.4435	68.8771	79.9971	75.2937	31.1229	56.611	45.1861	26.4403	41.4084	70.4356
098	m	18	m_18	64.8014	53.5157	35.1986	54.3177	65.7725	76.0104	35.1059	20.9811	59.6078	57.513	93.7919	90.6569	78.4346	29.9895	83.1012	77.9803	51.0552	55.0112	70.545	100	46.4843	71.7335	86.861	76.1059	28.2665	52.0393	39.4049	26.6907	40.5804	68.079
105	m	18	m_18	63.1559	56.8657	36.8441	58.3385	64.7916	83.3396	39.6768	21.5611	58.5198	29.771	96.6728	84.4161	82.3602	33.8487	82.1198	76.6488	50.6464	44.3429	63.224	91.5033	43.1343	68.2983	75.8531	72.9237	31.7017	54.3411	46.4166	26.9868	41.6518	71.1755
110	m	18	m_18	61.4344	57.3237	38.5656	62.7751	67.2768	68.3452	36.6454	25.4891	66.0929	63.4043	96.9429	88.1064	86.0127	32.9839	83.819	70.0584	44.249	48.8329	67.6828	102.985	42.6763	69.4664	74.4479	75.0409	30.5336	48.6396	43.9545	22.9253	34.0762	51.5579
111	m	18	m_18	59.3738	59.8788	40.6262	68.4245	67.8474	72.9653	43.2435	26.1213	64.2968	41.4966	94.6592	91.502	79.3303	32.6374	83.6354	75.6609	51.5608	54.4666	68.9703	104.375	40.1212	67.574	67.0041	68.0145	32.426	47.3895	47.9859	24.3269	35.8553	55.7654
112	m	18	m_18	62.6754	54.7214	37.3246	59.5522	68.2084	74.2097	41.6413	20.6772	55.3982	54.1872	94.0679	100.167	83.7608	31.5372	85.5088	96.0544	77.5291	52.0232	61.2761	88.3871	45.2786	72.243	82.7438	82.0815	27.757	46.6096	38.4218	30.5373	44.7706	80.8159
166	m	18	m_18	66.1475	57.2333	33.8525	51.1773	59.1482	76.9492	33.8973	19.0506	56.2753	33.6538	92.8791	92.6756	81.2155	31.4712	88.0276	63.5822	43.5653	46.8947	63.6132	115.942	42.7667	64.6535	74.7234	57.565	35.3465	69.0668	54.6707	25.9744	43.9142	78.0345
169	m	18	m_18	63.7764	56.8281	36.2236	56.7979	63.7424	83.0172	36.466	22.002	60.7394	47.4359	88.8098	87.0818	82.2294	31.3075	84.5147	69.3432	53.4839	46.7368	58.9185	114.394	43.1719	67.6926	75.9692	65.5976	32.3074	56.8814	47.7267	25.1422	39.4434	64.9387
170	m	18	m_18	61.3755	59.4233	38.6245	62.9313	64.9988	79.4011	39.0245	20.4837	53.0329	47.8261	93.7151	83.3362	84.8985	36.5854	87.3537	87.5403	75.4308	46.6675	54.0451	98.6395	40.5767	66.1121	68.2841	71.3747	33.8879	53.849	51.2582	30.6402	47.1396	88.8873
172	m	18	m_18	65.1979	54.1029	34.8021	53.3792	64.3258	78.5979	33.8775	19.0568	54.7576	67.5824	91.2636	88.4769	81.5117	33.5188	82.8432	81.908	44.4815	47.5875	71.5365	81.2155	45.8971	70.3966	84.833	79.7074	29.6034	55.4587	42.0523	29.22	45.4251	82.9566
173	m	18	m_18	60.5483	58.506	39.4517	65.1574	67.4318	78.4736	40.2955	26.5322	67.2524	71.1382	94.8411	83.0947	83.1197	30.2478	84.8395	68.1187	46.3059	44.3202	62.1499	104.688	41.494	68.5303	70.9225	65.8695	31.4697	48.298	45.9208	22.185	32.9	48.9201
197	m	18	m_18	62.1926	58.8388	37.8074	60.7909	64.256	80.4741	36.3632	23.4558	62.0401	43.2432	86.7614	85.6723	80.3718	31.5603	92.8282	68.5366	41.6492	42.9878	65.3541	95.9732	41.1612	66.1835	69.956	61.7679	33.8165	55.6275	51.095	24.4977	38.1252	61.4525
198	m	18	m_18	64.9132	54.7551	35.0868	54.052	64.0796	83.3461	35.8677	19.8145	56.4728	30.303	91.7365	86.789	86.6361	30.9886	84.3977	77.9853	40.4303	46.1881	72.102	82.1429	45.2449	69.7006	82.6313	71.2861	30.2994	56.056	43.4707	28.0127	43.7154	77.4097
202	m	18	m_18	63.3823	56.184	36.6177	57.7729	65.1746	82.0962	38.6597	25.0646	68.4492	42.7509	90.3265	90.2395	83.0261	29.4478	88.8382	59.3805	26.59	41.0322	73.5948	93.8931	43.816	69.1297	77.9865	65.9442	30.8703	53.4339	44.6556	20.6795	31.7293	46.3546
204	m	18	m_18	65.176	52.7175	34.824	53.4306	66.0577	74.8824	34.7409	18.9822	54.509	32.0388	96.7384	89.7577	81.8221	32.4005	83.8352	88.9079	73.4787	46.4118	55.7115	93.7008	47.2825	72.5458	89.6903	85.6163	27.4542	51.3828	37.8439	30.1774	45.6834	83.8088
205	m	18	m_18	64.1736	55.5377	35.8264	55.8274	64.5084	80.4631	34.6563	19.4313	54.2373	39.8058	88.1417	87.5299	79.5489	30.638	88.5015	83.4955	62.562	51.3437	63.5425	96.7742	44.4623	69.2845	80.058	69.1096	30.7155	55.0186	44.3324	29.6339	45.9381	84.6984
207	m	18	m_18	65.0383	55.2307	34.9617	53.7557	63.3013	74.5106	31.9915	19.3191	55.2577	71.7949	92.0562	86.764	84.0817	31.1011	87.8468	77.508	49.2107	48.0125	66.9926	92.4658	44.7693	68.8354	81.0589	68.6952	31.1646	57.9746	45.2741	28.4444	44.9349	81.3188
211	m	18	m_18	62.4564	57.6394	37.5436	60.1116	65.1352	74.6271	35.2137	19.1575	51.0274	61.0811	94.7141	82.8786	84.7799	34.2121	84.7047	91.8061	82.2708	39.3479	45.6474	93.8931	42.3606	67.8242	73.4923	72.1166	32.1758	53.5268	47.44	32.008	49.1408	96.3028
214	m	18	m_18	62.7682	57.3541	37.2318	59.3164	64.9158	75.2958	34.9315	19.9543	53.5948	50.9202	93.6192	83.5422	79.7034	30.5434	85.2091	86.1886	65.1445	40.7143	55.1897	85.5932	42.6459	67.942	74.3556	64.7319	32.058	54.0458	47.1844	30.2386	46.5813	86.9138
222	m	18	m_18	64.8505	56.3774	35.1495	54.2009	62.3469	76.9563	34.8752	19.0229	54.1199	40.2913	95.5329	87.5213	83.3005	30.4679	83.3944	76.2706	50.439	48.9925	66.2679	96.9325	43.6226	67.2665	77.3761	62.6107	32.7335	60.3929	48.6625	28.7182	46.062	85.1112
229	m	18	m_18	65.3501	55.9577	34.6499	53.022	61.9217	81.4075	36.678	17.4972	50.497	53.9394	95.4234	89.0493	83.6158	28.7982	87.2988	80.8073	64.9637	50.7571	60.412	103.974	44.0423	67.3945	78.7065	59.5249	32.6055	61.4943	48.3802	30.7701	49.6919	98.4057
239	m	18	m_18	66.0689	53.3249	33.9311	51.3571	63.6308	91.2874	37.0319	18.1857	53.5959	34.9138	92.276	85.6005	85.5994	27.1814	85.7863	81.4889	65.8236	45.8367	56.249	100	46.6751	70.6461	87.5296	65.4174	29.3539	57.1565	41.5507	29.6368	46.5762	86.9026
241	m	18	m_18	63.0491	54.9446	36.9509	58.6066	67.2512	75.8601	35.435	23.1862	62.7486	70.936	91.6313	86.9819	80.91	29.3886	83.8375	76.8493	46.0847	41.2195	64.7507	82.8358	45.0554	71.4608	82.0015	73.5878	28.5392	48.6962	39.9368	25.1672	37.4227	59.639
252	m	18	m_18	64.369	54.5603	35.631	55.3543	65.3058	72.6633	33.7937	18.966	53.229	40.9326	94.7549	88.6681	84.8989	27.7896	85.4107	88.3951	62.533	46.4135	62.0915	84.5638	45.4397	70.5926	83.2836	66.709	29.4074	53.1257	41.6579	30.668	46.9605	88.2236
253	m	18	m_18	61.7661	57.2377	38.2339	61.9011	66.7984	68.0546	34.5664	25.3126	66.2045	81.0427	94.1874	87.1175	85.4641	37.2141	88.0971	68.3437	51.487	50.5591	62.7535	117.886	42.7623	69.2326	74.71	83.7388	30.7674	49.7041	44.4406	22.6912	33.9697	51.3102
263	m	18	m_18	61.2228	56.5474	38.7772	63.3377	68.5746	71.672	34.7596	21.9979	56.7291	69.898	95.4668	80.2067	86.8286	35.2583	87.2328	94.8055	87.4351	43.8658	48.2298	95.935	43.4526	70.9745	76.8428	86.2152	29.0255	45.8266	40.8957	29.793	43.4461	76.5852
265	m	18	m_18	64.1818	56.0678	35.8182	55.8074	63.8838	75.8263	31.3918	21.7211	60.6426	57.2917	89.3084	83.064	84.5385	36.8713	82.5903	69.9636	45.7048	47.9504	65.9979	103.846	43.9322	68.4497	78.3556	79.9937	31.5503	56.5343	46.0927	25.2682	39.5534	65.2239
268	m	18	m_18	63.527	56.5378	36.473	57.4135	64.5108	77.5158	38.919	21.1288	57.9299	48.2906	97.7858	89.4298	81.8994	35.8874	83.394	76.7691	51.6944	42.4852	61.271	90.3226	43.4622	68.4153	76.8727	77.7354	31.5847	55.0127	46.1661	27.2447	42.2328	72.9033
278	m	18	m_18	61.3779	58.1646	38.6221	62.925	66.4013	74.7599	40.8452	23.1996	60.0683	25.2669	96.2547	90.2042	82.7952	26.9431	89.1361	79.2455	48.9838	40.8077	63.4116	81.2081	41.8354	68.1603	71.9259	57.678	31.8397	50.5994	46.7129	26.6254	40.0978	66.7537
279	m	18	m_18	64.7266	56.6594	35.2734	54.4959	62.2551	77.7236	32.9939	22.3128	63.2568	67.4033	87.6594	88.8625	86.3752	35.7643	84.658	60.9342	28.7188	36.4996	70.0717	85.4839	43.3406	66.9595	76.4933	72.4794	33.0405	60.6293	49.344	22.9995	36.944	58.4032
281	m	18	m_18	62.4225	57.824	37.5775	60.1986	64.9859	74.9112	36.7862	23.0094	61.2319	45.0644	92.7899	87.9125	84.3179	31.5591	88.8675	72.2768	49.0869	54.1332	68.8495	108.784	42.176	67.5653	72.9385	65.7413	32.4347	53.8794	48.0049	25.307	38.9423	63.5981
282	m	18	m_18	62.648	57.354	37.352	59.622	65.1254	80.5824	39.787	23.0049	61.5894	63.8767	94.6692	87.4753	81.6251	27.0515	87.6305	72.0268	55.2414	39.5743	53.6562	102.4	42.646	68.0724	74.3559	57.6762	31.9276	53.55	46.9023	25.1191	38.5703	62.6249
285	m	18	m_18	62.8454	58.0863	37.1546	59.1207	63.9646	75.5471	34.0238	20.3432	54.7529	56.5217	88.9539	85.6369	83.8634	33.0856	83.015	80.637	62.9045	37.7957	51.4748	91.0569	41.9137	66.6934	72.1577	66.251	33.3066	56.3366	49.9398	29.0579	45.4281	82.9695
286	m	18	m_18	63.1052	57.4155	36.8948	58.4656	64.2594	72.2022	37.7766	19.5211	52.9101	68.5393	100.184	89.3247	80.9338	29.8473	87.6273	84.9678	72.3358	45.6619	53.7403	100	42.5845	67.4818	74.1691	61.9392	32.5182	55.6193	48.188	30.368	47.2585	89.3185
289	m	18	m_18	63.6937	55.1785	36.3063	57.0013	65.7978	79.8873	36.4917	22.1836	61.1012	38.7097	93.6208	85.597	81.3458	29.315	85.9469	75.1709	44.1557	51.2555	71.3673	95.5414	44.8215	70.3703	81.2299	69.6229	29.6297	51.9807	42.1054	25.7101	39.0744	63.9502
293	m	18	m_18	64.1126	53.73	35.8874	55.9756	66.7921	79.1827	33.95	21.614	60.2273	70.9677	91.2593	83.9331	84.6183	32.7108	79.8558	80.3667	55.8917	59.8066	72.0472	103.289	46.27	72.1699	86.1156	84.8265	27.8301	49.7183	38.562	26.6881	39.957	66.3437
295	m	18	m_18	64.6821	56.2435	35.3179	54.6024	62.7948	84.042	37.9671	17.2606	48.8722	34.0206	93.6579	88.3395	82.4118	33.215	88.4711	86.5907	63.2504	39.3396	55.6904	81.5789	43.7565	67.6487	77.7985	69.4547	32.3513	59.2489	47.8226	32.2163	51.3041	104.976
296	m	18	m_18	63.6399	55.4331	36.3601	57.1341	65.5928	79.7747	38.9703	20.246	55.6818	44.1176	95.2921	89.7257	85.6317	29.7884	88.0519	84.8096	63.5365	60.0382	70.062	101.042	44.5669	70.0299	80.3978	69.6052	29.9701	52.4558	42.7962	29.1806	44.4875	79.896
298	m	18	m_18	64.6351	55.368	35.3649	54.7146	63.8725	73.1623	32.08	20.1631	57.0144	56.1576	93.8089	85.4279	79.1734	30.3125	83.6445	76.3056	60.6113	43.8813	55.4237	103.759	44.632	69.0523	80.6099	67.635	30.9477	56.562	44.8178	27.5674	43.16	75.7002
303	m	18	m_18	62.3223	55.2393	37.6777	60.4563	68.2083	73.1426	36.9846	24.3612	64.6566	98.9691	96.1402	86.997	78.0285	31.9655	85.8493	76.1675	58.7609	47.4376	59.4496	104.762	44.7607	71.8214	81.0306	81.4734	28.1786	46.6098	39.2342	24.215	35.5015	54.9078
320	m	18	m_18	62.7491	58.7162	37.2509	59.3647	63.4423	79.1311	37.5247	18.8673	50.6494	40.5405	94.3355	84.6771	83.712	34.2621	86.2842	85.9316	82.3207	45.9204	48.1929	110.884	41.2838	65.7919	70.3109	65.8957	34.2081	57.6237	51.9944	31.4146	49.5169	97.7642
323	m	18	m_18	61.209	59.0281	38.791	63.3747	65.7162	70.5161	35.7439	22.4512	57.8773	71.9212	93.466	85.5744	84.3645	36.1719	84.7031	81.0537	58.3673	46.0928	61.1811	92.9487	40.9719	66.9377	69.4107	73.2333	33.0623	52.1696	49.3927	27.7883	42.2854	73.0604
324	m	18	m_18	60.6775	60.0865	39.3225	64.8058	65.4432	80.0916	39.5163	21.8317	55.5195	70.1493	90.9136	83.7426	82.6671	33.3163	87.8288	84.5273	67.9745	50.7264	60.3756	99.3976	39.9135	65.7798	66.4267	64.0421	34.2202	52.8043	52.0224	29.2099	44.634	80.3935
331	m	18	m_18	63.4258	57.7836	36.5742	57.6646	63.2951	78.4194	38.221	21.4078	58.5324	49.7817	93.3164	90.5757	84.4132	33.9392	84.3773	71.8048	47.6434	45.0236	63.5225	98.7097	42.2164	66.5603	73.0594	67.5545	33.4397	57.99	50.2398	26.3559	41.6396	71.1394
333	m	18	m_18	62.2519	58.4204	37.7481	60.6377	64.6146	80.5768	40.6255	23.0893	61.1667	65.3153	93.2655	89.1507	83.5307	33.4044	88.9989	71.2091	54.5052	51.433	62.8256	114.966	41.5796	66.7925	71.1731	67.1885	33.2075	54.7638	49.7174	25.1976	38.9968	63.755
334	m	18	m_18	63.6825	56.9762	36.3175	57.0289	63.7415	80.4272	39.8632	16.8996	46.5328	60.3774	97.7157	88.9427	83.2517	29.6933	87.8378	94.3136	83.664	45.5533	51.7012	93.4211	43.0238	67.5598	75.5119	61.8392	32.4402	56.8837	48.0169	34.1967	53.6491	115.293
354	m	18	m_18	60.9409	61.1686	39.0591	64.0934	63.8548	74.7191	37.3657	23.2585	59.5469	77.7778	96.0991	81.1912	81.6768	35.2275	88.5044	71.7534	55.6727	46.5953	58.5639	110.884	38.8314	63.7198	63.4826	61.8708	36.2802	56.6053	56.9372	25.9354	40.6162	68.2087
379	m	18	m_18	62.668	55.6349	37.332	59.5712	67.1018	76.5483	37.8607	20.4973	54.9053	57.1429	93.6637	88.6432	80.0444	32.1347	83.8407	92.3338	90.7412	55.117	55.8911	106.803	44.3651	70.7939	79.7432	77.8926	29.2061	49.0273	41.2552	30.3761	45.2687	82.4487
398	m	18	m_18	63.595	56.5585	36.405	57.2452	64.3671	80.7891	36.3986	18.3915	50.519	48.9796	96.8252	81.284	83.5542	32.6468	85.0135	89.7027	54.9951	34.0652	59.5766	63.7427	43.4415	68.3097	76.8082	70.3715	31.6903	55.3589	46.3921	31.9637	49.6584	98.2965
406	m	18	m_18	59.6575	59.2418	40.3425	67.6234	68.098	75.4358	40.4897	25.1694	62.3894	94.9309	93.2571	85.1113	78.0047	29.5095	86.7799	80.5939	57.0911	48.1702	63.2848	94.4444	40.7582	68.3203	68.7998	63.6401	31.6797	46.8472	46.3693	25.7111	37.756	60.5167
407	m	18	m_18	64.3136	56.8942	35.6864	55.488	62.7241	72.674	32.4374	21.9115	61.4004	49.345	90.169	89.2095	79.801	29.2358	89.5025	65.2628	25.5074	53.7738	81.9329	100.565	43.1058	67.0244	75.7649	59.423	32.9756	59.4284	49.1994	24.3273	38.7846	63.1668
410	m	18	m_18	65.206	54.1854	34.794	53.3601	64.2129	79.5248	34.4576	18.9669	54.512	46.5347	93.8492	86.5236	81.4749	31.9329	85.8442	81.9449	43.2659	41.9661	69.3588	73.8372	45.8146	70.2613	84.5516	75.4455	29.7387	55.732	42.3258	29.3257	45.6696	83.779
420	m	18	m_18	65.0389	55.1588	34.9611	53.7542	63.3827	79.9987	35.0741	19.0021	54.352	49.4681	93.8013	86.9526	81.9821	34.2989	80.4799	79.3463	58.7934	38.5027	54.4322	89.1473	44.8412	68.9452	81.2947	76.1474	31.0548	57.7719	45.0427	29.0545	45.8399	84.3388
421	m	18	m_18	63.4795	58.5186	36.5205	57.5313	62.4084	81.6353	36.3225	21.766	59.5993	49.3724	90.8677	85.1106	86.939	33.2337	87.0894	67.351	53.6371	53.4913	62.9613	126.144	41.4814	65.3462	70.8859	62.6683	34.6538	60.2347	53.0311	25.3183	40.5687	68.069
427	m	18	m_18	62.5986	54.4205	37.4014	59.748	68.7267	77.7238	38.9099	19.4462	51.9934	49.0476	97.2251	86.1795	82.4344	31.5795	84.1238	105.873	85.8712	48.552	58.2717	78.6982	45.5795	72.8124	83.7543	84.5745	27.1876	45.5038	37.3393	33.1099	48.1762	92.6584
428	m	18	m_18	62.6822	57.5686	37.3178	59.5348	64.8231	72.5272	33.7407	20.4407	54.7748	61.7021	92.2931	84.6667	82.2458	30.2812	85.5756	83.6503	68.6785	42.5001	52.7915	96.2406	42.4314	67.6929	73.7059	63.448	32.3071	54.2659	47.726	29.4255	45.3936	82.8731
429	m	18	m_18	60.9236	56.934	39.0764	64.14	68.6346	78.5846	37.3602	23.638	60.4918	56.3559	89.6561	82.6728	81.0302	31.1633	85.6675	86.8123	78.238	50.9391	55.7847	105.185	43.066	70.6886	75.6421	75.1547	29.3114	45.6991	41.4655	27.229	39.6724	65.5831
434	m	18	m_18	63.2936	55.1982	36.7064	57.9937	66.4991	76.8041	34.8655	21.7332	59.2083	52.8889	90.1957	86.785	81.0347	31.1737	85.7886	81.311	31.2688	51.9311	81.5147	78.3505	44.8018	70.784	81.1652	75.527	29.216	50.3779	41.2749	27.2399	40.9628	69.1842
435	m	18	m_18	66.9556	54.2135	33.0444	49.3527	60.9523	78.7611	32.285	19.4459	58.8477	38.1643	94.6584	87.7443	80.1321	30.4503	84.9194	64.5439	35.0658	35.0095	64.6915	83.8462	45.7865	68.3834	84.4558	65.8606	31.6166	64.0626	46.2344	25.2029	41.3485	70.2635
436	m	18	m_18	63.4728	59.3656	36.5272	57.5478	61.5292	69.5281	33.7647	18.8363	51.5679	29.2576	94.592	89.2114	80.1166	32.8484	85.414	77.7442	83.3003	50.1546	46.5923	138.462	40.6344	64.0186	68.4477	58.4443	35.9814	62.5244	56.2046	29.9088	48.6091	94.2622
437	m	18	m_18	63.0106	58.2376	36.9894	58.7034	63.5146	84.0225	38.622	23.942	64.7266	43.9216	92.8736	84.3108	88.6179	34.7307	90.3949	61.7101	29.8727	47.5885	74.6286	103.333	41.7624	66.2783	71.7103	68.2613	33.7217	57.4442	50.879	22.5152	35.4489	54.7671
439	m	18	m_18	62.0381	56.648	37.9619	61.1912	67.0136	74.8341	40.1709	22.8694	60.2431	67.6329	100.179	87.5679	83.1028	32.6746	84.2852	81.112	59.4684	50.7888	63.9201	97.9592	43.352	69.8796	76.5287	75.8052	30.1204	49.2235	43.1033	26.7559	39.9261	66.2751
441	m	18	m_18	66.7126	56.4941	33.2874	49.8966	58.9218	77.1343	33.7666	15.1306	45.4545	45.6954	94.1407	93.1947	81.2454	36.0991	88.3359	78.5244	64.0876	42.6758	53.2149	102.128	43.5059	65.2138	77.0095	67.6753	34.7862	69.7165	53.3417	32.2564	54.7445	120.438
442	m	18	m_18	63.7017	54.3552	36.2983	56.9817	66.7798	71.4914	33.3924	22.551	62.1269	45.4148	92.7172	88.4094	81.7585	31.2336	88.4484	76.5035	58.7932	56.6311	66.6709	111.029	45.6448	71.654	83.9751	78.9534	28.346	49.7458	39.5596	25.4146	38.0573	61.2574
443	m	18	m_18	66.7582	52.9165	33.2418	49.7942	62.8193	78.8449	33.203	17.9348	53.9526	31.25	93.7877	90.1736	81.7779	30.7661	86.2006	78.1241	48.8599	48.0826	67.5301	91.1392	47.0835	70.5284	88.9771	73.6264	29.4716	59.1867	41.7868	29.0471	46.2391	85.7032
446	m	18	m_18	64.5425	56.5981	35.4575	54.9367	62.6479	80.06	37.0351	21.4488	60.4915	69.3122	95.249	88.4049	81.0709	35.137	86.975	66.569	50.1566	47.5583	60.4876	118.11	43.4019	67.2455	76.6844	72.1367	32.7545	59.6224	48.7089	24.865	39.69	65.6126
456	m	18	m_18	62.1893	58.4034	37.8107	60.7995	64.7406	77.0756	36.7498	24.394	64.5161	25.3918	89.8158	87.3142	85.6557	32.7193	86.6461	65.4462	18.5045	53.603	86.8815	94.2708	41.5966	66.8871	71.2229	66.0921	33.1129	54.4625	49.5057	23.0759	35.6436	55.2476
457	m	18	m_18	62.5274	57.6896	37.4726	59.9299	64.9556	73.0063	36.5566	20.6295	55.0523	68.984	95.9227	87.1045	86.5343	35.0436	87.6142	83.632	92.9994	50.6974	45.1751	134.188	42.3104	67.667	73.3416	73.3398	32.333	53.9513	47.7825	29.3083	45.1206	81.9595
460	m	18	m_18	62.5373	60.5704	37.4627	59.9045	61.8498	71.9899	36.2385	21.4409	57.2327	46.1847	98.6847	85.1509	85.9747	35.3749	83.044	69.606	47.8457	33.9029	54.5663	89.2617	39.4296	63.0497	65.0971	60.3614	36.9503	61.682	58.6051	26.5548	42.9344	75.0172
467	m	18	m_18	63.87	53.7909	36.13	56.568	67.1675	72.8041	33.8438	22.7748	63.0357	78.2828	92.6985	88.6503	80.7395	31.7077	85.7948	75.9848	37.4693	66.8525	83.6544	105.172	46.2091	72.3487	85.9051	82.9621	27.6513	48.8816	38.2195	24.9477	37.1426	58.9231
469	m	18	m_18	63.9167	59.5641	36.0833	56.4536	60.5789	73.7026	33.9609	20.0391	55.5357	67.2043	96.5492	84.5387	80.3628	32.1727	86.5447	68.5927	51.2291	49.6687	62.4096	116.026	40.4359	63.2634	67.8862	55.404	36.7366	65.074	58.0694	27.04	44.636	80.3735
476	m	18	m_18	63.4006	56.5879	36.5994	57.7273	64.6771	80.9947	37.9031	23.6044	64.494	69.3694	93.6146	86.595	78.1724	24.8011	88.6812	65.314	50.3869	38.3165	52.4139	111.927	43.4121	68.4727	76.7163	53.8644	31.5273	54.6141	46.0435	23.0708	35.6707	55.3085
494	m	18	m_18	60.545	60.4118	39.455	65.1664	65.31	71.2816	42.8336	25.7157	65.1772	22.2543	96.5812	95.4754	77.1767	30.6412	86.2735	65.8493	20.765	52.5061	85.0232	93.7824	39.5882	65.3864	65.5305	57.8822	34.6136	53.1158	52.9371	22.8431	34.9764	53.6635
503	m	18	m_18	60.2507	60.0397	39.7493	65.9731	66.205	73.5498	42.6439	24.6009	61.8902	56.1538	97.1144	90.4951	77.1822	34.2946	90.863	74.9601	74.0091	50.7672	51.3918	131.783	39.9603	66.3234	66.5565	67.5404	33.6766	51.046	50.7764	25.3328	38.2641	61.8258
505	m	18	m_18	61.6012	58.7788	38.3988	62.3344	65.3276	74.3619	41.0271	17.7728	46.2848	54.1237	94.7653	93.3991	80	31.3249	93.1154	101.502	100.085	48.1243	48.8488	97.0588	41.2212	66.9162	70.1294	63.3587	33.0838	53.0746	49.4405	35.1933	53.8719	116.392
506	m	18	m_18	62.5289	58.1168	37.4711	59.9262	64.4756	74.9442	35.8709	22.5508	60.1818	78.9189	90.9375	87.8305	80.1324	26.7951	90.7831	72.5717	54.5396	42.5692	56.8393	103.2	41.8832	66.9822	72.0674	54.3585	33.0178	55.0974	49.2933	25.7807	39.9852	66.4406
508	m	18	m_18	61.4082	53.7358	38.5918	62.8448	71.8178	73.1844	37.5104	22.5289	58.3774	56.872	93.9492	86.8102	78.8998	29.7527	83.8715	106.505	95.7492	52.1352	56.9689	85.9259	46.2642	75.3389	86.0958	90.8937	24.6611	39.2413	32.7336	30.0154	41.7939	71.5925
509	m	18	m_18	64.2886	57.7464	35.7114	55.5485	61.8417	84.7772	35.1921	19.9363	55.8261	67.1875	87.4909	85.4143	84.5989	33.427	88.9961	71.8743	49.0897	41.4326	59.9988	96.0784	42.2536	65.7249	73.1711	64.0985	34.2751	61.7031	52.1494	27.426	44.3487	79.4408
522	m	18	m_18	64.2353	55.7234	35.7647	55.6777	64.1825	78.5803	39.5856	19.3898	54.2149	79.235	101.521	89.122	79.1185	30.7248	92.5766	82.3359	75.253	39.3929	44.6066	107.258	44.2766	68.9287	79.4577	68.1602	31.0713	55.8056	45.0774	29.4906	45.948	84.7517
524	m	18	m_18	63.8933	56.1857	36.1067	56.5109	64.2631	76.3854	37.6638	19.8587	55	53.3654	96.7349	90.1984	79.2188	32.3386	82.5066	81.2229	43.8129	43.4055	69.472	76.9231	43.8143	68.5741	77.9812	70.5658	31.4259	55.6103	45.8276	29.0265	45.1683	82.1241
525	m	18	m_18	60.4173	59.7059	39.5827	65.5155	66.2962	68.3225	42.1473	26.5391	67.0473	60.5469	100.082	94.0818	82.2515	32.8265	91.0281	65.1354	36.4357	47.17	70.4478	102.797	40.2941	66.693	67.4878	65.7311	33.307	50.8383	49.9407	21.9531	33.1138	49.3886
526	m	18	m_18	66.3811	51.814	33.6189	50.6453	64.8838	75.9941	33.8455	22.6826	67.4699	68	93.0982	94.4582	81.463	27.0075	90.5486	60.467	17.8486	46.0067	84.0623	90.5109	48.186	72.5899	92.9979	71.5238	27.4101	54.1217	37.7602	21.2337	32.7258	48.5043
530	m	18	m_18	62.6287	58.322	37.3713	59.6712	64.0775	76.261	37.7369	23.6501	63.2841	37.2	93.377	88.8093	83.4751	30.1405	87.9915	65.8256	23.8091	52.9866	82.9952	96.988	41.678	66.5477	71.4618	59.9594	33.4523	56.061	50.2681	23.6462	36.9025	58.3124
545	m	18	m_18	63.353	55.7638	36.647	57.8456	65.7182	69.8899	36.738	20.1291	54.927	41.9811	95.8887	94.7682	80.0439	32.0466	87.1253	86.7594	79.4334	45.8261	50.4006	104.8	44.2362	69.8249	79.3279	74.1557	30.1751	52.1648	43.2153	29.7426	45.2578	82.3963
560	m	18	m_18	67.6537	53.8558	32.3463	47.8116	60.0609	81.1927	35.3959	16.7624	51.8219	61.0063	93.7317	97.2786	82.826	30.9218	88.5958	72.7466	35.601	44.4447	72.8121	83.908	46.1442	68.2065	85.681	66.3362	31.7935	66.4976	46.6137	29.0543	48.3747	93.3481
582	m	18	m_18	62.5242	57.3567	37.4758	59.938	65.3381	74.2878	36.8321	20.1545	53.7801	44.2396	95.9773	86.1864	80.8151	29.1933	85.5045	87.4491	66.547	54.7366	65.5555	95.4802	42.6433	68.2029	74.3476	62.6178	31.7971	53.05	46.6214	30.3115	46.3918	86.262
586	m	18	m_18	62.3173	57.9928	37.6827	60.4692	64.9783	73.4844	39.0546	20.8159	55.2398	48.0952	92.8754	94.6328	81.7352	31.3798	88.0359	83.3649	69.1668	42.8417	52.5765	97.7444	42.0072	67.4086	72.4352	64.9026	32.5914	53.8975	48.349	29.1958	44.9316	81.3392
588	m	18	m_18	61.9632	58.6529	38.0368	61.386	64.8507	79.2623	37.8866	21.191	55.7118	48.1308	93.098	83.6392	87.7756	38.0166	84.8855	82.0233	77.0182	61.284	63.6464	117.391	41.3471	66.7285	70.4947	76.2453	33.2715	54.2004	49.861	28.8306	44.4569	79.7981
602	m	18	m_18	64.6351	53.9188	35.3649	54.7148	65.5892	84.7544	38.7621	20.3669	57.5908	87.6344	94.9393	88.043	82.1125	31.9375	90.938	81.156	79.9032	59.4467	60.0727	121.935	46.0812	71.2944	85.464	79.3214	28.7056	52.464	40.2634	27.9264	42.5777	73.9315
611	m	18	m_18	63.6655	55.2532	36.3345	57.0709	65.76	76.8019	34.8413	21.5001	59.1727	60.4878	92.8315	85.6272	85.7289	32.655	87.4883	78.7468	57.6873	38.3421	54.8315	88.8	44.7468	70.2842	80.9849	77.2359	29.7158	52.0682	42.2795	26.9629	41.002	69.2922
613	m	18	m_18	60.841	58.2189	39.159	64.3629	67.2617	73.8869	38.4529	24.861	63.4873	24.5614	94.9655	85.1452	81.1342	33.9392	82.5939	75.317	73.5823	57.5634	58.5408	130.556	41.7811	68.6726	71.7655	74.3978	31.3274	48.6731	45.6185	24.6575	36.6591	57.7424
616	m	18	m_18	62.6216	56.1715	37.3784	59.6893	66.5434	77.8293	42.1834	24.658	65.9686	26	96.3881	94.206	82.7585	31.4275	88.0494	68.0076	49.9222	45.8186	60.2272	111.864	43.8285	69.9895	78.0263	73.294	30.0105	50.2779	42.8787	22.7531	34.1928	51.832
620	m	18	m_18	64.1807	54.788	35.8193	55.8101	65.3781	77.7134	36.5464	18.6132	51.9643	45.5	92.3231	91.2695	77.3368	29.6355	85.184	91.0376	97.8251	60.0223	57.0417	115.584	45.212	70.4449	82.5219	70.6366	29.5551	52.9565	41.9549	31.519	48.2103	92.7759
622	m	18	m_18	59.4593	58.8256	40.5407	68.1824	68.9168	65.9924	39.6622	24.3123	59.97	59.3625	100.205	87.967	78.4689	32.3292	80.892	89.0889	76.3352	46.8697	54.4757	96.5753	41.1744	69.248	69.9939	72.7996	30.752	45.1025	44.4084	27.6917	40.1813	67.0024
631	m	18	m_18	66.085	53.174	33.915	51.3202	63.7812	83.5275	33.176	20.7822	61.2774	49.7561	89.3807	86.589	83.1452	31.9521	83.983	68.5316	69.8574	56.2394	55.3928	148.148	46.826	70.8573	88.0619	77.6878	29.1427	56.7861	41.1288	24.8213	38.9164	63.5085
635	m	18	m_18	64.1942	54.877	35.8058	55.7774	65.2474	82.5214	36.0411	19.0471	53.1955	47.3958	90.877	86.1626	81.2071	25.1095	87.9585	88.2117	79.1698	43.408	49.2088	100	45.123	70.2914	82.2256	59.4097	29.7086	53.2628	42.265	30.6559	46.9841	88.3234
641	m	18	m_18	62.8947	58.0315	37.1053	58.9959	63.9399	74.7011	34.1278	18.5526	50	29.1667	91.9806	84.1906	84.0562	34.5459	86.6845	88.9731	70.2661	39.4033	52.144	84.9315	41.9685	66.7282	72.3202	69.2834	33.2718	56.3969	49.8617	32.0838	50.1781	100.356
642	m	18	m_18	59.7734	57.5821	40.2266	67.2984	69.8595	72.8727	41.2431	27.161	67.52	54.5788	97.0133	86.6863	85.5128	32.3927	84.0795	75.6488	25.3054	60.4481	86.7694	92.0904	42.4179	70.9645	73.6651	79.1696	29.0355	43.1444	40.9155	22.8009	32.6382	48.3386
648	m	18	m_18	62.2481	60.043	37.7519	60.6475	62.8748	78.7511	37.8479	21.243	56.2701	54.8673	91.8148	86.3097	82.6367	35.197	87.6792	74.3488	67.888	50.6442	54.9331	124	39.957	64.1899	66.5472	63.0908	35.8101	59.0463	55.7878	27.6021	43.9002	78.0169
649	m	18	m_18	63.0403	55.7112	36.9597	58.6287	66.3416	81.8127	39.5193	21.4294	57.9805	66.3551	95.3283	86.4284	78.8368	32.2052	82.6055	83.134	70.5329	44.942	53.2874	101.449	44.2888	70.2547	79.497	76.0648	29.7453	50.735	42.3392	27.9816	42.178	72.7452
651	m	18	m_18	64.0575	56.776	35.9425	56.1098	63.3059	75.9274	35.8544	19.6766	54.7445	69.4915	92.8879	90.6038	79.7594	37.8613	83.5519	78.3869	52.7039	45.6493	63.4571	91.7722	43.224	67.4769	76.1308	78.5525	32.5231	57.9633	48.1988	28.7634	45.4356	82.9958
