# Supplementary material for: A longitudinal study of facial growth of Southern Chinese in Hong Kong: Comprehensive photogrammetric analyses
Source: PLoS One. 2017 Oct 20;12(10):e0186598. doi: 10.1371/journal.pone.0186598 (PMC5650157; doi:10.1371/journal.pone.0186598)
Supplement: S8 Table — (XLSX) [file pone.0186598.s008.xlsx]

## Sheet: Sheet1
id	gender	age_level	group	Facial_index	Upper_face_index	Mandible_width_face_height_index	Mandibular_index	Mandible_width_lower_third_face_depth_index	Nasal_index	Nostril_width_nose_height_index	Nasal_tip_protrusion_width_index	Nasal_tip_protrusion_nostril_floor_width_index	Upper_lip_height_mouth_width_index	Medial_lateral_cutaneous_upper_lip_height_index	Upper_face_height_biocular_width_index	Intercanthal_width_upper_face_height_index	Nose_height_face_width_index
012	f	12	f_12	77.0048	48.8502	94.2027	38.8122	90.1949	79.7231	25.1075	43.1196	75.9319	41.2001	72.9751	79.9214	54.9679	35.031
019	f	12	f_12	82.7512	52.1387	75.0044	49.3215	73.7903	71.5833	16.4479	43.0972	75.6127	45.355	84.662	80.8138	47.8616	37.7435
021	f	12	f_12	77.586	47.3174	87.6704	44.4996	87.077	68.5591	20.8159	53.9132	89.6491	44.2661	76.6343	83.2174	54.8865	34.1488
022	f	12	f_12	78.3556	46.2032	104.151	39.3983	100.21	89.1342	28.9907	43.531	67.7083	51.197	70.9019	77.506	53.7999	30.2112
031	f	12	f_12	77.3931	49.06	92.304	39.6617	87.01	75.4377	18.1955	45.0297	85.1121	47.1483	78.5528	78.992	52.7279	34.5276
032	f	12	f_12	71.5109	45.6413	104.577	34.5924	91.8654	91.3763	23.766	38.1387	73.1708	54.9947	79.9962	75.5285	54.7983	30.8247
033	f	12	f_12	81.2773	51.3872	78.9116	46.6034	75.8413	68.5326	20.1491	54.6142	94.7712	52.2048	69.7345	81.7919	49.8146	36.0537
041	f	12	f_12	79.4758	51.0451	89.3303	40.0455	94.4364	74.9604	21.2177	40.7957	69.3489	54.6679	83.0703	84.7798	48.8287	35.9947
048	f	12	f_12	87.5816	55.3912	74.2787	49.4822	81.2194	68.3915	19.3795	52.0805	93.4142	53.6308	95.1875	85.9667	45.4279	38.1026
056	f	12	f_12	87.8656	53.1117	88.4209	44.7331	92.033	73.6784	22.143	42.13	65.9338	55.6097	78.9129	87.4901	51.2506	37.6154
060	f	12	f_12	80.0213	52.5022	85.2954	40.3183	96.1997	73.3097	17.0351	46.4008	90.5584	54.5236	93.2213	77.0233	52.7593	36.7048
064	f	12	f_12	85.9897	55.7543	85.4426	41.1523	84.8032	72.7027	19.7013	44.316	83.6517	46.6438	86.64	79.6425	47.522	38.8913
066	f	12	f_12	72.6615	46.1081	97.224	37.5874	96.0894	78.3555	23.731	44.0752	72.8677	41.0458	72.8047	74.8499	53.2992	32.6547
068	f	12	f_12	80.724	47.5862	90.5903	45.3147	81.3985	80.6624	21.6304	48.9625	86.2269	41.7559	98.2275	79.9083	51.795	33.9612
077	f	12	f_12	79.6785	47.7503	96.407	41.5647	97.9276	82.5795	22.0015	46.6451	80.0912	39.2217	84.23	84.1754	51.841	34.1239
079	f	12	f_12	72.2882	46.5687	94.4126	37.6846	98.9128	85.6178	22.7267	40.5894	68.5747	51.0859	68.815	74.7614	55.6898	31.0681
081	f	12	f_12	74.0442	46.6438	102.412	36.1339	90.1861	76.2467	21.2491	49.9856	87.0681	52.1038	74.7626	76.1835	56.2544	31.4419
082	f	12	f_12	79.4433	52.8282	84.9514	39.4367	80.8992	76.2097	23.8682	45.3817	77.9416	58.9502	87.4096	84.8396	45.9645	35.9077
083	f	12	f_12	77.1228	49.8522	90.5608	39.0455	88.5936	82.4411	22.7261	41.2173	64.3879	44.9154	85.6914	83.6152	47.6081	33.7549
088	f	12	f_12	75.3204	47.1195	93.6001	40.0013	85.3553	72.2769	22.186	45.0432	68.2855	37.7518	40.671	76.5735	55.5199	35.3522
090	f	12	f_12	77.7033	51.8859	97.5364	34.0648	91.4498	76.7825	20.9716	43.2951	68.1525	54.7064	77.4415	76.6889	52.3672	37.2778
092	f	12	f_12	76.4314	49.2072	100.835	35.324	90.3696	77.4729	24.6739	48.8748	76.8487	45.1847	67.7202	74.6037	58.8414	34.499
093	f	12	f_12	76.3075	49.2473	91.7168	38.6647	89.0514	77.932	19.0728	44.0215	77.9597	50.6355	91.556	76.6043	51.6049	35.5422
095	f	12	f_12	73.5342	48.711	101.32	33.3177	103.08	71.8089	21.1076	56.213	91.8518	42.7907	64.6252	80.4486	48.4919	35.212
097	f	12	f_12	67.8904	42.5609	114.534	32.5749	98.9695	99.2453	29.813	42.4205	72.7262	49.0549	81.3957	70.3	56.1369	27.6924
100	f	12	f_12	81.8449	48.9366	85.3393	47.1157	78.515	72.579	21.1593	45.7769	71.0266	44.6095	79.0879	79.2468	47.3699	34.6013
107	f	12	f_12	80.3256	51.4336	95.2919	37.7457	90.9077	83.5017	24.2059	44.0227	73.9581	53.8633	80.449	81.4955	52.6805	35.1769
108	f	12	f_12	85.6545	54.9908	76.3611	46.8816	80.0687	73.294	19.4931	48.9165	87.7376	59.6248	79.8058	94.677	45.9667	37.4334
118	f	12	f_12	78.0562	48.1587	98.444	38.9079	104.252	75.6564	21.6846	41.9362	68.3006	42.3056	84.5709	80.7397	48.5397	34.5233
120	f	12	f_12	75.0567	47.7262	96.0214	37.922	93.9322	78.3313	21.99	44.4793	81.4505	53.522	43.2879	79.9883	50.4659	33.1035
123	f	12	f_12	81.9495	53.6054	83.0989	41.6217	89.3014	70.3002	19.7085	41.8574	75.2975	54.5245	68.6934	86.7505	51.8614	38.4649
124	f	12	f_12	69.0835	44.5667	117.049	30.3195	104.405	92.7499	31.8105	32.1051	51.427	46.754	73.0277	76.5814	54.5339	29.8051
125	f	12	f_12	67.7619	43.0858	116.259	31.3231	104.931	85.5136	27.9267	36.3751	55.5536	46.1317	69.7889	70.4902	53.7323	30.4932
128	f	12	f_12	76.981	49.1388	94.2462	38.3757	87.3592	77.9432	27.1809	44.4651	71.9996	46.4341	72.2526	78.4183	53.5276	34.5775
130	f	12	f_12	74.8518	50.181	84.3478	39.0757	75.9487	74.9763	21.286	46.4049	79.33	37.9687	86.1466	77.8154	54.3741	36.8863
131	f	12	f_12	71.7259	46.7101	96.4971	36.1429	99.2563	79.8387	20.1725	37.3411	66.9653	36.2366	61.3602	73.6998	55.5258	34.6622
132	f	12	f_12	81.8213	51.2041	94.6244	39.5454	87.2069	85.151	21.5571	42.8	75.0345	51.7533	101.699	80.9901	51.9417	34.8853
133	f	12	f_12	78.0822	50.7503	99.6513	35.1264	94.9707	81.8969	21.6664	40.7117	69.139	48.9977	85.2252	85.1785	44.3829	34.1195
134	f	12	f_12	75.9016	46.0404	102.196	38.4967	86.8737	78.1481	23.139	48.4704	86.7505	43.3831	79.7884	82.5934	48.2652	32.6138
137	f	12	f_12	82.3352	50.0155	91.6657	42.8228	96.2198	78.6908	25.5397	38.3515	63.6771	54.1648	87.0878	82.894	49.0061	33.5703
138	f	12	f_12	74.1579	47.8392	104.074	34.1007	101.925	79.1629	24.1057	43.3682	73.6324	40.3653	86.7522	77.1892	56.9197	33.5996
141	f	12	f_12	77.3418	50.988	88.918	38.3212	77.7554	85.5201	28.2061	47.4703	77.4061	61.3701	93.3659	88.2519	46.2928	31.8322
142	f	12	f_12	65.4714	41.4457	112.238	32.6952	112.369	93.4172	23.3646	35.5187	67.6484	46.6009	74.2974	70.856	61.0334	27.6281
143	f	12	f_12	87.4006	51.9643	93.5517	43.3393	91.0071	79.4444	24.0311	45.3843	73.5775	50.0523	84.1117	84.2665	46.9984	35.3689
148	f	12	f_12	84.2362	52.52	88.9126	42.3466	93.9491	74.9754	21.9409	42.3745	68.4311	54.9676	68.251	81.6897	46.841	37.255
151	f	12	f_12	78.9812	49.058	92.0223	41.1711	96.0566	80.0936	23.3021	41.7213	74.6802	43.6497	74.7999	73.5254	58.0484	35.2204
152	f	12	f_12	82.1058	51.9575	82.0524	44.7505	75.3882	76.3882	22.338	44.9893	73.3457	44.3325	67.8233	83.2021	47.1938	37.5029
155	f	12	f_12	61.0078	37.8454	129.633	29.2877	113.763	101.249	28.7722	35.5401	59.6867	35.9769	56.519	60.2496	70.3093	26.6808
156	f	12	f_12	84.8111	53.2334	87.9102	42.3534	84.6482	68.891	22.7533	47.1551	73.3757	45.3172	81.6005	90.5089	39.0472	39.0078
158	f	12	f_12	74.1783	48.3517	112.012	31.0831	113.514	82.1439	27.4823	40.7225	67.4584	41.8763	66.0012	81.8378	53.479	34.4181
160	f	12	f_12	79.4561	51.3399	89.7637	39.4211	90.3761	85.7706	29.0681	39.4466	59.4712	56.9773	83.8898	82.5908	50.6336	33.8605
164	f	12	f_12	80.0574	49.3573	89.7251	42.739	86.0982	68.9377	22.4173	49.195	75.7988	48.8848	93.089	86.2375	51.4159	33.4084
165	f	12	f_12	74.6622	47.4244	105.704	34.5126	97.583	74.4465	23.1742	44.623	75.6717	44.5042	69.7882	86.2079	47.42	34.2329
167	f	12	f_12	69.645	42.9637	107.774	35.5469	97.9512	90.7738	30.2424	42.9827	62.8877	48.5957	53.0397	65.771	63.8858	29.597
201	f	12	f_12	79.7458	50.0047	96.9504	38.468	102.325	74.9163	26.7217	42.0808	58.9097	50.1545	75.5476	83.7195	49.3753	34.4321
245	f	12	f_12	82.086	51.6646	81.0627	45.7183	79.1553	82.6448	21.7293	42.1173	66.9205	51.7941	82.2431	77.4972	53.8127	34.645
250	f	12	f_12	82.69	55.2965	83.4368	39.7042	92.9654	61.121	17.2755	45.3475	72.6033	54.2622	77.2003	91.39	41.1632	40.5371
255	f	12	f_12	74.3438	44.987	103.345	38.2099	98.7648	89.2261	24.1312	37.7557	66.5442	53.2315	83.6217	74.2698	53.7691	29.6472
264	f	12	f_12	79.0792	48.4759	95.2766	40.6181	98.5655	80.7782	25.3422	37.1002	56.8297	38.7205	91.7702	80.9596	54.497	34.6672
269	f	12	f_12	76.9147	47.0715	94.9002	40.8855	83.6111	88.8609	24.7234	37.5575	66.0429	52.4898	81.6185	76.9786	53.0153	30.9367
275	f	12	f_12	80.7944	50.6212	90.6803	41.1839	88.2149	78.8911	22.4331	44.8266	73.1508	52.8883	68.9342	83.0407	53.9459	35.7815
277	f	12	f_12	88.8443	56.6791	78.4301	46.1609	78.9511	81.1152	24.9547	40.4179	62.704	58.0635	66.1595	89.8939	45.318	37.0172
283	f	12	f_12	82.9636	53.3364	83.5182	42.7585	87.0115	78.4295	25.2487	43.5744	63.8967	61.8081	90.39	88.2346	51.9104	35.8193
294	f	12	f_12	81.2244	51.1634	89.1138	41.531	80.4911	86.6173	26.0335	34.4855	54.499	49.6655	97.88	79.6226	57.2297	34.9061
299	f	12	f_12	80.8206	50.1904	96.9463	39.0928	95.1235	71.2074	20.9047	46.3607	71.335	45.2204	80.292	80.9003	51.3655	35.2035
301	f	12	f_12	79.5377	48.4337	93.9947	41.6044	92.1423	82.9555	22.8366	40.5288	64.875	38.0628	58.8676	76.5422	48.5209	35.4924
304	f	12	f_12	78.5838	49.0065	95.0923	39.5804	92.4745	73.177	21.3617	44.0818	76.3916	47.0843	86.4743	81.6934	52.0094	33.9762
306	f	12	f_12	76.4878	47.8488	101.998	36.709	100.418	74.3417	19.4683	47.7387	78.8883	38.4625	61.5251	79.616	56.8399	34.3269
322	f	12	f_12	81.0515	52.9524	87.6332	39.5606	86.1612	74.46	24.5515	44.1925	70.4481	51.0456	80.5345	89.1098	46.6524	36.7148
326	f	12	f_12	90.2045	55.0224	84.599	46.103	84.9185	76.1435	22.3562	43.5389	73.1799	62.2975	76.999	86.1568	52.6912	37.5171
329	f	12	f_12	77.1631	48.0369	94.6741	39.8697	82.8517	82.9733	26.4941	41.7383	64.993	52.23	74.556	80.5905	53.5701	32.0833
339	f	12	f_12	83.6596	51.8502	92.708	41.0131	100.697	77.3596	20.7607	47.1488	84.8454	51.6411	93.3402	85.9129	50.2648	35.2273
348	f	12	f_12	87.3085	52.0491	83.9897	48.0831	80.2908	69.7807	17.5097	52.2096	100.29	54.061	67.2954	86.6346	52.1568	37.645
349	f	12	f_12	70.7559	44.4207	106.893	34.8198	104.866	89.1669	22.8783	38.0578	70.9489	44.656	79.9034	72.0081	59.0627	30.4384
350	f	12	f_12	67.2213	42.9054	115.045	31.4425	94.6509	95.9113	25.2681	43.7997	80.1498	46.0393	82.6611	70.4498	64.1261	28.0717
352	f	12	f_12	82.251	50.3152	90.6203	42.8461	96.0442	63.7724	18.9801	51.7472	86.1762	54.3587	68.086	88.246	43.3294	36.1727
363	f	12	f_12	81.7143	51.7858	86.1267	42.5254	87.0215	70.9576	21.3927	46.4259	75.7587	45.7327	59.8539	81.5227	53.1626	37.8176
365	f	12	f_12	69.4263	43.2705	111.273	33.8573	107.126	92.5899	35.1984	43.4356	64.027	46.4191	63.0211	69.8322	60.1167	29.4301
370	f	12	f_12	73.0438	46.0004	95.7339	38.6734	93.8277	89.7001	26.5201	36.5507	63.7002	52.4495	102.636	74.5387	50.9291	29.4662
377	f	12	f_12	89.9767	55.5521	83.3125	45.9228	85.3917	65.4794	19.4285	48.9795	80.7813	48.343	86.7969	87.7079	44.8511	39.7669
380	f	12	f_12	75.5931	44.9323	102.367	39.6223	98.204	82.7191	26.5882	40.3298	62.5953	43.5298	74.7197	74.4472	54.3423	31.898
387	f	12	f_12	75.5313	49.2765	96.7413	35.931	87.3799	73.782	18.5288	37.1176	61.4374	43.8478	71.2707	81.3511	53.268	35.5749
391	f	12	f_12	66.1976	40.9245	111.959	34.1001	99.634	91.6425	26.9306	38.4714	62.3843	38.1435	69.5691	70.2185	63.3396	29.0987
393	f	12	f_12	82.5757	50.8409	88.067	43.6386	80.8418	73.2771	20.7773	46.2249	79.2994	43.2698	59.9287	83.2698	49.6769	37.17
401	f	12	f_12	73.8909	47.3485	102.511	35.0412	85.0356	85.0305	26.5383	39.7757	64.2032	37.48	82.4047	80.1057	52.7953	33.4643
402	f	12	f_12	79.9719	50.3064	92.4262	40.1346	92.5998	81.558	24.2684	40.9809	64.6083	45.1364	81.6708	80.9157	50.6985	35.3601
403	f	12	f_12	73.3	44.2045	111.746	35.5214	116.9	82.2249	23.4635	40.4837	76.9825	47.1549	71.2495	70.9583	58.1092	29.6495
416	f	12	f_12	75.1684	47.5167	104.454	35.2178	93.8182	84.1653	27.8836	39.7724	60.452	53.7524	70.3506	77.3562	48.6925	32.4353
418	f	12	f_12	74.531	47.9196	103.59	34.4677	103.802	73.7	23.9619	38.2184	61.2746	54.6095	68.5902	77.777	56.4497	32.9503
426	f	12	f_12	85.1829	51.5128	85.7344	46.1038	80.923	67.5152	19.3881	44.3174	74.5321	47.5365	68.7278	84.2051	49.4894	37.6312
431	f	12	f_12	75.5729	46.9445	99.2373	38.173	92.4969	84.2423	24.9926	37.3157	60.3865	53.695	70.3095	78.6956	51.5839	31.5197
453	f	12	f_12	81.7161	53.0888	88.5287	39.5721	87.2386	74.521	16.5753	48.4705	85.4161	63.2652	90.1836	92.5827	43.9028	36.4599
463	f	12	f_12	76.8887	48.834	92.6814	39.3687	89.1913	71.7155	19.8997	46.7534	85.5372	43.5652	78.5775	80.5515	56.9162	35.0359
466	f	12	f_12	78.8979	49.1447	92.1556	40.9211	94.4592	79.9466	25.7254	37.7953	56.9186	47.1449	75.0332	82.7838	52.3782	34.1752
470	f	12	f_12	81.7647	52.5741	87.9578	40.5884	90.1391	70.2274	20.937	46.7742	80.5419	48.4613	80.0733	90.5758	42.146	36.6392
472	f	12	f_12	80.6133	53.8817	79.2754	41.8293	77.6169	68.5938	20.9219	47.3691	82.1434	44.2486	83.2268	87.1399	46.8659	38.862
486	f	12	f_12	98.9859	63.0953	68.7632	52.7292	73.0887	56.7216	17.4656	52.8951	82.7925	58.8697	86.3505	100.768	39.9501	45.9391
487	f	12	f_12	81.4717	50.4133	90.5001	42.1234	82.3519	79.5519	22.9713	43.4582	73.983	49.6726	85.4906	81.7676	52.7275	34.6317
490	f	12	f_12	75.5357	46.6137	98.0874	39.0358	95.6699	82.0682	25.5654	42.1151	66.0957	54.3066	87.2526	74.3183	57.6531	30.8298
495	f	12	f_12	83.8829	52.5817	86.5986	43.09	83.1736	78.0728	19.3416	48.3433	84.8305	41.9579	75.3476	81.026	54.9646	37.7107
498	f	12	f_12	78.5532	48.8452	94.7531	39.9132	91.4393	77.1608	22.7452	44.3868	69.6881	42.3299	64.6127	76.8687	57.5735	35.007
499	f	12	f_12	85.4101	52.2787	90.8453	42.7	89.271	72.2693	21.1397	43.9956	67.8704	42.2911	72.162	81.0918	51.438	37.2137
500	f	12	f_12	92.3136	57.5674	80.4402	46.7916	78.3144	77.6948	21.5784	42.9134	71.3127	51.5006	90.7034	87.1921	47.8246	40.2108
504	f	12	f_12	80.8814	53.0724	92.558	37.1469	92.5048	66.9238	19.5398	47.731	74.1304	46.1744	64.817	90.5492	47.8274	38.2128
514	f	12	f_12	80.8334	52.4486	89.5652	39.2063	86.1033	67.9854	21.6929	45.4007	68.3502	51.7781	103.361	81.6538	49.3346	36.9291
518	f	12	f_12	84.1199	53.5599	86.4353	42.0304	85.7782	79.8618	22.2611	46.772	81.4662	50.5073	86.1692	83.2963	50.7021	36.6582
519	f	12	f_12	83.2962	52.9237	91.8994	39.6774	90.2458	70.946	18.6209	47.5469	76.3851	39.7997	88.3267	83.1813	46.5811	38.5612
520	f	12	f_12	81.9375	50.6383	84.164	45.3862	81.1626	79.3061	23.468	42.5147	65.556	53.304	76.1134	85.709	50.6486	35.8247
521	f	12	f_12	80.992	51.1254	91.2452	40.4141	93.2555	73.5716	20.9468	44.0372	71.8027	51.4193	83.1165	82.8983	56.0204	35.8348
523	f	12	f_12	76.1185	46.7573	100.122	38.5258	95.3418	83.3481	26.9476	37.8643	56.9881	53.6213	66.8043	78.0235	53.7957	32.1667
537	f	12	f_12	95.8661	59.6308	78.2712	48.2909	81.6732	63.7483	19.7808	53.2503	79.8597	54.6729	93.5861	92.1443	47.8331	40.9401
547	f	12	f_12	81.0472	50.9056	92.7451	40.0994	82.1038	77.889	20.6815	44.7524	71.6255	45.3624	81.1489	78.5702	52.1169	35.3841
551	f	12	f_12	90.9057	56.7698	81.0956	46.3044	85.2734	70.3543	19.683	41.9981	66.615	60.7595	80.6958	93.1175	50.6128	38.8478
558	f	12	f_12	92.6578	55.9373	76.7754	51.6184	80.2791	73.6462	19.2657	43.6651	75.3411	50.1588	107.269	90.2815	44.1357	40.458
578	f	12	f_12	83.9551	53.9013	85.2541	41.9891	86.1834	73.4288	23.5751	47.1181	69.8447	50.4043	73.5691	85.1441	44.0978	38.3446
580	f	12	f_12	81.547	52.2757	92.3898	38.8517	95.2923	74.1755	24.7864	43.0124	63.9494	56.2832	86.0231	89.854	45.094	36.2475
585	f	12	f_12	80.5261	52.195	89.1202	39.4776	88.0516	72.4835	21.4504	39.938	62.4295	41.5304	88.0469	84.8631	53.6121	38.1221
589	f	12	f_12	74.1794	45.8282	104.243	36.664	106.636	90.0907	25.561	39.4654	64.3868	48.8629	69.5053	76.9916	60.9099	31.5873
590	f	12	f_12	71.8303	42.9332	103.329	38.9337	101.346	92.6841	27.8737	35.39	51.8258	43.6075	71.4595	70.6829	58.3632	30.1383
591	f	12	f_12	78.412	47.4882	97.1533	40.5932	101.823	76.3384	26.1488	40.8269	61.7668	34.6415	68.042	79.3959	50.3937	35.72
593	f	12	f_12	81.4944	48.7857	85.4235	46.985	84.86	82.0801	25.3902	46.9694	78.6529	42.1701	77.544	82.566	51.2112	34.5532
595	f	12	f_12	75.9154	49.3198	95.5685	36.6577	98.1494	76.0684	20.6398	38.7336	63.6548	48.5057	73.4675	79.3042	56.3501	34.8255
599	f	12	f_12	69.1143	42.569	112.335	34.1905	103.859	91.6382	27.3178	37.3466	62.5413	38.7889	75.5083	71.9539	57.7626	29.7591
601	f	12	f_12	73.8066	44.7338	100.207	39.3091	92.956	80.0059	27.3441	35.9062	53.0234	35.4748	52.3577	78.2199	51.9466	32.943
603	f	12	f_12	73.169	46.5168	95.9299	37.971	95.1897	80.5698	22.0498	40.4744	68.404	51.1518	73.0967	80.0154	53.6972	31.0061
607	f	12	f_12	76.6127	49.7243	92.3798	37.9916	89.763	80.1946	22.9719	42.0613	64.4011	44.3778	95.5347	81.8298	48.3474	34.1409
608	f	12	f_12	86.7639	55.3273	82.3852	43.9792	82.604	75.7474	24.0176	44.8647	67.5246	48.7728	91.5758	90.2497	47.1298	38.1236
610	f	12	f_12	80.206	52.5377	87.1228	39.5953	83.9042	73.9616	25.1126	40.81	60.483	41.0061	71.8351	82.9399	50.9555	38.1055
623	f	12	f_12	82.685	50.7581	88.8699	43.4486	79.001	82.5043	25.4296	42.3107	64.3334	46.5303	76.2155	82.0022	50.9474	35.9196
624	f	12	f_12	90.71	58.0294	79.6755	45.2179	82.5646	65.0493	20.0485	43.0502	63.8691	57.754	83.613	92.9714	45.6503	39.6249
630	f	12	f_12	79.1761	51.2414	85.4838	41.273	76.6007	77.5836	24.7775	46.0595	69.4358	55.9401	82.42	83.0111	48.442	34.2097
633	f	12	f_12	95.055	54.8617	86.6826	48.7806	94.3724	68.076	17.2908	55.0186	102.187	38.6908	72.5695	91.5358	47.3177	40.9313
638	f	12	f_12	84.7479	53.6025	82.5169	44.5371	87.5956	66.0579	18.5736	47.1456	77.0681	45.6237	75.6135	88.5451	47.0372	39.7591
645	f	12	f_12	78.5857	48.9891	87.9417	42.8256	92.0856	74.0089	22.9041	40.1787	63.8602	48.571	77.4939	80.3573	53.3748	33.6254
652	f	12	f_12	74.154	46.14	99.788	37.8584	91.8559	73.5489	19.7941	43.7381	74.7704	36.3422	72.5747	79.39	52.34	33.9778
653	f	12	f_12	78.7329	51.6596	94.6466	36.3313	95.3601	67.5767	17.4842	46.4533	87.3604	49.117	73.5358	88.4463	44.5776	37.5702
656	f	12	f_12	68.1068	42.2707	109.027	34.7939	99.1182	91.7336	30.1246	39.4775	61.1423	49.4688	75.4105	74.9826	51.9869	27.9353
663	f	12	f_12	73.4571	46.7628	105.201	34.5433	97.7677	73.4737	21.3296	39.032	64.3577	41.9234	73.0724	75.4145	59.3959	34.5304
665	f	12	f_12	66.3397	42.6029	111.085	32.2102	94.5518	87.9173	29.7997	34.0669	51.3298	39.7181	51.4997	69.7316	62.0725	30.831
666	f	12	f_12	76.7156	47.8782	97.1423	38.6958	92.3007	71.3593	21.998	41.8353	67.3482	40.2399	45.2351	75.062	52.4866	36.3989
012	f	15	f_15	76.1387	47.9939	93.1935	39.665	93.3585	78.3339	21.6626	42.406	84.6917	45.1882	63.5558	79.5423	55.7753	33.897
019	f	15	f_15	76.9239	48.3281	87.6599	42.4073	84.4961	73.2062	20.9883	42.0388	67.5979	40.6814	74.0361	78.4905	51.7904	34.5907
021	f	15	f_15	77.6104	47.5181	88.1023	44.0097	87.8927	65.5542	19.4452	53.6052	91.8077	41.7592	81.3591	82.851	54.2849	33.9688
022	f	15	f_15	81.1393	49.2563	102.018	38.5169	102.078	79.8133	24.4354	43.4259	72.3756	48.3368	89.2419	83.6948	51.1111	33.5708
031	f	15	f_15	78.6111	47.3695	96.8338	41.0414	88.6658	78.8894	20.6322	43.3275	76.4064	39.0601	63.8252	77.3115	54.0278	34.1893
032	f	15	f_15	74.6863	47.2457	104.452	35.1751	98.921	87.3093	23.4419	39.9835	74.3765	51.1085	84.7428	77.4348	53.988	32.1612
033	f	15	f_15	86.7001	54.5187	83.993	44.1918	88.7123	66.4972	19.8657	54.209	87.817	56.9698	69.3749	89.0384	46.8277	37.5002
041	f	15	f_15	76.7279	49.0247	99.8602	36.1563	108.575	76.9496	24.8756	40.5414	62.9399	52.4308	78.1184	81.9571	49.9484	34.8579
048	f	15	f_15	86.6204	56.4466	80.0174	43.5336	90.2097	64.8306	18.6548	48.9577	92.9544	56.2286	87.0659	89.7422	43.4294	38.6682
056	f	15	f_15	81.4815	48.5156	97.6214	41.444	100.175	78.4756	21.7609	40.0468	62.9897	46.4436	67.2408	80.4925	55.5057	34.1718
060	f	15	f_15	77.3241	48.3055	95.2098	39.4167	102.174	76.4601	21.2553	41.9588	73.9406	41.4536	68.2003	77.0908	52.0979	35.1132
064	f	15	f_15	74.983	48.5114	106.442	33.1667	93.736	80.3668	21.4703	41.2503	83.1458	45.6148	71.8893	73.0709	52.9183	34.3052
066	f	15	f_15	66.7258	42.5308	113.404	31.9746	110.621	81.2263	24.2424	42.2377	69.675	36.3362	56.8627	71.2408	55.6545	31.1201
068	f	15	f_15	73.5089	42.8979	101.192	41.152	93.0662	86.9348	24.3114	44.3808	83.343	39.1834	81.8013	74.1162	55.7645	30.2574
077	f	15	f_15	79.9532	48.7421	91.7388	42.5521	94.8583	81.4307	20.5286	41.7477	75.1785	45.1434	74.6435	86.6974	50.4234	34.4279
079	f	15	f_15	71.9447	47.8904	101.696	32.877	104.929	85.7297	23.8894	37.759	61.2305	50.0919	82.3602	75.3817	54.8855	32.3088
081	f	15	f_15	71.2433	43.9071	104.592	36.6854	92.5037	81.6573	18.3365	45.5147	90.7225	45.3861	83.3396	72.3587	56.9847	29.3849
082	f	15	f_15	76.7318	50.1023	84.1504	41.2412	87.7395	75.4218	24.3828	43.0431	64.3333	52.9141	72.984	81.9289	48.5411	34.262
083	f	15	f_15	76.2939	48.4424	96.3417	37.8917	95.6882	83.5312	24.5311	39.6323	62.8017	44.5041	79.5361	78.5807	50.6734	32.9113
088	f	15	f_15	77.1795	51.843	89.5629	36.6536	83.4136	71.617	23.6714	42.9821	63.5318	36.4867	92.7875	81.5479	52.25	38.7214
090	f	15	f_15	76.7646	50.9425	91.9766	36.5725	89.0118	74.9893	21.9404	44.715	70.398	45.5001	67.5918	79.6047	49.3604	36.3706
092	f	15	f_15	80.0325	51.0013	86.857	41.7632	84.9112	73.3575	20.4498	48.0605	80.3363	51.1493	70.8221	76.217	57.4106	34.7454
093	f	15	f_15	81.9141	50.7248	89.2383	42.6673	100.569	72.9139	19.3667	43.8145	83.1416	37.4484	64.3798	79.4184	50.1293	38.0743
095	f	15	f_15	77.8368	51.8557	91.9959	36.2831	95.309	72.6915	21.1857	49.0464	82.7945	60.1995	56.0357	83.4673	46.5667	35.0539
097	f	15	f_15	69.6551	43.367	106.488	35.441	100.026	97.4212	29.6493	41.4593	67.4786	54.8262	72.5035	72.0064	53.7849	27.6068
100	f	15	f_15	77.3151	48.5849	87.1699	42.6293	85.4748	76.4492	20.5674	44.1744	70.6454	50.7706	76.5892	79.1114	49.0916	33.0292
107	f	15	f_15	83.3571	53.762	90.6667	39.1588	90.3508	82.1145	23.8146	43.345	72.9077	50.6104	69.2205	85.1013	50.7697	37.3461
108	f	15	f_15	89.8696	53.8395	86.5665	46.313	105.749	74.0733	19.3861	44.2828	84.6014	54.8554	91.1311	92.3625	47.2217	36.7235
118	f	15	f_15	82.19	50.6704	87.7239	43.7163	96.5447	72.6909	21.0129	44.3749	72.8621	47.3786	77.3095	86.7379	45.6414	36.3788
120	f	15	f_15	76.7199	46.6161	96.1476	40.8107	91.0213	77.2579	19.9893	44.2733	86.7127	42.372	75.7438	80.1882	52.5495	33.8358
123	f	15	f_15	82.1911	50.8866	86.3938	44.0859	102.634	70.895	20.0945	40.991	74.4514	44.7196	65.0557	83.7534	54.6114	36.945
124	f	15	f_15	72.7135	47.4887	108.904	31.8544	99.9781	90.172	27.4628	34.1709	60.3807	49.4409	85.4608	78.5728	52.2008	31.4661
125	f	15	f_15	78.0385	49.1742	99.2253	37.276	96.9382	78.3643	22.3193	39.3707	68.1614	48.2923	74.2401	79.6279	48.8119	34.5549
128	f	15	f_15	82.8326	49.9962	91.4491	43.3486	89.505	79.6185	26.3098	42.4762	67.6686	40.818	64.3076	81.2611	53.4843	36.1459
130	f	15	f_15	73.9553	50.006	96.5789	33.5305	92.4397	74.412	22.8442	41.0784	68.7133	45.1608	81.5451	78.7162	53.8236	35.4043
131	f	15	f_15	75.3345	48.8255	93.9777	37.4433	93.6098	75.8654	18.0848	41.4086	80.9441	38.0376	81.2659	78.2031	53.4244	35.8838
132	f	15	f_15	83.2723	52.2144	88.925	41.9418	84.5508	77.4791	21.079	43.373	79.365	50.9065	86.3946	83.9405	50.5536	36.1571
133	f	15	f_15	84.1969	54.0515	90.164	39.7092	87.2153	77.9407	19.8756	42.012	72.6931	47.8509	96.9199	90.3709	42.2668	36.4113
134	f	15	f_15	80.3826	49.3308	87.8378	43.9788	81.0431	75.9448	20.1498	47.133	88.1866	50.1086	86.6753	88.2833	46.1661	34.3629
137	f	15	f_15	81.1686	50.2215	95.5676	39.8952	96.4471	76.2717	21.6003	41.3388	70.4406	54.041	76.1988	82.9398	49.487	33.9797
138	f	15	f_15	79.2451	52.4462	101.515	33.313	107.868	75.8616	23.003	44.3877	74.1331	50.2617	109.898	87.2262	50.2818	35.684
141	f	15	f_15	77.9611	51.6056	97.3349	34.7317	90.1565	81.0574	27.74	43.6491	70.2186	54.4544	81.1934	89.4496	47.7905	34.3313
142	f	15	f_15	77.377	47.0242	94.643	41.4475	97.2193	79.5396	22.3552	41.0404	76.4149	58.416	91.1323	81.2336	52.52	31.3825
143	f	15	f_15	89.0232	52.9609	87.9406	46.064	90.9523	73.7166	21.3728	42.3972	70.1415	46.5104	68.9792	84.483	47.5759	37.4228
148	f	15	f_15	81.6619	51.8437	85.6089	42.6524	98.8743	68.2024	19.8596	49.0566	78.7234	54.0952	71.6441	84.3886	45.4054	36.6016
151	f	15	f_15	85.303	51.2492	84.89	47.0268	94.1681	74.9219	20.0611	43.8132	77.5242	47.0399	75.4667	78.2955	53.2318	36.5482
152	f	15	f_15	82.2578	51.3312	87.5304	42.9533	87.0636	77.5911	24.4579	38.5645	58.4693	39.4034	70.5482	83.1925	47.9314	37.3921
155	f	15	f_15	84.3198	46.9087	92.632	47.8972	97.7603	81.2447	30.3916	44.1113	63.3515	44.4148	62.9671	75.1907	56.1524	32.1004
156	f	15	f_15	78.9236	49.2883	96.2265	39.0219	91.2062	78.3137	25.8064	38.9242	59.7237	37.0132	65.3104	81.7257	44.0915	36.1447
158	f	15	f_15	82.148	54.1733	97.4574	34.9425	101.562	66.0606	23.1135	46.9084	74.0582	50.155	71.2824	91.5694	49.6294	39.1252
160	f	15	f_15	84.2567	52.619	86.1478	43.5869	88.7079	87.2645	27.1826	38.5207	57.8866	45.9295	81.2507	84.3873	50.4014	34.7839
164	f	15	f_15	80.5433	51.5842	86.2873	41.6686	85.3157	66.2733	22.2196	48.9681	77.1464	56.3225	93.4654	89.4114	49.1827	33.7204
165	f	15	f_15	82.6074	53.095	90.7877	39.3512	89.5124	70.1506	23.3986	44.5269	72.2486	49.7235	59.0399	92.894	45.4598	37.4726
167	f	15	f_15	77.6224	46.8648	91.8448	43.143	88.4318	82.0255	21.6339	46.8792	79.9635	46.1379	70.6885	74.5409	60.1822	32.5888
201	f	15	f_15	79.3993	50.6896	95.6403	37.8068	101.315	72.4012	21.8099	41.9965	69.7067	51.0273	78.2906	85.6419	48.8151	34.9719
245	f	15	f_15	83.7612	51.5304	88.251	43.6022	90.4903	79.9484	23.451	43.1579	75.2044	45.7551	81.2275	79.176	53.4466	34.8786
250	f	15	f_15	77.7864	51.6473	97.2365	34.5588	103.02	64.9242	19.3188	43.3481	68.0775	48.2439	68.8222	87.7487	43.8644	38.3361
255	f	15	f_15	77.994	48.8769	87.1169	42.8533	79.7058	82.0942	23.1822	40.8328	73.8941	56.4942	90.5862	81.9144	50.6692	32.6163
264	f	15	f_15	77.9732	48.4725	94.2536	40.141	100.257	78.9973	27.0945	36.4157	55.4215	41.0926	63.2122	81.1167	54.7874	34.4553
269	f	15	f_15	79.8115	48.2855	95.5745	41.3297	90.5744	88.1102	27.5949	34.7901	55.2952	48.8209	74.1952	77.2489	53.3977	31.8959
275	f	15	f_15	75.4645	47.6859	100.702	36.5537	101.598	82.2189	24.3341	41.3595	65.3187	51.4204	69.5604	80.1579	57.1642	33.1261
277	f	15	f_15	82.0491	49.4073	97.399	40.8456	98.4214	89.0269	34.0582	34.3647	47.0275	52.3957	66.8703	79.4028	51.4497	33.0033
283	f	15	f_15	81.6378	50.9927	87.5265	42.8874	90.2799	76.5293	21.7291	43.3942	68.5491	52.5808	84.7389	85.9184	53.4363	35.7844
294	f	15	f_15	83.8943	51.0098	89.8603	43.6204	91.9893	82.7309	28.2295	32.8491	52.076	51.0688	68.3876	81.3881	55.8424	34.8817
299	f	15	f_15	78.4925	48.7966	100.745	37.5532	103.424	73.4123	21.9986	45.0529	73.377	51.0889	71.7513	77.2936	54.5046	33.5857
301	f	15	f_15	78.5847	49.5668	91.2493	40.4668	88.8766	75.977	23.7776	43.0248	71.8266	43.4058	70.4358	80.6152	46.6458	35.597
304	f	15	f_15	77.7501	47.9892	103.354	37.0356	101.994	73.9763	20.1228	41.9767	69.2968	44.2375	82.4006	80.0747	53.0861	33.034
306	f	15	f_15	79.6399	48.7066	93.9717	41.3331	93.2338	69.1787	20.3999	48.1047	77.0469	44.4889	62.2878	81.085	55.2573	35.0111
322	f	15	f_15	75.8028	47.0581	100.571	37.7049	91.5927	79.224	22.781	38.8872	67.7724	40.1271	56.5062	80.6875	51.965	33.9747
326	f	15	f_15	84.0806	50.8659	97.2721	40.6113	96.7365	82.5131	22.1255	41.1364	75.7041	45.825	67.8452	82.1092	55.8056	34.2792
329	f	15	f_15	75.1793	47.3115	91.2784	40.6103	84.0842	85.1019	24.3529	36.6182	63.7934	57.855	79.3814	81.7156	54.7137	30.3356
339	f	15	f_15	77.2026	47.4669	98.9983	38.9062	102.264	87.7349	27.1605	40.2223	71.6476	49.3312	70.759	77.6646	54.7208	32.0149
348	f	15	f_15	90.2951	54.2363	81.9807	48.7119	80.153	68.9353	18.4082	49.9701	97.1528	62.3896	85.2015	89.3185	49.6247	38.1475
349	f	15	f_15	75.823	47.8135	98.4807	37.5105	98.6008	81.6843	22.4002	42.0173	75.172	44.1855	86.4859	76.1987	56.3785	33.1017
350	f	15	f_15	70.6154	44.8508	105.891	34.4558	94.1067	99.5978	27.6846	40.3244	70.8066	47.7375	97.7388	72.7137	62.9811	28.5584
352	f	15	f_15	76.5012	47.0305	101.744	37.8628	109.017	69.9032	19.4021	47.5667	85.1149	43.96	76.6333	80.7407	47.5214	33.8584
363	f	15	f_15	79.0435	50.9166	86.5033	41.1361	89.1011	73.919	19.1424	45.1474	82.1686	45.6957	66.3004	80.0475	55.0525	36.3005
365	f	15	f_15	73.0951	45.4821	100.596	37.553	97.3781	88.5584	32.8315	43.2256	62.8681	45.3422	77.3579	74.4623	56.0713	31.1193
370	f	15	f_15	77.0459	48.6019	92.131	40.0715	91.1594	85.209	24.7804	38.1914	66.4166	58.3146	92.6063	78.4642	47.9846	31.2827
377	f	15	f_15	85.4976	52.524	82.7701	46.5949	85.3187	70.213	20.0511	47.9513	78.8566	50.587	73.3333	82.7147	48.211	36.7794
380	f	15	f_15	80.8078	46.684	91.833	45.9839	93.5565	82.1028	24.2616	38.4414	64.469	47.6943	60	76.6456	53.4676	31.9361
387	f	15	f_15	74.537	47.9647	98.7647	36.0958	92.9898	75.7286	20.1236	37.008	64.284	42.6715	67.121	82.1928	54.1439	34.452
391	f	15	f_15	73.5607	44.984	100.313	38.7267	94.9478	86.9127	24.3877	38.2319	62.7641	38.5731	59.6038	75.6274	59.9327	32.2197
393	f	15	f_15	80.7192	49.4933	93.3229	41.4525	87.0303	74.205	21.2889	46.6094	78.906	40.861	74.7555	80.7053	50.7674	35.8797
401	f	15	f_15	73.1811	46.772	104.936	34.3898	96.2496	90.1185	26.0802	35.0991	58.063	46.9818	75.2326	79.4536	53.5479	31.3196
402	f	15	f_15	80.7148	51.9129	94.5156	37.7541	99.2414	76.8968	22.2773	42.0619	66.2466	45.8358	80.1044	84.3184	48.8886	36.0507
403	f	15	f_15	82.9251	50.8742	91.8818	42.0654	99.5477	71.724	21.2592	42.3434	74.9799	62.2243	75.4846	81.7603	53.0257	33.7754
416	f	15	f_15	84.268	53.7918	89.0367	40.6189	87.4399	80.7115	26.2082	39.7759	62.2758	52.9868	74.9328	84.6648	46.4008	35.968
418	f	15	f_15	77.6923	48.4862	96.2918	39.0397	106.758	73.0019	22.9246	38.0324	58.976	56.2889	76.3529	80.4955	54.6265	33.0182
426	f	15	f_15	82.8041	50.7163	89.3359	43.3773	88.46	67.4239	19.5915	40.3406	69.9175	42.5404	82.0413	85.7219	49.901	36.9215
431	f	15	f_15	77.9226	46.4608	94.3139	42.8099	89.736	82.5076	25.2765	35.0163	55.6617	45.8535	67.3678	79.0501	52.0273	32.015
453	f	15	f_15	80.0599	52.0232	95.8609	36.5317	93.1215	74.0698	22.4924	48.0393	79.4102	57.5844	74.7943	88.5029	45.8609	35.9378
463	f	15	f_15	78.6365	50.0786	92.6132	39.213	97.7581	68.9968	23.46	46.1945	71.9103	48.3575	73.0192	82.8502	56.1959	35.9587
466	f	15	f_15	76.4083	47.9199	94.3684	39.5094	91.9524	81.4257	27.1958	37.825	56.6048	46.0443	73.0116	79.5725	51.926	32.9863
470	f	15	f_15	81.9624	53.184	83.0564	42.2745	84.7143	67.7546	21.5629	44.8381	73.7107	48.778	70.6326	87.4324	41.7901	37.0579
472	f	15	f_15	80.5642	52.1319	88.9348	39.6824	89.6188	72.2454	20.5435	50.0963	84.8422	44.3095	74.557	85.9286	47.6819	37.7933
486	f	15	f_15	81.2233	51.3333	88.4025	41.6275	88.8422	69.2053	21.7821	43.9191	72.5722	46.0513	71.2049	83.4645	48.5588	36.6082
487	f	15	f_15	78.4731	49.9091	90.0492	40.422	83.1857	79.5892	21.8531	40.4072	69.8291	51.7644	85.5826	83.9212	53.2292	34.0018
490	f	15	f_15	72.2009	44.2436	102.175	37.8974	97.572	88.7987	27.6943	40.022	66.5648	45.6765	66.1879	69.8799	61.1235	29.7293
495	f	15	f_15	77.3332	48.7738	97.3062	37.9527	95.9982	91.8746	26.114	41.6168	70.8063	47.7017	78.6257	76.1571	58.9104	32.3903
498	f	15	f_15	75.3673	47.856	97.4537	37.4568	92.2829	76.9588	23.4553	41.7935	66.6225	37.4824	66.2697	78.1285	57.2526	35.3471
499	f	15	f_15	79.0261	51.2129	99.1498	35.4968	97.8938	75.4195	24.6207	40.4448	62.7063	51.4666	84.9558	80.51	51.6155	34.6582
500	f	15	f_15	79.9817	52.3285	90.4942	38.2061	85.3634	88.2171	29.7016	38.0774	55.545	48.6269	84.0708	80.9416	52.6075	35.1093
504	f	15	f_15	79.4286	52.9983	98.1316	33.9091	97.0235	66.0849	21.3723	46.8275	68.3395	40.2405	66.2065	90.433	46.4482	39.1642
514	f	15	f_15	83.9534	53.0038	89.9255	40.9952	90.4956	66.7166	20.9605	43.7248	67.9476	43.0001	99.6955	83.7541	47.3757	38.2289
518	f	15	f_15	85.0753	53.7634	89.3183	41.2065	91.7177	79.3433	26.04	46.6934	75.8785	42.6804	73.0237	82.5288	49.8592	37.7464
519	f	15	f_15	81.1243	51.6568	96.3241	37.7101	93.839	70.0618	21.2295	44.5619	71.321	39.9895	61.25	82.1934	48.2805	38.0158
520	f	15	f_15	79.6739	49.1001	88.5293	43.3457	93.4511	83.5803	27.6834	39.1136	56.1971	43.2677	72.2001	84.1762	52.5775	34.9508
521	f	15	f_15	79.4118	49.0276	94.915	40.3114	88.4028	75.3048	24.1304	43.5482	66.3022	44.2905	69.3969	80.8391	57.3236	34.6575
523	f	15	f_15	75.0882	46.1203	107.03	36.0447	94.9183	81.582	25.6504	42.573	69.1891	44.2892	74.2182	78.8763	54.7798	32.6956
537	f	15	f_15	78.8373	50.8934	93.456	37.9269	103.682	66.1455	20.1519	47.6335	70.9072	51.2087	89.3926	82.9611	51.1251	35.5337
547	f	15	f_15	73.621	46.9021	97.9839	37.0393	83.3274	85.3371	23.5098	41.894	71.9303	46.0443	79.0447	73.0821	55.6354	31.9598
551	f	15	f_15	75.9726	48.7929	98.3694	36.3687	98.3107	78.9523	22.327	37.9462	60.2795	45.0254	63.7109	81.9106	57.4038	33.7096
558	f	15	f_15	70.9433	46.1545	103.874	33.6386	92.3284	86.8283	26.9573	36.1365	57.9043	46.3405	73.5956	77.1377	52.57	32.5624
578	f	15	f_15	84.102	53.1019	88.3687	41.7118	90.8696	69.7858	23.0571	46.5833	70.8013	50.8394	71.8011	84.4072	44.3149	38.1328
580	f	15	f_15	78.571	49.637	102.383	35.968	100.958	80.9899	25.2375	41.0152	69.2369	49.2077	78.7142	83.7814	48.7825	34.6705
585	f	15	f_15	74.3605	46.7631	99.1352	37.4367	99.7868	76.9826	22.5264	37.2092	61.6981	42.0739	76.0954	78.1218	56.7416	33.9668
589	f	15	f_15	80.159	49.0631	94.4421	41.0757	102.474	85.8455	25.0355	37.11	57.2853	45.634	87.0407	81.6715	57.8108	33.7027
590	f	15	f_15	83.4523	50.9415	88.7477	43.8968	92.0694	74.0163	26.5534	41.6225	57.2071	51.9962	67.9533	82.3983	50.4144	35.5841
591	f	15	f_15	75.6426	46.9057	98.186	38.6923	102.21	76.8962	25.0133	43.8221	66.7375	37.3898	63.1185	76.1201	52.7454	34.3915
593	f	15	f_15	79.2499	48.0238	89.8869	43.8352	96.7346	82.5367	27.789	46.9545	71.1079	45.9971	72.4743	81.2846	52.8871	32.7435
595	f	15	f_15	78.1001	50.5451	87.7618	40.2016	87.4917	78.8611	22.3528	39.5079	64.9775	43.7649	55.8881	78.9024	56.229	35.2997
599	f	15	f_15	76.8992	48.4168	93.5188	39.6055	91.5194	76.2384	19.5716	46.1715	84.0347	47.7744	87.4141	81.2271	54.6557	33.874
601	f	15	f_15	76.6355	47.6407	95.5812	39.5839	92.3519	74.579	25.584	38.838	54.8994	48.0162	62.6975	82.1233	50.0682	33.4305
603	f	15	f_15	84.5197	52.6663	83.3982	45.1899	85.0759	69.2743	18.1301	48.1471	84.1531	63.0511	92.9078	90.7837	49.6992	34.5403
607	f	15	f_15	79.2764	52.0542	84.06	40.8497	85.3838	71.6262	19.483	42.6049	68.6963	48.1038	83.3489	87.4253	45.9747	36.2707
608	f	15	f_15	78.374	45.3125	97.8227	43.1233	93.1056	90.7631	26.339	35.8604	55.2565	32.9679	69.323	76.4457	56.105	32.7083
610	f	15	f_15	79.2309	52.9335	87.7095	37.8417	88.4168	71.695	20.4273	37.83	61.8354	41.4869	78.4939	82.8591	51.9845	38.4971
623	f	15	f_15	80.9891	49.6935	92.3895	41.8248	90.4764	78.2107	22.0823	42.7077	68.9291	50.3575	70.1664	82.0026	50.8816	34.0666
624	f	15	f_15	80.2633	50.2042	98.2026	38.136	102.461	75.2675	22.2804	38.7759	63.3209	49.0218	87.2143	82.5184	51.5025	33.7934
630	f	15	f_15	82.4714	51.8178	90.6039	41.0234	88.4202	76.9197	24.8725	40.4994	59.3749	60.7274	89.5845	84.6717	49.1195	33.8068
633	f	15	f_15	77.0081	46.9754	103.045	37.8469	101.833	81.1	22.7235	45.2798	80.8474	35.1719	74.1733	78.3048	55.986	33.7493
638	f	15	f_15	75.9869	48.1503	94.3795	38.8151	90.5249	76.7793	20.105	43.7443	71.8086	42.1132	76.0198	80.298	52.5346	35.5238
645	f	15	f_15	82.6845	49.8263	90.4201	43.9495	93.8374	74.2222	24.9731	41.9772	61.3789	42.6019	84.1468	81.0615	53.2338	34.5182
652	f	15	f_15	74.6373	46.2581	101.339	37.5204	97.7857	73.5769	20.6946	43.0207	74.2961	48.2018	76.9898	81.5466	51.295	32.3807
653	f	15	f_15	86.2429	56.6144	82.5487	41.6175	88.3391	65.6113	17.4242	50.0942	91.1902	58.5226	92.7643	94.6977	40.8479	39.2935
656	f	15	f_15	80.33	49.7626	87.0653	43.7055	87.3794	77.1698	23.608	48.1644	78.4665	55.8971	92.7264	86.1964	44.9306	32.853
663	f	15	f_15	79.5139	48.859	92.698	41.5898	85.6905	71.1161	20.7568	46.6953	77.0937	42.4081	75.4876	79.6295	55.2537	35.9003
665	f	15	f_15	69.6165	44.4597	102.462	35.2681	91.1548	82.8278	26.1939	36.7829	60.5513	39.773	57.678	73.4784	57.7528	32.1305
666	f	15	f_15	81.508	51.665	87.517	41.836	90.1004	68.1383	19.487	43.6797	70.4749	42.9414	72.1276	81.2092	49.3693	38.2781
012	f	18	f_18	80.0679	49.9421	93.1563	40.3895	96.7418	77.7654	22.2384	40.6405	71.0069	40.9644	85.0577	82.4714	53.7367	35.2252
019	f	18	f_18	80.2524	50.7676	82.3581	44.6102	80.5374	72.0549	23.0306	41.5782	59.1869	44.289	74.2023	78.9944	51.2502	36.0239
021	f	18	f_18	79.5514	48.832	85.887	44.9611	90.7629	68.0589	18.6435	48.4119	82.7684	45.7446	80.2774	84.2311	53.3689	34.524
022	f	18	f_18	81.9788	49.7019	92.6695	42.4868	91.9402	84.8823	26.7888	40.0858	64.2738	49.5551	94.4321	83.177	50.8826	33.2818
031	f	18	f_18	80.833	50.024	86.6014	44.0113	84.2011	77.1579	19.1129	43.6153	81.0723	44.4214	79.4602	80.3449	51.771	35.3331
032	f	18	f_18	75.9613	48.6029	97.7145	36.8587	89.0722	92.0176	28.322	37.8144	61.7107	49.8681	89.1467	77.17	53.6385	33.1484
033	f	18	f_18	90.0373	56.2157	78.1911	48.0412	84.4656	63.4955	20.9915	55.351	84.334	53.9862	69.8397	89.3922	46.6381	38.9794
041	f	18	f_18	75.5975	47.5704	94.1316	39.3853	98.596	84.2838	27.8676	37.0945	55.9191	45.3961	78.9732	79.2586	51.4913	32.656
048	f	18	f_18	82.5711	53.6612	85.1396	41.1232	95.5944	71.7949	23.9423	46.9572	73.9148	50.6162	78.8242	83.4173	47.7595	36.6128
056	f	18	f_18	82.1491	50.6151	91.9706	41.7376	95.1715	78.8974	26.5965	38.9851	55.2241	50.932	93.1623	83.866	53.4385	35.0044
060	f	18	f_18	75.1575	48.2408	97.6061	36.692	99.9992	77.5879	22.3294	40.5032	73.6836	44.7127	81.0661	75.9223	53.2829	34.3907
064	f	18	f_18	75.5759	48.5989	104.993	33.9979	91.825	82.9073	22.1025	40.4123	75.9434	38.9011	69.4161	73.3479	51.5275	34.6414
066	f	18	f_18	70.5297	44.7608	105.826	34.525	100.478	78.7312	23.5033	42.1811	69.2444	37.7675	62.9079	74.5626	54.2523	32.8937
068	f	18	f_18	76.4982	44.8001	102.198	40.545	90.9205	86.8979	24.3716	42.9158	77.1967	43.567	76.075	77.5342	53.6941	31.0865
077	f	18	f_18	81.5216	51.4413	95.5821	38.6041	96.6119	75.3492	25.079	41.8054	64.2741	41.9467	78.5507	89.8246	47.457	36.7871
079	f	18	f_18	74.8927	50.0817	88.249	37.54	93.7528	78.7868	23.3138	39.2873	64.6282	53.5889	72.0133	78.1888	53.5423	34.4146
081	f	18	f_18	72.4816	45.3937	99.2126	37.6688	86.8401	81.4684	24.5208	46.2354	77.1715	42.0527	81.0156	73.2375	56.2159	30.3336
082	f	18	f_18	81.9128	53.0341	86.5045	40.7555	91.8439	74.1317	23.3781	42.2533	66.8356	53.938	87.6889	86.9961	45.8802	35.8339
083	f	18	f_18	78.9652	50.9587	93.567	37.9054	94.7515	81.5607	24.7832	39.0864	62.428	46.0611	89.6682	82.6647	47.7306	34.2821
088	f	18	f_18	76.8933	49.7968	85.7671	41.0869	83.9352	75.3281	22.8573	40.6616	61.6466	42.4512	67.8106	79.4529	53.0713	36.1876
090	f	18	f_18	77.1737	50.0096	91.013	38.6743	91.7516	78.1044	24.4039	40.1348	59.5119	43.2372	71.9512	78.9749	50.347	36.0806
092	f	18	f_18	80.9299	50.8589	95.5286	38.8961	94.4679	71.948	22.6516	46.9379	81.4183	52.5131	75.3748	78.3965	55.4153	34.9491
093	f	18	f_18	79.8654	52.2794	85.7723	40.2701	89.5079	74.7508	18.9029	44.7603	83.3232	46.2899	89.1033	80.2618	49.1792	37.7137
095	f	18	f_18	77.3753	50.4321	94.9324	36.6802	107.521	74.0882	21.7313	50.6457	83.7903	54.7034	73.9673	81.5334	48.1489	34.4318
097	f	18	f_18	72.414	45.3465	105.095	35.5667	95.8475	100.364	34.1283	37.5841	55.1741	53.5547	83.7	74.3455	54.1741	28.4861
100	f	18	f_18	75.4636	47.5477	88.2451	41.9203	80.4304	78.268	22.2824	43.8425	67.5539	53.1087	83.4536	79.6713	49.8324	31.1222
107	f	18	f_18	80.5253	52.9048	87.7277	39.0987	81.9147	81.7061	25.8893	44.6704	72.3474	48.5515	71.0391	83.4784	52.0269	37.3882
108	f	18	f_18	87.9801	56.2254	87.2202	41.3815	95.8314	72.2034	21.9922	45.5927	74.2779	59.3907	78.7299	97.3253	44.5351	38.3389
118	f	18	f_18	81.4264	49.1052	96.9448	40.9448	102.48	73.8004	23.251	43.2903	65.5648	38.7425	71.1593	83.6842	46.7115	35.7451
120	f	18	f_18	72.9179	45.1327	104.399	36.4994	97.9103	82.0219	23.6693	39.1262	69.3054	49.0518	72.7599	77.9153	53.8158	31.7239
123	f	18	f_18	84.8454	55.0285	84.5232	41.5775	96.6325	67.0616	19.2948	40.9645	70.6829	51.6243	59.2822	89.8249	50.8951	39.0791
124	f	18	f_18	73.8201	47.7625	102.731	34.3604	91.39	91.9291	29.5739	34.0634	55.1996	48.1538	90.1372	80.9401	51.194	31.3705
125	f	18	f_18	76.8025	49.0559	94.2209	38.3432	92.706	80.0654	27.3299	38.0646	57.1213	49.4539	76.9481	79.4907	50.1322	34.1422
128	f	18	f_18	83.1569	52.4428	88.0383	41.9534	84.2148	74.7216	23.5288	43.1151	71.1693	47.0738	80.8429	82.0821	52.4197	36.441
130	f	18	f_18	83.6001	54.799	86.574	39.7937	83.1904	71.6866	22.3681	43.3399	69.4668	46.1373	88.9672	86.8325	48.0272	38.7379
131	f	18	f_18	79.6451	51.7969	91.0112	38.4187	89.5349	73.1773	21.4743	42.1773	71.3786	36.7911	85.4948	83.1548	49.4681	38.3644
132	f	18	f_18	98.2543	61.8527	74.4724	49.7478	72.3211	67.9348	19.6102	48.5185	81.6796	57.3282	107.285	98.3962	43.2211	42.8138
133	f	18	f_18	81.7117	52.6627	90.8959	39.1113	95.1687	80.0413	23.7943	41.24	66.5054	57.0422	91.4912	87.6833	43.3059	34.6387
134	f	18	f_18	77.3716	47.7358	93.0702	41.1552	86.3534	79.2571	21.3412	47.2006	83.3169	48.9626	85.7057	84.8759	47.5219	32.7083
137	f	18	f_18	88.3948	56.0964	80.4195	45.4353	84.4662	72.8144	20.0424	39.9189	69.9619	58.16	102.598	89.0542	46.7402	36.8216
138	f	18	f_18	75.9268	48.7552	94.0956	38.0321	95.9272	73.6974	21.0585	47.13	83.1269	40.2227	78.7176	81.0013	53.8507	34.4726
141	f	18	f_18	77.5975	51.6036	92.0376	36.3964	82.5544	84.3849	26.6076	43.1686	71.0125	59.4918	85.8679	87.595	47.5449	32.7715
142	f	18	f_18	73.969	45.4667	101.446	37.9836	103.707	82.4596	24.3944	39.6043	69.529	53.6742	87.4497	79.3131	54.1222	30.4821
143	f	18	f_18	88.0095	53.0675	89.5147	44.353	94.5222	74.3958	22.5317	40.7676	66.1342	50.0123	80.9328	86.4502	47.293	37.0664
148	f	18	f_18	77.7647	52.2245	86.4089	38.0088	90.8888	67.0892	19.0038	49.6722	84.3986	55.1912	73.8875	84.6788	44.4951	37.5655
151	f	18	f_18	85.013	53.3287	86.1889	43.2422	96.4385	73.1648	20.4707	43.7618	75.4269	49.7841	80.1348	81.4444	51.6649	37.6974
152	f	18	f_18	83.4124	52.4875	87.2093	42.5124	86.6511	73.8383	23.101	40.9665	63.5	47.2841	70.3898	84.1797	47.1973	38.0755
155	f	18	f_18	84.063	50.9077	97.6064	40.4082	98.8998	76.9374	23.2421	42.6332	67.0428	51.819	90.6264	81.134	51.8073	34.6338
156	f	18	f_18	76.5434	50.1144	96.966	35.6085	91.7299	75.2909	25.9707	40.199	59.7958	42.3273	78.2607	85.958	42.5388	36.2766
158	f	18	f_18	84.6448	54.2666	90.8723	39.4939	97.5775	68.9927	19.7935	41.8961	76.7527	51.4873	78.1568	93.1196	49.4124	38.2126
160	f	18	f_18	80.2776	51.097	84.5861	42.9736	82.927	84.529	23.4102	43.6226	72.0504	49.9342	78.4197	82.5176	50.1079	34.0821
164	f	18	f_18	83.2459	51.8002	85.2285	44.3215	85.0125	69.0642	20.7019	45.0986	75.7006	49.0907	101.98	87.0045	50.1496	34.3522
165	f	18	f_18	80.736	51.6894	89.7874	40.0694	90.3178	71.4415	20.3993	43.912	78.079	44.9353	80.1547	89.9632	45.0984	36.8518
167	f	18	f_18	79.1619	50.7566	93.4603	38.3934	90.1783	73.5462	23.3857	46.6932	71.0275	51.0146	72.0238	80.6627	53.8227	34.7624
201	f	18	f_18	83.2998	54.4606	91.2099	37.9574	95.0564	70.9555	20.9548	39.7771	62.1082	58.1906	75.5834	91.8677	45.3845	36.7486
245	f	18	f_18	83.2707	51.8806	86.5224	43.5684	87.3616	79.675	25.4023	40.2953	62.6767	50.3737	85.7566	79.7887	52.8033	35.3242
250	f	18	f_18	77.966	51.6059	93.2606	36.253	103.953	68.3175	19.7516	41.1448	68.2713	48.6446	79.3133	86.9364	44.1307	37.5298
255	f	18	f_18	80.4123	49.3864	89.5475	43.0872	83.7948	82.4373	22.6831	36.9917	62.984	54.6348	101.55	82.6215	49.8972	32.3476
264	f	18	f_18	83.8874	52.3848	87.3288	43.0024	91.0786	76.3223	25.4034	35.4229	53.9563	45.5369	78.0143	86.4266	51.6905	37.0368
269	f	18	f_18	80.6045	50.6951	89.0505	41.6688	82.8405	88.5125	28.9819	35.5128	54.3766	53.9824	97.4071	80.1317	50.7235	31.9714
275	f	18	f_18	78.6706	49.2833	101.943	36.6428	99.3172	82.1232	25.7259	40.5717	62.8497	46.2766	78.9953	81.6597	56.2714	34.4226
277	f	18	f_18	86.7664	53.5895	84.4305	45.2882	85.8779	86.6221	30.5144	35.2857	54.8907	47.7783	89.5579	85.9942	47.607	35.7019
283	f	18	f_18	83.2463	53.6158	86.1957	41.2941	91.6246	75.2611	25.7361	41.1309	58.4881	60.9533	89.3564	88.8789	50.6958	35.966
294	f	18	f_18	81.3951	50.6175	88.0335	42.9525	86.4517	85.1965	29.2966	31.001	44.7325	50.0419	70.8637	80.3027	56.4452	34.2324
299	f	18	f_18	76.3039	48.1226	106.808	34.5789	107.371	77.7883	23.8486	40.1863	63.1304	46.5366	80.5495	78.4264	53.573	33.0308
301	f	18	f_18	75.6392	48.2021	94.801	38.263	92.4201	82.2094	28.1731	40.4189	60.0861	42.0405	70.1264	78.3587	47.7818	34.3983
304	f	18	f_18	80.8466	50.1524	99.0225	38.3408	98.7834	73.8489	23.7172	41.4256	67.8978	49.1708	97.9358	82.5743	51.8737	34.1052
306	f	18	f_18	84.1948	52.3471	84.4273	44.8033	82.6951	66.5229	21.1975	47.8119	74.7032	46.0374	65.14	85.6411	52.0774	37.0986
322	f	18	f_18	76.5729	48.4249	93.0045	39.5246	81.4938	81.8445	26.4789	37.1472	57.582	39.833	57.4602	81.4689	50.2438	34.8504
326	f	18	f_18	91.4938	55.3933	80.0927	49.2639	80.9944	75.5432	25.1562	43.3641	71.1106	56.9372	62.4148	89.7604	51.2661	37.7621
329	f	18	f_18	75.9889	46.9441	101.257	37.7478	93.9934	89.7696	29.2193	33.9377	54.3781	50.045	86.4727	81.5414	55.3236	30.4119
339	f	18	f_18	78.0732	48.5463	94.696	39.9378	99.4918	82.5716	27.0621	41.2134	69.9388	49.0634	76.1111	79.6159	53.0488	32.9176
348	f	18	f_18	91.6596	53.5722	81.5266	50.9687	81.5937	70.3523	22.999	48.2201	76.8915	61.6916	74.831	89.3403	50.5656	37.4894
349	f	18	f_18	78.3567	48.2026	97.3306	39.5385	101.026	85.2463	26.6377	39.5342	67.3722	46.3659	82.8603	75.2598	57.1063	32.8462
350	f	18	f_18	77.908	48.8204	100.654	37.0932	89.974	93.1725	32.1065	41.7725	57.8695	53.1373	76.4565	79.9908	57.67	30.86
352	f	18	f_18	83.1974	51.1941	93.8823	40.9734	102.603	67.2215	23.6497	44.1428	68.2972	50.6956	79.2877	87.9049	44.6248	36.2374
363	f	18	f_18	80.9266	53.5074	87.3777	38.7759	88.6717	73.3305	25.7576	44.6131	68.6155	47.316	73.6892	82.2527	53.47	37.8081
365	f	18	f_18	77.3978	47.5817	101.473	37.9641	99.0238	81.9049	28.5516	42.8806	61.2042	48.8887	65.4977	78.4281	54.3662	32.7079
370	f	18	f_18	77.7039	47.7068	96.5025	40.0034	92.743	85.8772	26.5992	36.5761	54.1288	48.0294	87.3048	77.6733	49.2172	31.5876
377	f	18	f_18	85.8917	54.1836	84.942	43.4607	93.6904	68.5277	19.9725	43.2954	70.5438	48.5138	74.5942	86.0823	45.8785	38.566
380	f	18	f_18	80.2276	48.4894	97.844	40.4319	95.9475	81.4496	28.8663	38.4228	55.626	48.7277	80.3244	81.3541	50.7894	32.8971
387	f	18	f_18	78.6964	50.7894	94.639	37.4703	85.8811	72.9946	22.6608	33.8589	55.6903	49.7589	71.268	85.0023	51.745	36.0124
391	f	18	f_18	75.3936	47.0678	104.706	35.8817	99.0526	87.01	28.6779	35.4454	50.312	48.3531	68.3695	79.9426	56.8358	32.4958
393	f	18	f_18	82.2177	50.6557	89.1393	43.0656	81.8617	74.7083	23.6859	46.5607	71.2042	43.0205	88.5396	81.4128	51.0165	36.8028
401	f	18	f_18	76.4832	49.0067	105.452	34.0674	94.8533	86.9294	29.3885	35.182	52.6836	51.8818	84.0564	83.9318	50.4806	31.9085
402	f	18	f_18	77.7982	50.9013	103.547	33.3884	103.515	81.5777	27.7736	40.9838	60.5298	46.6008	97.4896	84.8046	49.4632	34.7679
403	f	18	f_18	85.5573	53.2907	83.8887	44.9566	93.7491	68.6549	21.9533	42.1138	69.5688	67.6054	75.1161	86.492	50.355	34.7613
416	f	18	f_18	85.556	55.3112	89.4275	39.5303	87.5693	78.622	26.8659	40.5384	59.4628	57.2942	83.6491	86.3832	45.224	36.6789
418	f	18	f_18	80.9566	51.4755	92.0283	39.5705	95.6862	72.7849	24.6106	37.6755	54.3084	58.7121	82.4048	86.269	52.1996	34.8299
426	f	18	f_18	86.6391	52.5994	89.4328	43.9314	87.1087	66.5421	19.9571	41.8803	67.3266	47.6212	82.8389	88.4906	48.6311	37.5775
431	f	18	f_18	80.3331	49.6226	97.6804	39.1368	94.4537	79.8315	28.6051	35.9994	54.0129	53.1246	81.7543	84.4599	47.6126	33.0212
453	f	18	f_18	83.9479	53.2082	93.251	39.2677	95.132	72.9432	24.4969	48.575	72.4235	57.2282	82.1721	91.8103	43.4124	36.3923
463	f	18	f_18	80.9438	50.7127	90.1257	41.4403	92.2222	70.9827	24.542	43.0656	66.0557	50.4172	68.3076	83.2625	54.79	35.7306
466	f	18	f_18	80.199	50.2295	92.7665	40.2828	91.3982	78.9933	26.6102	38.1145	57.9317	45.919	76.3669	82.2729	50.5117	34.8288
470	f	18	f_18	90.0676	57.8299	81.119	44.1238	86.7367	70.1617	22.6654	41.3714	66.3697	53.8249	77.7181	94.5133	38.7776	39.3843
472	f	18	f_18	84.8479	55.261	81.376	42.8511	84.2132	71.1927	19.0457	49.6478	93.8983	48.6708	80.3711	87.4747	46.3092	38.9523
486	f	18	f_18	84.0906	53.4895	87.5307	41.5747	85.338	64.6413	18.3992	42.6977	71.383	49.6234	85.0707	87.6305	45.945	38.5797
487	f	18	f_18	78.8346	50.168	95.3082	38.1531	88.9512	78.4674	23.8849	41.037	71.4527	44.4908	80.4367	82.2185	52.3638	34.9735
490	f	18	f_18	75.3529	46.6336	96.9908	39.2955	89.4532	82.3459	26.9598	41.9033	69.104	49.7564	74.854	72.4382	58.6035	30.9684
495	f	18	f_18	81.2138	52.7334	86.9895	40.3134	80.4968	84.3641	25.4258	43.3822	75.2186	51.6054	87.055	81.4409	54.7504	35.4766
498	f	18	f_18	78.2798	49.7053	97.1276	37.5825	91.5393	72.9126	21.8579	46.8304	73.229	44.3433	66.7762	79.2946	54.5869	36.139
499	f	18	f_18	81.3583	49.7973	96.8661	40.0477	90.4632	75.8744	21.8487	41.2346	66.2455	44.8513	70.6757	77.1168	53.9683	35.5267
500	f	18	f_18	79.4444	52.4423	88.4987	38.4058	82.2374	83.9613	29.677	41.1904	63.0544	51.986	78.8132	82.5774	52.4708	35.46
504	f	18	f_18	81.3765	54.1079	94.3355	35.5213	96.4359	64.9838	22.4786	45.43	70.1112	45.7477	69.1636	93.3076	45.7831	39.2763
514	f	18	f_18	83.5646	53.9995	86.5359	40.8847	84.2951	66.1679	22.2918	43.2633	64.7275	48.5915	98.1135	83.1812	48.1247	38.2806
518	f	18	f_18	85.7781	54.3004	87.2761	42.0466	84.9218	82.6118	28.2387	45.6923	71.1535	47.114	83.1237	83.6335	48.8886	37.2126
519	f	18	f_18	80.7148	50.7846	96.9602	38.244	93.1433	72.0112	23.76	44.4392	65.4777	39.2651	74.0983	81.0653	48.474	36.924
520	f	18	f_18	80.6684	49.0266	93.9445	41.7529	97.3696	83.3829	29.1088	39.2404	55.9169	50.4681	80.2019	83.5738	52.1996	33.8611
521	f	18	f_18	79.6456	49.3817	97.4965	38.9739	92.8695	73.1899	25.249	43.1839	59.976	48.3017	77.5139	80.9013	57.1162	34.5145
523	f	18	f_18	79.8887	50.0731	93.1747	40.0553	85.5636	79.4742	21.2058	41.0096	73.2929	51.046	73.7116	82.8538	50.2142	34.8507
537	f	18	f_18	84.5762	54.9639	85.9634	40.7296	88.9688	63.6753	20.142	46.9138	74.0267	53.0406	88.4173	88.7881	47.5458	38.2583
547	f	18	f_18	78.6775	48.4074	101.59	37.8714	92.4473	85.3212	26.0359	39.7242	63.9034	49.1474	78.277	74.5483	54.3928	32.3269
551	f	18	f_18	83.1409	53.1077	92.122	39.2124	91.5333	73.7501	26.0871	38.4385	56.0519	52.3301	70.0367	88.8372	53.7577	36.4743
558	f	18	f_18	76.215	49.6931	94.5323	36.8116	81.8192	83.1519	24.0867	37.2613	61.3204	46.8482	86.2539	82.3174	49.0814	34.6866
578	f	18	f_18	86.3848	55.8153	83.3134	42.4752	83.0998	68.3082	18.9317	47.6912	82.6204	53.9164	83.6808	87.2302	42.5435	39.5115
580	f	18	f_18	81.0714	51.2171	96.9304	37.9908	96.4259	77.2412	25.5245	38.6162	61.8342	48.3371	83.7817	87.7294	46.7003	35.6161
585	f	18	f_18	80.3685	50.624	95.9844	38.5585	94.3402	74.4298	20.9434	34.3901	62.1711	47.0939	84.1549	83.7307	51.9352	35.6658
589	f	18	f_18	81.7248	49.4854	86.3806	45.6685	88.9264	83.6274	27.0001	40.6166	59.3745	52.9588	70.976	80.9955	56.3959	33.6668
590	f	18	f_18	85.1952	51.4903	88.2399	44.8345	91.5926	74.6705	27.6238	41.1075	55.2783	52.7491	68.6631	83.949	49.9141	36.0308
591	f	18	f_18	82.332	52.0621	88.8271	41.3902	91.508	73.69	24.0541	45.2084	70.0828	43.6275	72.7682	84.4103	47.9519	36.6463
593	f	18	f_18	84.1212	52.2819	88.3457	42.8423	87.9006	79.9832	27.2934	48.2619	77.0309	50.1345	81.7817	87.7059	49.1569	35.3447
595	f	18	f_18	80.2403	53.6997	90.6158	36.5019	89.7022	72.8835	22.5496	42.2429	68.701	51.5889	76.2452	83.2356	53.7521	37.2011
599	f	18	f_18	76.3289	47.0968	100.491	38.1103	94.7272	79.4841	21.6866	45.0446	81.2502	49.5748	80.4862	79.2059	53.7918	32.7718
601	f	18	f_18	79.7779	49.0821	91.1003	42.2354	88.666	75.8587	27.6341	38.6564	52.3862	50.1575	65.2383	83.5188	48.6005	33.6777
603	f	18	f_18	84.7564	53.5384	85.7875	42.9347	88.7848	74.0891	20.1975	45.7228	80.9825	60.4273	89.9714	88.1471	48.6066	34.4274
607	f	18	f_18	80.3265	51.3643	89.4127	40.325	91.9207	74.6023	21.6225	40.8449	63.82	50.0237	95.7603	86.6748	46.3867	35.5931
608	f	18	f_18	81.0067	48.9693	93.7461	42.1874	87.4196	86.08	27.0087	38.7438	60.1796	44.9066	80.1058	79.6568	53.3885	33.8679
610	f	18	f_18	81.0878	54.9036	86.2245	37.4502	85.4201	69.9575	22.13	38.9676	59.9885	42.1994	69.8666	85.5014	50.156	40.0332
623	f	18	f_18	86.5618	52.8081	95.4936	40.8338	95.6794	77.1108	22.8485	40.5886	66.652	51.4696	95.9257	85.185	47.7902	36.3052
624	f	18	f_18	81.0553	52.072	92.4207	38.6898	95.825	72.6749	21.4854	39.908	66.2286	58.6496	84.0426	83.9388	49.5169	34.5917
630	f	18	f_18	81.9585	51.9374	94.0717	38.938	90.2275	79.1503	28.0924	39.5649	53.6421	56.497	93.4781	83.8535	49.3543	33.6239
633	f	18	f_18	81.613	50.2275	99.2442	38.7494	96.9283	79.136	23.5977	43.2833	73.915	42.671	74.1549	82.0208	53.2799	35.7115
638	f	18	f_18	80.451	51.2614	95.983	37.8009	91.6259	71.0091	20.4087	49.2095	82.5397	39.271	74.9386	83.2632	49.9241	38.3905
645	f	18	f_18	85.2112	50.0937	92.462	44.5721	98.7366	74.1176	23.3897	37.0084	58.1231	45.7086	74.5247	81.5979	52.4681	34.7605
652	f	18	f_18	79.7683	49.1595	95.5825	40.1455	91.9597	70.2987	23.982	43.5777	78.0808	46.0456	84.0192	83.377	49.6473	34.8388
653	f	18	f_18	88.4807	57.8701	83.6498	41.3578	88.9245	66.8605	20.4806	46.1415	74.2706	61.1803	78.1063	96.0034	40.2371	40.4495
656	f	18	f_18	78.7924	49.705	91.7187	40.2498	90.2811	76.488	23.2434	46.4777	72.7676	55.7939	85.8617	85.2817	45.7755	32.5848
663	f	18	f_18	82.7237	52.1481	90.5392	40.8233	83.8077	67.8466	20.4124	49.8555	82.9534	49.5807	89.0465	83.5667	52.9388	37.8018
665	f	18	f_18	75.5522	48.0756	101.244	35.9207	89.3343	84.2403	31.4783	38.0629	56.7327	44.8759	64.9656	77.4885	54.3372	33.552
666	f	18	f_18	78.5673	50.2159	92.9647	38.8164	97.2945	69.6623	22.6839	42.4357	66.0223	51.3507	57.5762	78.9352	50.5453	36.2637
002	m	12	m_12	83.849	49.831	89.0752	45.5464	93.0048	67.5497	20.8005	40.0445	61.2754	49.8263	72.0612	82.3989	49.7891	35.8563
005	m	12	m_12	82.1922	53.8968	91.1467	37.7697	88.6476	76.962	23.3018	40.4481	60.5907	50.8947	71.9588	87.4901	43.7446	38.2415
006	m	12	m_12	71.9221	42.5046	100.321	40.7711	96.7718	83.4376	25.759	44.2253	69.1368	39.6941	60.7109	72.0903	55.9413	30.194
010	m	12	m_12	78.6446	50.1045	95.2871	38.0848	98.9119	73.3518	22.4654	33.4931	53.1372	43.6487	73.8218	83.5859	49.0724	35.4808
011	m	12	m_12	84.5353	55.317	95.2351	36.2927	96.6826	75.0942	22.1038	43.2139	67.0677	48.9726	74.0404	89.8895	42.274	39.7666
015	m	12	m_12	86.313	54.9049	86.6834	41.9788	95.6167	56.2666	17.8083	55.5064	82.1757	44.5508	87.6187	92.0648	40.0637	41.1745
016	m	12	m_12	82.8627	51.5656	89.9481	41.9907	91.0376	76.7296	24.1894	50.2014	77.4613	54.2509	75.618	80.3838	51.1528	35.6355
023	m	12	m_12	87.2214	49.9003	92.5122	46.2523	91.3598	73.4461	22.2977	43.3916	68.674	43.3453	81.4642	86.0476	47.4193	36.5252
034	m	12	m_12	77.2524	45.1892	104.777	39.6122	103.321	92.9337	32.4283	42.2402	60.1149	45.9571	52.7303	78.3791	53.9408	31.5537
045	m	12	m_12	90.582	58.7951	77.6193	45.2102	81.2176	74.1611	21.6198	45.8376	76.0928	56.1844	80.2119	93.0954	44.1744	40.843
054	m	12	m_12	81.4997	56.9539	95.247	31.6206	96.4956	80.4271	21.0767	40.8913	69.4054	43.853	82.1996	80.5479	48.5177	40.3373
059	m	12	m_12	91.2593	56.8222	81.0738	46.5446	88.3822	67.6213	23.2279	45.4718	68.1267	63.8254	105.152	90.9881	45.7539	37.5197
071	m	12	m_12	90.6546	56.6764	80.2199	46.7228	80.2145	70.0618	22.7348	46.2558	70.4858	67.0449	79.6869	99.4502	47.9234	38.408
072	m	12	m_12	84.257	55.0544	90.6847	38.2192	96.3017	71.6645	22.5666	47.9449	73.996	56.2125	60.1244	88.5893	45.983	38.5247
076	m	12	m_12	91.2943	55.259	84.6191	46.6462	87.9671	73.5082	22.6468	39.9872	58.9802	49.7677	90.0903	90.4573	49.3957	39.4331
084	m	12	m_12	70.7398	44.2982	104.816	35.6613	96.9039	98.0387	32.814	35.5158	51.9172	47.1157	64.6303	72.7833	55.9038	29.5244
085	m	12	m_12	74.1339	44.2789	112.704	35.7322	110.409	74.4183	26.2005	41.2852	60.8709	33.5368	79.4921	80.2894	54.8851	33.4837
086	m	12	m_12	75.4675	46.2868	97.569	39.63	92.1889	86.1442	27.4839	36.8596	51.4558	38.0032	98.8033	84.4294	45.6915	32.2834
098	m	12	m_12	81.6123	52.5284	94.6054	37.6688	94.8996	69.1631	20.2423	43.4466	69.555	43.019	66.5277	87.261	51.6567	38.9235
105	m	12	m_12	80.5634	51.2589	96.5789	37.6629	101.451	72.8866	22.9666	47.4719	71.0536	59.3926	71.7892	88.2148	48.6269	34.1225
110	m	12	m_12	69.5163	42.842	107.884	35.5671	98.6368	83.954	27.0088	42.8632	65.6213	43.1767	65.2426	74.8737	54.5062	31.113
111	m	12	m_12	85.5953	52.7056	84.6266	45.4049	88.6854	68.2016	24.8582	48.1216	67.1987	48.6725	74.9007	79.4346	46.9648	37.1936
112	m	12	m_12	80.1428	49.1293	90.6176	42.7044	95.4549	73.8396	24.1279	42.4197	62.9591	37.8899	48.2278	76.2361	50.3834	36.8306
166	m	12	m_12	75.7325	50.734	98.983	33.3481	96.6819	89.6713	29.0527	37.1282	51.9176	61.8512	78.7556	80.6139	52.041	32.844
169	m	12	m_12	79.6248	50.7058	94.7815	38.3188	93.4094	82.7479	24.9271	40.2308	60.3024	51.296	74.2396	79.1482	51.1355	34.1438
170	m	12	m_12	74.3736	47.0106	101.961	36.0836	98.2014	85.9419	28.2588	41.5754	58.4076	45.1176	74.9082	74.3406	55.719	32.3588
172	m	12	m_12	74.2816	47.9417	100.61	35.2444	94.6488	87.919	26.7787	40.1065	59.2301	48.3788	51.4555	76.9166	53.9234	32.6586
173	m	12	m_12	78.9934	50.5055	103.141	34.9653	101.295	73.2095	24.6402	43.3662	61.2759	52.8718	103.371	84.6982	48.0511	34.4147
197	m	12	m_12	80.0415	51.3578	92.8309	38.6035	85.7288	86.1584	25.3844	37.3328	57.9401	53.7422	89.1227	83.7159	47.5693	34.7232
198	m	12	m_12	74.7677	48.5889	96.6671	36.2207	96.3254	81.2729	26.0289	38.9664	58.4022	45.7649	81.5075	76.5726	51.4844	34.6403
202	m	12	m_12	74.6734	48.0222	98.9047	36.0856	92.3319	78.1785	25.4426	40.1475	61.7453	56.9005	95.336	85.2742	45.6918	32.6394
204	m	12	m_12	84.8712	54.2249	87.5239	41.2564	89.2855	75.4205	20.6799	44.5717	76.5807	46.7294	76.288	86.7615	50.3375	40.0239
205	m	12	m_12	74.7214	48.4734	96.5735	36.3742	88.2487	79.7409	23.1176	40.5279	68.337	45.3018	79.9644	81.8152	48.5857	34.4282
207	m	12	m_12	79.0789	51.8896	101.865	33.753	97.6969	78.3594	24.7695	37.3751	58.3793	44.3292	87.096	84.9879	53.801	36.2892
211	m	12	m_12	83.7393	52.5123	93.1253	40.0436	91.6946	75.0934	23.147	42.9502	63.9227	54.6464	81.2439	88.9415	42.8032	35.7768
214	m	12	m_12	74.3687	46.0103	96.7558	39.4107	87.4992	74.2982	22.3927	42.4529	65.0959	56.4595	70.2026	81.3796	51.1077	31.9636
222	m	12	m_12	76.0224	49.3111	97.6084	35.997	91.5223	81.5717	25.7594	40.6948	62.671	47.6466	73.0937	79.8081	54.0932	34.1979
229	m	12	m_12	83.4569	52.6674	87.2738	42.2723	88.8631	84.1132	24.5096	38.23	59.71	48.2659	81.9147	86.2572	46.4854	36.5611
239	m	12	m_12	87.2799	55.6249	83.243	43.5692	87.8324	72.3652	22.5176	40.9019	63.249	59.2112	76.6053	93.6468	46.2349	39.1385
241	m	12	m_12	78.3626	48.0379	98.6376	39.2325	93.7333	77.074	25.4682	39.3571	59.4929	38.3784	103.858	79.3299	54.3361	34.2929
252	m	12	m_12	81.8654	52.1117	93.4805	38.8795	92.6767	79.082	25.4629	36.3734	54.5745	46.6201	89.5323	82.6255	49.8647	36.6199
253	m	12	m_12	79.3025	47.9787	92.5178	42.6936	85.9345	84.7485	27.4022	45.9256	70.0054	41.5553	77.8273	77.8708	58.6234	34.5496
263	m	12	m_12	76.7628	47.3746	93.5242	40.9354	84.8818	95.5405	30.9264	38.1305	57.7387	40.9084	67.1622	72.4302	57.3921	33.3481
265	m	12	m_12	72.8343	45.6041	105.262	35.5176	96.7318	90.6396	28.3138	39.876	57.8619	37.763	77.3586	75.3472	53.3292	32.737
268	m	12	m_12	84.623	54.139	85.8146	41.978	91.8849	80.534	22.4891	46.9752	73.4776	50.5711	77.0134	91.2586	51.236	37.3765
278	m	12	m_12	88.5174	55.2347	83.8631	44.8352	82.9254	63.6341	23.8471	40.7308	55.523	51.6904	96.2787	88.9237	51.1176	38.0271
279	m	12	m_12	93.9879	60.7718	76.8421	45.9915	75.8509	76.8682	27.6248	48.1863	68.4513	51.4275	97.7265	100.873	40.8249	41.6157
281	m	12	m_12	77.7492	47.9894	97.9943	39.0601	88.9174	80.4443	22.711	40.4666	61.266	52.7914	84.0287	81.8546	48.4209	33.089
282	m	12	m_12	89.2394	54.2404	89.7152	43.7152	94.5343	68.5378	19.7243	45.0879	70.2444	54.2071	91.3042	90.7099	50.8399	37.3153
285	m	12	m_12	78.1241	48.0939	91.1057	42.1917	80.4311	75.2241	20.1241	45.6533	75.4606	54.7725	95.2649	83.8181	45.7407	33.06
286	m	12	m_12	86.4984	53.5267	88.4914	43.0757	92.1928	67.9127	23.5695	46.4033	65.8235	61.8611	85.71	89.5792	47.2622	36.7781
289	m	12	m_12	75.6379	48.763	95.6979	37.1282	95.1737	73.8231	20.8657	40.7652	65.9099	48.8892	90.5939	81.6118	44.9538	34.7362
293	m	12	m_12	75.9748	50.8959	100.633	32.8019	92.1531	80.5298	26.9677	43.0661	61.5408	46.9682	68.3468	78.8419	50.4484	35.5808
295	m	12	m_12	79.7395	52.846	93.182	36.1945	91.6035	79.2198	25.5658	46.302	72.4706	47.3839	80.3614	81.8422	49.9271	36.4682
296	m	12	m_12	90.3167	59.7795	83.9772	40.2624	83.566	72.4676	21.6324	40.1808	61.1405	54.2138	84.6453	95.8763	45.5107	41.4444
298	m	12	m_12	70.8854	43.153	110.497	35.4063	100.321	85.0916	26.234	38.0792	58.9765	34.3525	86.9756	72.1645	62.6957	31.5345
303	m	12	m_12	81.2626	51.058	89.1318	41.7013	84.4315	74.3637	22.7785	47.2199	74.3715	46.6473	75.3086	84.2493	49.8785	37.1761
320	m	12	m_12	75.2313	49.1108	102.616	33.835	93.4078	92.8674	29.3743	40.8212	60.3792	59.4836	83.2925	78.7658	56.7536	32.3948
323	m	12	m_12	87.5219	53.2664	84.0374	46.5737	75.0548	76.2561	23.0907	44.4666	68.7105	51.3556	111.833	90.7441	50.4532	36.0388
324	m	12	m_12	90.6326	54.32	82.0131	48.8528	81.0132	82.4882	24.2897	47.5721	72.3329	62.348	108.828	91.3639	49.7362	34.7482
331	m	12	m_12	78.8113	50.0565	96.3956	37.8499	99.4405	74.8957	23.1794	44.7166	67.5099	41.6365	81.888	86.7296	50.0974	34.6711
333	m	12	m_12	83.1962	50.362	97.6435	40.4184	97.7202	77.8359	23.0214	43.6324	73.1724	57.4872	91.8426	87.5055	46.556	33.7487
334	m	12	m_12	80.131	49.5149	92.6707	41.2294	97.8153	79.3956	24.5034	43.9341	68.2837	43.6625	95.0584	83.161	52.1959	34.8298
354	m	12	m_12	67.1185	43.0388	112.253	31.9602	99.3532	85.863	26.8375	44.3856	70.2043	45.4387	102.863	72.479	57.3617	29.4345
379	m	12	m_12	72.7514	46.0456	103.239	35.5566	104.455	83.4612	27.0824	37.8217	57.6027	36.699	68.3748	72.6044	51.5824	33.2065
398	m	12	m_12	77.2121	49.2565	98.3295	36.8214	94.3046	82.233	26.0346	39.5195	61.5468	44.9575	83.4251	77.5023	55.2384	33.8139
406	m	12	m_12	79.847	48.052	101.58	39.2004	90.5065	85.9457	26.8367	37.4548	59.4747	48.1291	95.3145	80.346	56.9972	33.2074
407	m	12	m_12	81.0272	52.3106	94.1653	37.6367	87.75	72.8231	25.0154	41.1816	60.028	53.7962	97.9619	87.006	47.2633	35.5109
410	m	12	m_12	81.8713	52.6914	89.2444	39.9365	84.6404	72.9514	24.3592	43.7149	67.5273	53.135	82.4837	82.9297	50.025	37.067
420	m	12	m_12	84.2132	53.0826	93.2963	39.6226	92.7937	84.1718	28.2577	39.7641	59.1548	54.286	70.1913	82.5739	53.9132	36.0369
421	m	12	m_12	83.008	52.5827	96.4789	37.9912	92.0556	80.6136	29.3493	39.6286	56.3566	56.0821	77.8288	89.7444	49.3928	33.8409
427	m	12	m_12	89.2851	55.7587	82.2223	45.6687	89.8853	80.9465	26.7312	40.2771	57.6476	51.3592	79.53	90.3597	43.6458	39.3378
428	m	12	m_12	79.4426	51.1486	97.6335	36.4789	90.0584	72.6023	23.3131	41.1286	60.5307	58.298	83.1943	91.7246	47.9615	35.3318
429	m	12	m_12	76.352	49.34	93.8812	37.6841	86.9945	85.9799	30.4308	38.6301	55.941	46.9014	78.7337	75.8501	52.8729	34.7455
434	m	12	m_12	87.0301	55.1552	78.1509	46.8647	74.1054	65.8705	18.6749	47.9857	79.9476	50.7796	86.5184	90.0139	44.8668	39.6972
435	m	12	m_12	76.031	50.9458	97.1332	33.9672	96.5346	77.1873	24.2982	39.0312	58.3516	59.7505	85.7986	77.3841	51.6757	33.1661
436	m	12	m_12	82.8358	51.6472	95.2353	39.5349	89.7922	78.1728	25.9838	41.0288	61.1842	56.3127	85.857	90.1817	45.8637	33.8598
437	m	12	m_12	84.3	53.6926	89.1931	40.7069	89.0208	78.7784	25.7717	46.9502	72.2577	58.0945	64.4742	94.6895	43.5941	36.3443
439	m	12	m_12	85.2161	51.3587	92.3633	43.0162	98.3235	85.385	24.593	41.2729	65.7163	49.9696	85.0009	78.6503	52.7733	35.1036
441	m	12	m_12	89.1241	57.0509	83.7524	42.9684	88.751	80.3563	27.4617	43.4596	64.8461	59.5198	89.9328	90.4887	45.8529	36.9377
442	m	12	m_12	74.783	45.4049	104.795	37.4871	94.5854	78.1962	20.6478	46.6519	75.9596	42.9463	67.1841	79.2812	48.0609	32.4197
443	m	12	m_12	84.2346	54.505	90.5881	38.9607	91.9929	70.81	22.1125	36.9774	57.2816	52.6689	77.7183	90.8047	49.7742	36.6713
446	m	12	m_12	79.2768	52.6383	94.8773	35.4161	95.2304	79.5015	21.2907	50.4389	85.0534	50.188	83.0793	80.2947	51.0629	35.1487
456	m	12	m_12	65.1238	42.6595	123.941	27.8315	113.634	86.8926	23.1658	39.8202	65.3311	42.8152	89.4973	76.2279	55.2635	29.4791
457	m	12	m_12	82.5135	52.0142	86.1449	42.9076	78.2038	79.0934	26.3681	44.5921	67.5279	50.2802	72.6861	85.9843	54.9788	35.9935
460	m	12	m_12	74.0196	48.4179	106.764	32.3965	100.15	90.8803	28.9747	35.797	53.7267	60.8447	119.463	83.9072	47.6752	30.8236
467	m	12	m_12	73.3273	47.6504	106.657	32.8312	98.2725	77.6254	22.4418	42.0836	66.1081	35.0001	76.3381	79.5972	55.7171	34.8535
469	m	12	m_12	83.8718	52.1634	88.6953	42.6243	86.9659	79.4985	25.1916	42.8407	64.0104	66.7958	81.497	85.436	50.5349	32.8907
476	m	12	m_12	83.5941	52.9058	88.2721	41.5885	85.9016	70.9504	21.6312	42.7618	69.8977	57.9283	98.9114	88.419	45.1594	35.6708
494	m	12	m_12	78.0788	47.8789	95.5879	40.4641	89.6083	88.2899	30.3083	40.241	56.8647	47.1909	64.8533	75.7517	59.9485	32.2864
503	m	12	m_12	87.7806	54.9649	81.8872	45.6528	88.3353	77.3369	26.9554	46.5373	66.1902	57.1539	68.775	81.4494	50.545	37.4689
505	m	12	m_12	81.0093	50.0849	93.4889	40.8325	88.1333	92.3488	29.9795	33.6672	48.119	40.1722	78.1139	78.7269	57.2327	34.7203
506	m	12	m_12	77.4893	47.2182	99.7041	39.1809	89.2663	78.382	24.486	39.4442	56.1859	41.3329	89.1815	82.3112	49.6295	33.112
508	m	12	m_12	81.1481	50.685	96.3698	38.9542	90.586	77.1234	22.0754	39.5704	63.2157	38.1034	78.8855	78.6862	54.6613	37.2703
509	m	12	m_12	84.4323	54.2597	90.1229	39.6523	88.7626	78.6385	24.941	44.2577	65.1195	53.6263	94.7279	90.8929	46.7575	36.7675
522	m	12	m_12	85.6345	56.0071	87.0019	39.7663	96.9936	79.9178	27.1895	39.2322	55.2414	57.0111	75.6106	101.9	44.6287	38.4861
524	m	12	m_12	79.6957	50.2068	88.7454	41.6944	92.3573	84.5551	27.6551	40.8461	60.0466	42.5711	78.2717	80.4769	49.8471	35.48
525	m	12	m_12	73.5921	47.0412	104.498	34.5256	102.491	90.9481	25.669	38.5111	58.0927	52.4331	74.2107	80.2933	54.0822	31.3131
526	m	12	m_12	71.881	47.6412	109.435	30.8149	105.871	76.7122	26.238	37.5969	50.7546	42.9644	72.6402	80.9433	49.5916	34.1818
530	m	12	m_12	74.9969	48.882	101.953	34.1544	89.0842	86.9864	28.0605	39.8945	61.7838	38.2684	93.3172	80.5548	52.1477	33.3872
545	m	12	m_12	89.4062	57.6376	82.5362	43.0512	85.7153	71.3496	21.4655	48.0303	77.3518	53.8084	101.955	95.011	47.748	40.1967
560	m	12	m_12	93.4098	61.3142	78.177	43.9516	81.1186	73.087	21.527	42.7474	73.514	57.6984	83.1032	97.784	46.2173	42.2262
582	m	12	m_12	71.6695	45.3109	109.98	33.4407	106.631	87.4227	26.7913	33.8136	52.6598	45.6997	84.3749	76.1941	57.4475	31.3448
586	m	12	m_12	73.2346	45.02	111.205	34.6445	104.99	81.6479	24.0141	33.5242	54.1156	52.038	81.8393	73.6853	52.579	31.0677
588	m	12	m_12	72.8176	44.5699	108.239	35.8397	98.9585	100.454	31.7286	37.7498	60.3791	43.1944	71.8469	73.7043	58.0902	30.4428
602	m	12	m_12	78.6746	52.2344	92.6961	36.2551	92.5238	82.1846	25.4994	38.6761	56.1606	41.587	58.4425	84.6648	48.6195	37.7123
611	m	12	m_12	84.0227	50.1025	88.1565	45.7939	89.8299	76.475	24.4231	42.5468	67.2656	41.5844	76.4764	86.7156	50.1377	36.3132
613	m	12	m_12	75.6133	47.9831	103.999	35.1363	98.3436	75.7567	24.0315	42.3051	64.2416	48.7319	80.6983	87.0751	51.7715	32.4074
616	m	12	m_12	82.1863	51.7255	100.854	36.7491	109.673	76.9431	27.69	46.0921	64.6237	61.242	82.6161	94.1065	44.3551	34.9992
620	m	12	m_12	83.2206	54.7567	84.9622	40.2567	90.3081	71.4056	21.1699	39.1159	60.1496	48.7292	76.6277	89.6697	50.8358	39.7156
622	m	12	m_12	84.9264	50.2834	91.1722	44.7415	88.5327	70.2508	24.5522	47.1782	66.4779	45.6785	82.8463	85.7265	49.9973	36.0035
631	m	12	m_12	97.771	64.8715	82.2455	40.9135	75.8501	61.0671	18.2223	54.1727	87.919	57.1963	103.936	99.6419	40.4937	45.7978
641	m	12	m_12	78.2606	49.2441	94.3934	39.279	91.8443	89.3495	29.5738	37.7344	54.8592	49.0269	105.092	81.7241	48.1228	32.404
642	m	12	m_12	68.5394	43.2915	113.051	32.5844	99.8898	88.5644	25.885	38.9165	59.244	38.9902	85.9613	76.4809	54.1638	30.9801
649	m	12	m_12	89.4287	54.4473	86.3708	45.2891	88.0331	67.0895	20.9079	46.7051	74.0779	45.965	87.4677	85.5703	50.9156	38.4039
651	m	12	m_12	77.0115	48.3192	94.9268	39.2483	91.4095	91.9333	26.76	43.0491	73.4821	44.8593	70.851	75.7049	55.1718	33.0821
002	m	15	m_15	79.9088	46.7667	95.7117	43.3332	88.6915	71.3877	21.1307	42.1925	68.4072	49.0798	79.9936	79.0276	51.9113	33.7163
005	m	15	m_15	81.3938	52.4102	93.9588	37.8985	96.2846	77.5757	25.6625	39.8459	59.6867	50.0059	79.1548	86.4202	46.409	36.8355
006	m	15	m_15	73.3977	42.6104	104.976	39.9575	105.694	88.7454	28.6002	41.5439	63.2625	47.4806	62.0355	71.5093	58.7626	29.1531
010	m	15	m_15	81.3672	51.428	92.5591	39.7532	97.7335	73.2733	21.4938	37.1123	61.6501	44.759	88.9065	86.5138	48.573	36.0882
011	m	15	m_15	87.6623	57.6441	88.261	38.7974	93.9102	72.6731	24.1856	42.0336	62.482	58.5529	83.0079	93.7944	40.833	39.427
015	m	15	m_15	85.7519	53.2231	91.2964	41.55	105.335	59.2321	17.5424	47.0607	74.5843	44.3979	83.2068	88.3928	42.9894	38.9666
016	m	15	m_15	81.5669	49.8245	93.052	41.8216	96.6857	83.0028	27.5771	42.668	66.1319	59.4437	79.3808	77.8592	55.7573	32.7103
023	m	15	m_15	76.2486	45.8063	110.449	36.148	108.524	83.4305	24.9399	37.9819	60.2067	43.1238	79.4519	79.3145	51.6593	31.8708
034	m	15	m_15	78.1497	45.1285	101.955	41.4436	101.848	93.163	26.2124	42.7199	76.3245	53.5239	53.2364	78.1321	52.8279	30.7638
045	m	15	m_15	96.177	62.8197	75.4333	45.9786	83.6349	71.112	21.2466	46.9211	77.3217	63.7138	79.2543	98.461	41.4291	43.229
054	m	15	m_15	82.5888	54.9151	95.7507	34.9949	99.262	78.7977	23.881	41.7483	64.6105	44.3173	81.2384	81.7216	48.3401	38.6233
059	m	15	m_15	83.9444	52.8225	95.1067	38.9819	91.7644	72.2209	20.1477	41.0607	66.8114	59.0387	94.6554	85.5307	47.3823	35.0247
071	m	15	m_15	82.7284	51.7467	91.0145	41.1471	89.5185	81.6845	25.0718	38.017	59.987	60.0965	86.2903	90.0542	49.9198	33.9088
072	m	15	m_15	85.384	54.5336	91.9941	39.2757	98.3107	66.7086	20.2709	46.3567	74.5368	50.8913	69.7045	87.4947	47.005	39.7992
076	m	15	m_15	84.9832	52.1168	83.4207	46.3603	88.5001	78.5607	22.3095	38.6857	65.1826	52.8528	73.5675	86.7157	53.3753	35.5662
084	m	15	m_15	82.026	50.8582	91.2601	41.6364	87.8688	94.1864	30.5661	34.7761	51.1538	63.1686	80.3383	81.0271	50.7455	32.0676
085	m	15	m_15	73.4141	45.6775	102.625	36.8147	98.0662	76.1377	22.0845	38.8521	63.9559	40.6645	72.1385	81.0943	52.8842	34.026
086	m	15	m_15	80.0151	49.6092	96.7823	39.2636	91.0252	84.7749	26.7649	41.0046	64.5204	37.3188	85.3276	82.5038	44.2773	35.3295
098	m	15	m_15	80.355	50.2509	98.4987	38.0349	101.791	72.7712	20.3238	38.368	64.953	46.8011	73.6763	84.4589	54.5692	36.1554
105	m	15	m_15	82.2175	51.1025	92.9383	40.7203	98.0371	70.0034	24.0432	50.4988	71.8957	53.8785	79.745	87.2533	49.4097	34.9427
110	m	15	m_15	78.0567	48.6957	107.478	34.9977	109.086	81.545	27.1792	41.3084	62.5634	53.1036	74.9669	84.6881	51.1412	33.9749
111	m	15	m_15	85.0925	49.9249	92.1866	44.8316	95.5041	74.8472	25.6121	48.401	73.6356	40.4686	68.8487	75.0781	51.7944	34.9296
112	m	15	m_15	86.8942	52.935	82.7782	47.2119	96.8286	74.111	22.8671	42.0705	64.9468	48.1946	71.6768	83.0251	47.5406	37.5703
166	m	15	m_15	81.9359	52.5539	92.0835	38.9426	94.8209	87.3941	28.017	36.6707	55.4038	71.4242	67.983	83.3692	50.5637	33.2902
169	m	15	m_15	92.6721	56.4118	87.8514	44.5383	90.9545	80.3113	25.3416	41.5886	58.1469	52.7355	85.9942	86.9646	47.4559	38.1704
170	m	15	m_15	78.0748	47.4022	98.4195	39.917	98.7966	85.2382	24.9851	43.7996	67.661	46.5804	80.0508	75.5203	54.8023	31.9676
172	m	15	m_15	80.569	52.0498	94.5348	37.4436	96.1953	82.6668	23.2662	39.9932	63.8007	43.3825	69.0039	87.6148	51.3703	36.5625
173	m	15	m_15	80.3583	51.1682	100.955	35.9812	99.5603	73.5079	25.3429	42.8649	65.547	46.3326	86.9187	85.4532	50.0281	35.3222
197	m	15	m_15	83.1889	51.9539	96.0638	39.0856	92.8053	86.4359	26.8629	36.8593	58.2911	51.2287	96.8881	84.6226	47.4129	34.58
198	m	15	m_15	83.547	53.6822	86.1445	41.4955	89.2711	79.6695	19.2321	36.8727	67.1915	44.4726	80.2396	82.3241	47.889	38.0755
202	m	15	m_15	81.474	51.0162	87.5618	42.6937	86.9802	72.3052	22.903	43.8442	69.6456	55.2879	80.0059	87.7065	46.0267	35.1978
204	m	15	m_15	85.4403	55.0306	84.2232	42.2589	82.2937	74.1605	20.1934	44.1386	80.0278	48.0551	78.9659	88.3835	50.0605	40.189
205	m	15	m_15	82.0611	52.5081	88.1336	40.8623	84.6697	73.0282	21.8969	41.4384	72.8267	48.8134	77.1652	87.7469	46.327	37.0324
207	m	15	m_15	80.0187	50.7474	98.536	37.124	88.3952	82.0131	25.892	37.1514	63.1272	47.0112	78.4134	81.2822	57.136	35.1107
211	m	15	m_15	81.9661	50.4699	91.0857	42.1866	86.3418	75.6131	24.3323	43.3893	67.7314	58.1621	80.5823	86.8034	44.6625	34.5864
214	m	15	m_15	73.6738	46.1764	100.96	36.9683	93.6105	79.1773	23.5439	41.0374	67.356	51.243	88.3865	79.3208	50.6679	31.8027
222	m	15	m_15	78.2545	50.2121	93.8996	38.163	91.5188	79.6783	22.6467	42.1223	70.4747	49.07	82.1782	79.7884	53.96	34.7175
229	m	15	m_15	91.9746	57.8637	78.8978	47.0068	78.0596	76.838	22.3568	39.0661	63.4855	58.8856	86.3158	93.0042	44.2583	39.4311
239	m	15	m_15	90.9344	58.7258	78.7432	44.9812	87.2175	70.0553	20.7892	40.1343	64.309	67.9058	68.4839	98.7939	44.3382	40.7008
241	m	15	m_15	82.8231	52.2092	91.4836	40.4039	86.0681	67.7507	23.3177	43.7318	64.2856	41.3342	76.4651	85.7946	50.0466	38.2573
252	m	15	m_15	76.1042	47.7285	98.6677	37.7888	89.2869	81.4779	24.1376	34.9517	59.667	40.938	74.6767	76.9769	53.9963	34.1237
253	m	15	m_15	74.9208	44.3279	100.908	40.466	95.2481	93.9224	27.7152	41.5583	65.76	41.7804	75.9707	75.7629	62.4425	31.4418
263	m	15	m_15	80.1085	48.6458	94.2928	41.6522	85.2223	88.9294	23.7564	41.5557	74.0774	43.2297	75.435	74.8913	55.4184	34.1601
265	m	15	m_15	74.2214	45.8138	95.61	40.0315	86.4221	90.9142	27.957	39.6433	63.8189	46.8292	80.0316	75.4932	52.8668	31.6548
268	m	15	m_15	83.0312	51.3345	89.8444	42.4895	97.7868	83.9756	26.5378	42.6212	65.4948	51.5798	74.3291	87.3905	53.9759	35.2292
278	m	15	m_15	81.285	51.4144	97.6251	37.642	106.017	74.717	24.2942	38.0363	55.8179	57.0121	92.301	82.2193	54.5123	34.1599
279	m	15	m_15	82.7415	52.8214	95.4807	37.8725	91.2556	96.3611	33.7434	37.7032	56.0356	48.1991	81.7651	86.7234	46.7913	35.2213
281	m	15	m_15	82.1894	52.8498	86.9244	41.0674	89.2824	77.0723	22.0096	42.3506	66.1415	60.5111	100.278	88.5317	44.4162	34.4535
282	m	15	m_15	80.8646	50.6799	97.4519	38.3035	99.1076	71.6794	22.2138	40.3835	62.0991	48.7845	99.4306	84.2354	49.9847	34.9697
285	m	15	m_15	73.6903	45.6122	100.638	37.8613	90.5867	87.0633	30.1362	38.8183	53.8284	58.8444	86.4054	77.2901	49.1191	29.9448
286	m	15	m_15	79.5367	49.7607	95.6227	39.1505	103.63	74.4792	25.8921	40.3593	61.4673	52.0312	86.1757	82.1179	52.3673	34.1721
289	m	15	m_15	85.0011	55.1431	86.0709	40.8112	87.7993	73.8061	22.2958	43.626	67.4619	56.7191	74.7061	89.1509	42.2644	38.866
293	m	15	m_15	80.1362	50.6411	97.0104	37.9404	95.2656	74.1952	23.87	43.1518	62.8661	41.2632	61.885	86.3949	53.9901	36.1874
295	m	15	m_15	87.8855	57.1299	80.7841	43.3193	86.3897	71.3834	21.7616	47.0361	80.0936	58.482	90.3567	91.155	47.1369	38.2515
296	m	15	m_15	94.6886	60.8325	82.222	43.4862	88.5756	68.1462	21.5551	44.8593	71.3254	59.6228	69.0877	99.8238	45.8691	42.0236
298	m	15	m_15	79.9416	50.1238	100.902	36.9661	96.9835	73.3716	22.5758	42.7057	64.7686	49.9697	96.3855	80.9703	57.4739	34.6748
303	m	15	m_15	87.1809	54.298	84.4069	44.6859	84.5763	72.0966	19.6406	44.3104	71.8537	47.3488	88.1961	85.4331	48.4778	39.0836
320	m	15	m_15	86.2217	52.6977	90.0976	43.1544	91.8066	86.3322	27.2922	38.9633	58.4596	61.1355	80.7176	82.4926	54.2539	34.714
323	m	15	m_15	81.5681	50.0028	93.6175	41.3364	85.3681	85.4327	26.4205	41.8971	64.7933	53.4161	92.0605	81.8592	56.353	33.2127
324	m	15	m_15	85.4277	51.0861	91.0731	44.14	89.5555	82.5684	25.2704	41.6093	64.3567	53.6586	88.3796	84.6224	49.7775	33.2756
331	m	15	m_15	79.3352	50.6532	98.822	36.5839	100.503	79.3532	25.1725	44.9893	69.6966	45.5673	94.1658	86.0776	50.5053	34.4903
333	m	15	m_15	75.1908	46.6484	109.005	34.824	115.397	79.8212	20.2206	41.9606	73.0168	47.709	84.361	80.5073	50.8204	31.7186
334	m	15	m_15	85.6198	51.5812	90.9054	43.7328	95.9417	72.3645	23.7761	44.3701	66.7735	45.8475	87.8596	85.6097	47.8857	36.7907
354	m	15	m_15	76.4266	46.5829	98.9781	39.452	93.5119	91.7753	28.6316	38.8252	62.6119	54.6448	95.4518	76.935	54.8061	29.517
379	m	15	m_15	86.0878	52.9886	85.2033	45.1252	88.8048	73.1579	23.3593	44.6414	71.9271	47.6992	97.1345	82.8771	45.6762	37.1534
398	m	15	m_15	86.5886	55.5756	88.3679	40.5311	86.6526	73.9674	21.5816	44.7634	72.7202	58.3569	96.3164	85.5972	49.73	37.8077
406	m	15	m_15	83.0993	48.2202	100.209	41.8854	95.8464	86.9997	27.5281	36.4062	55.9397	46.8134	88.619	77.9242	58.0497	32.8839
407	m	15	m_15	82.0217	53.3076	87.9143	39.8204	81.5629	69.0618	23.24	43.6399	62.8218	57.9307	99.6172	86.6443	46.6272	36.2675
410	m	15	m_15	81.5686	51.8331	94.7887	38.4589	95.1746	75.5097	24.6828	42.6101	66.88	50.2839	71.8618	81.8389	50.1892	36.2444
420	m	15	m_15	79.9385	51.4311	99.4432	35.8613	94.2205	82.4954	26.7478	43.6262	70.3119	50.7415	87.7463	83.0456	54.3665	35.7252
421	m	15	m_15	81.057	51.1058	96.9192	38.1253	93.4428	81.0076	28.7987	42.9068	62.2754	51.8559	82.6663	89.6071	50.8087	33.5712
427	m	15	m_15	79.3554	49.6542	94.111	39.7701	95.1153	87.4786	27.7147	37.3853	54.8122	40.962	77.548	79.835	49.926	36.3331
428	m	15	m_15	73.5981	46.8722	117.711	30.8494	106.004	75.7878	21.8844	40.1523	63.2923	52.6861	83.5914	86.7675	50.8625	32.2244
429	m	15	m_15	80.493	48.3795	98.1942	40.6296	89.5641	78.2899	22.7052	40.8082	65.3145	42.5834	77.0382	74.6888	54.9662	35.5532
434	m	15	m_15	82.1263	52.5075	94.3567	38.2219	90.4278	75.3262	24.024	42.1183	64.0271	51.2158	84.8706	87.7293	46.4075	36.5733
435	m	15	m_15	82.486	55.2636	87.8718	37.5575	88.2775	75.3802	24.384	40.6831	63.7478	61.1743	85.1572	83.467	48.0473	36.9485
436	m	15	m_15	77.9689	49.949	102.338	35.1161	97.2808	85.2479	26.3847	37.8839	60.9171	57.6323	92.3654	83.0527	46.2141	31.2691
437	m	15	m_15	88.9061	56.2472	86.0087	42.7099	87.3753	79.2085	26.7194	47.2417	73.0844	56.6419	79.9965	91.9523	43.3149	37.9624
439	m	15	m_15	91.4156	56.4418	85.5029	44.7448	93.1584	74.5272	22.765	44.0538	71.2423	57.4617	78.2601	87.6759	50.0627	38.902
441	m	15	m_15	85.5964	56.7931	88.2997	38.109	87.4348	80.5456	26.3484	47.408	71.2686	59.3968	87.1759	89.1569	46.7445	36.9323
442	m	15	m_15	79.8712	49.5921	100.269	37.8081	89.7645	71.3125	19.6708	47.943	78.5832	40.0774	63.0918	84.0284	45.182	36.1348
443	m	15	m_15	83.8658	55.9816	88.1994	37.697	88.1793	69.6397	20.2902	44.4027	71.7118	49.1387	72.3127	97.2993	45.6239	39.0554
446	m	15	m_15	84.3087	54.3568	91.8175	38.6925	93.8263	75.1039	21.5896	46.9753	78.4665	48.1507	78.2609	84.8499	50.1108	37.0535
456	m	15	m_15	73.606	46.7476	111.472	32.7341	108.585	77.2053	22.7359	41.736	66.1769	48.2834	61.6202	83.2564	50.096	31.9463
457	m	15	m_15	77.6834	49.1776	100.475	36.5213	93.0318	83.0542	25.0011	42.5738	69.9322	51.3286	71.5927	84.1955	58.1009	33.5696
460	m	15	m_15	78.0357	49.5825	104.47	34.9015	97.918	93.9961	27.7133	40.1993	64.6757	64.019	92.3785	86.5999	46.9306	30.5533
467	m	15	m_15	74.7687	48.1223	102.103	34.9045	92.9207	75.6662	22.1084	44.1095	67.5092	39.1693	53.6842	79.5972	53.1453	35.3356
469	m	15	m_15	82.4571	51.3438	95.7695	39.3995	89.3148	82.0299	26.7512	40.4463	61.9091	57.5553	86.6088	85.333	49.7997	32.6199
476	m	15	m_15	81.0945	50.8083	94.2768	39.614	92.4917	73.5013	18.005	40.0376	70.97	47.5349	108.3	83.2505	48.5321	35.238
494	m	15	m_15	79.3906	48.9246	96.9966	39.5631	105.514	81.5781	27.2295	39.1306	57.2152	51.6604	81.5873	78.5256	59.8326	32.2663
503	m	15	m_15	81.2217	50.6527	93.8909	40.0854	95.9773	81.5736	27.5974	45.1098	64.0988	52.4258	73.4346	74.4947	54.5723	34.0905
505	m	15	m_15	84.8348	53.1875	87.1358	42.8121	86.806	80.6681	25.1876	41.6497	62.2823	45.9787	84.5335	83.7957	52.8619	37.2178
506	m	15	m_15	80.4996	50.8049	101.766	36.2478	93.6492	75.0834	25.8185	38.4098	53.0262	49.2809	79.4246	85.0884	47.9424	34.5237
508	m	15	m_15	82.665	51.5853	90.9577	41.3348	88.548	71.7408	23.0294	42.9863	64.7006	36.4912	68.6283	80.213	53.6431	38.8709
509	m	15	m_15	90.7218	58.9869	82.0571	42.6294	78.6755	72.2453	24.0946	46.7744	64.7743	61.8376	83.6331	96.2989	45.2843	39.2293
522	m	15	m_15	85.6979	55.3222	94.8102	37.3853	103.514	81.7799	25.9664	38.7591	60.4672	55.7156	80.276	100.496	46.1579	38.0071
524	m	15	m_15	83.8942	52.3391	80.1141	46.9493	81.4903	78.1897	23.1048	43.1083	66.7227	46.8385	79.4506	84.404	49.9171	36.7613
525	m	15	m_15	79.258	49.291	98.913	38.2249	103.842	84.8147	26.215	40.1504	60.0694	51.4612	65.5694	84.3757	51.5646	32.6427
526	m	15	m_15	80.3444	53.8411	96.7896	34.0812	99.4717	70.4526	23.6981	38.9737	55.0406	50.3353	79.3867	89.7487	45.4124	38.6377
530	m	15	m_15	80.9482	51.34	93.4927	39.1226	85.8463	81.1749	22.1623	39.8796	65.0248	48.3136	84.0851	86.6224	49.2091	34.3023
545	m	15	m_15	73.0677	46.4852	105.049	34.6319	102.265	90.1264	26.227	37.6153	64.9473	38.5167	70.1185	76.5597	58.6783	33.194
560	m	15	m_15	88.779	60.3512	91.0342	35.1746	96.4546	71.6506	19.3455	42.4451	74.077	57.6388	91.3789	95.2803	47.5988	40.9576
582	m	15	m_15	76.8883	46.8936	101.137	38.5722	102.911	84.5125	26.7343	32.5859	49.5679	46.3367	72.1388	77.9143	57.6328	31.8544
586	m	15	m_15	77.847	49.6524	99.7361	36.3137	101.566	81.8238	26.1627	38.5464	59.3932	47.7179	82.0765	78.0534	51.9303	34.0876
588	m	15	m_15	77.1817	47.9444	98.9625	38.2783	95.2256	97.4521	26.8511	39.5653	67.7341	50.2165	57.8987	78.3515	55.8033	31.5677
602	m	15	m_15	87.8422	55.4361	86.303	42.7463	95.0065	77.1985	24.6164	42.8392	62.8789	40.93	61.565	88.2336	47.4307	40
611	m	15	m_15	84.6654	52.7471	94.0038	40.104	90.6845	75.659	24.6311	43.5945	67.9132	44.8819	79.2404	88.3386	47.9304	37.7385
613	m	15	m_15	78.8716	47.7099	102.183	38.6654	98.9263	75.876	23.6552	47.3087	77.4235	47.3751	82.2917	84.4068	53.7045	33.4275
616	m	15	m_15	87.2026	53.0218	89.2774	43.9047	101.931	79.2084	26.0492	43.0854	64.1829	47.3606	94.0798	94.8181	45.0921	37.1698
620	m	15	m_15	82.9176	53.9369	90.3809	38.671	94.1582	72.3066	21.0498	40.2568	62.3168	50.8165	71.6974	88.8506	50.5911	38.5594
622	m	15	m_15	82.8328	49.9557	95.5835	41.5249	90.2148	71.3674	24.6976	47.8777	68.7923	51.5857	78.5047	83.0453	51.6839	34.5235
631	m	15	m_15	83.3825	55.4623	88.7149	37.744	84.6016	67.2164	17.5677	47.3239	80.6975	47.424	87.103	89.5427	43.9371	39.4507
641	m	15	m_15	81.8811	50.281	92.6121	41.6713	84.4519	89.212	27.3296	37.368	57.0555	45.099	84.8497	82.1238	49.4023	33.8885
642	m	15	m_15	79.2695	46.7108	101.89	40.3116	100.094	81.9988	25.9406	39.2931	57.158	40.2227	64.0486	80.1778	51.5296	33.0306
649	m	15	m_15	91.2731	53.9593	87.8453	46.5381	87.611	74.2685	25.4389	45.1057	65.5153	39.6481	65.7143	82.5752	52.2923	38.915
651	m	15	m_15	84.6308	51.8646	86.6626	44.6752	88.2226	86.5026	27.5261	44.8055	70.2764	48.0323	80.2216	80.4069	52.0746	34.9996
002	m	18	m_18	82.6506	48.2694	95.5761	43.5238	91.4713	72.3607	23.7912	40.5722	64.8338	50.4698	75.2214	80.3452	50.4654	33.8904
005	m	18	m_18	84.6735	55.7746	91.6166	37.2529	91.8477	74.2229	24.1653	41.8952	62.1928	55.1808	76.0065	89.3101	43.728	39.1966
006	m	18	m_18	73.7725	43.4773	118.231	34.7336	123.752	88.4615	31.033	41.3649	58.6287	47.8346	77.0574	73.2368	57.3411	29.1883
010	m	18	m_18	81.1325	51.8087	94.2995	38.3279	94.0585	77.8135	21.7367	37.7649	63.3337	45.1124	81.8085	85.2711	48.9669	35.7631
011	m	18	m_18	85.0639	55.9162	92.7003	36.9639	98.2632	75.7188	24.2733	40.7877	59.0604	58.6612	80.1203	89.0032	42.7775	38.3142
015	m	18	m_18	86.4155	53.0934	89.3159	43.1729	100.088	61.6566	19.8859	44.4927	67.9949	44.765	78.5261	87.8513	42.742	38.3053
016	m	18	m_18	82.2185	50.5713	95.1488	40.4541	95.5724	86.4567	29.9086	40.2676	57.1705	68.5635	91.6209	79.5614	53.6322	31.4896
023	m	18	m_18	81.0586	48.5878	98.6707	40.5981	94.3227	80.0618	25.2183	38.14	57.157	46.0505	88.5804	83.0622	49.1018	32.9418
034	m	18	m_18	76.8603	44.3991	103.022	40.995	96.8573	93.3892	33.1039	41.068	63.2489	46.8565	56.1152	77.3556	53.6003	31.5374
045	m	18	m_18	95.119	61.4419	75.1432	47.117	82.2149	74.4106	23.4246	45.6786	73.701	56.1446	69.8679	92.2595	43.7343	42.1538
054	m	18	m_18	84.8545	55.0552	88.6353	39.6209	90.3345	77.5629	27.5241	39.7838	60.8998	47.1468	76.2086	81.457	49.0404	38.0753
059	m	18	m_18	82.5885	52.1044	95.4924	38.6532	88.3214	71.2423	23.1808	42.0082	62.0677	54.0162	102.396	83.6675	49.2329	34.4232
071	m	18	m_18	83.4819	51.8444	88.3527	42.8933	85.661	77.9768	26.3996	38.1468	55.3667	56.0557	67.6633	89.2006	49.9415	34.524
072	m	18	m_18	86.3428	54.4626	96.2655	38.3552	105.331	68.3138	22.0888	45.1636	69.8036	60.3638	69.4164	88.5243	46.4663	38.6803
076	m	18	m_18	82.6632	51.3872	91.2518	41.4627	94.0836	78.3294	25.6943	39.2888	58.3435	53.6358	81.1491	85.3151	53.1811	35.016
084	m	18	m_18	78.7153	50.3792	95.8984	37.5379	84.9605	94.9272	29.8478	35.8435	54.0207	52.7244	78.0936	78.5593	54.9051	32.878
085	m	18	m_18	76.8146	48.3381	106.025	34.965	103.43	72.3722	22.5793	41.6241	66.3248	48.5596	82.1657	83.7716	50.5539	35.3522
086	m	18	m_18	78.0615	50.3698	98.363	36.0645	91.8581	89.7582	28.5714	37.7054	61.0876	39.3605	75.2102	80.862	43.6	34.6933
098	m	18	m_18	82.3085	53.3371	92.6899	37.9746	92.4459	68.1198	21.3402	43.7876	68.7789	52.2385	74.7517	87.9859	52.8402	38.2605
105	m	18	m_18	83.6409	52.8241	93.3973	39.4488	100.578	66.7592	21.8863	50.4541	71.16	53.5303	72.7084	90.0834	47.4569	36.078
110	m	18	m_18	78.592	48.2826	105.864	36.4292	100.593	83.2474	30.9625	39.4136	57.7154	51.6012	64.8672	80.8781	52.3248	33.5402
111	m	18	m_18	90.1051	53.4988	85.3557	47.5964	90.8547	72.0258	24.5641	45.0713	67.1253	47.9289	78.9452	79.1913	49.3229	36.1513
112	m	18	m_18	86.8506	54.434	80.5019	46.3648	89.8122	67.2264	22.9612	46.6775	70.5973	50.9385	72.0764	83.4725	47.4385	39.3247
166	m	18	m_18	82.7733	54.7525	98.2094	34.4697	98.3394	82.7952	26.4599	37.8057	58.9604	62.8471	78.9834	85.3852	48.7088	35.3994
169	m	18	m_18	92.8763	59.2331	82.473	43.9218	83.0249	78.7193	25.0643	39.5504	57.6104	52.7489	93.6684	87.8469	45.8868	40.0964
170	m	18	m_18	80.4555	49.38	98.5802	39.1807	99.6012	84.4111	29.1745	43.1216	60.9822	53.5435	87.7212	78.0895	52.4797	32.6462
172	m	18	m_18	80.8557	52.7162	89.5269	38.8734	87.1483	77.1484	26.8177	43.2438	62.8956	45.8179	58.1635	83.56	49.5572	37.1104
173	m	18	m_18	81.9226	49.6028	100.378	39.3031	102.525	75.1481	25.9173	40.0326	57.7395	49.1463	90.4213	82.3631	51.5015	33.9929
197	m	18	m_18	87.5056	54.422	92.1086	41.0466	88.59	80.6782	31.6805	38.9056	54.2798	55.0817	86.0889	88.4411	45.7569	36.0184
198	m	18	m_18	80.9327	52.536	91.2383	38.4563	93.2688	82.4637	27.5847	37.378	53.0095	50.967	86.861	80.7215	48.6056	36.6179
202	m	18	m_18	85.9685	54.4888	81.7559	44.7891	86.315	68.9164	22.2347	42.4845	61.0787	57.5583	85.1406	90.4665	43.5485	37.6679
204	m	18	m_18	87.1237	56.7837	82.783	42.0666	82.5855	72.7837	20.7854	44.2957	77.7927	51.3648	68.696	87.8077	50.7934	41.1942
205	m	18	m_18	83.6598	53.6875	87.387	40.9975	84.5329	73.1222	20.7872	41.6808	72.5314	52.8671	82.3208	89.2445	45.5587	37.1971
207	m	18	m_18	78.3297	50.9442	103.378	33.8194	94.595	84.4726	29.0171	36.6162	55.4203	45.3276	70.1068	81.9389	55.8503	35.0677
211	m	18	m_18	83.8068	52.3427	91.9733	40.8201	86.2657	75.1934	26.0804	45.2743	69.082	56.8448	80.2849	86.3135	44.1717	35.501
214	m	18	m_18	76.8288	48.224	98.9738	37.6179	92.8587	77.2872	24.9346	39.2941	63.5513	57.669	84.1782	82.2411	48.0922	32.7643
222	m	18	m_18	82.7167	53.6422	95.2525	36.9014	94.5092	77.3639	26.4066	39.168	58.11	53.3879	88.9585	84.1949	49.6536	36.0832
229	m	18	m_18	88.5661	57.878	81.9147	42.3	86.7092	77.7538	25.8414	36.8211	54.6752	51.7491	83.8126	90.3669	45.0189	39.0066
239	m	18	m_18	93.6077	61.8456	75.5163	44.9321	82.4175	66.4224	22.5614	40.7087	58.7546	63.3977	82.9294	99.487	44.141	43.6915
241	m	18	m_18	83.9838	52.951	93.8771	39.3609	90.0258	69.2428	25.4045	42.213	56.1762	45.3161	78.038	85.4842	49.792	37.8392
252	m	18	m_18	79.7672	51.3453	90.6224	39.3181	85.9494	79.2888	26.075	34.8363	52.5041	46.584	82.7049	80.4575	51.2074	36.246
253	m	18	m_18	76.3496	47.1582	102.301	37.3738	92.4882	87.9261	30.644	42.1237	60.9977	44.3451	85.9573	80.7578	59.3013	32.6488
263	m	18	m_18	83.0071	50.8193	95.7665	40.4914	85.8445	86.9159	25.6326	40.3622	69.5598	41.214	78.5308	75.0582	55.264	36.0687
265	m	18	m_18	74.4355	47.7741	92.3841	38.771	80.9673	86.3491	27.6812	42.4907	64.7793	52.7401	71.8412	77.2875	51.8154	32.7012
268	m	18	m_18	86.4968	54.9488	82.4765	44.2223	88.0076	78.1576	25.9905	45.719	66.8451	58.6279	80.6735	91.1325	50.5849	37.5934
278	m	18	m_18	82.7397	50.7839	91.1732	42.3612	96.4212	72.0337	23.8817	37.1624	53.3705	51.1744	95.6441	79.8678	55.126	34.6145
279	m	18	m_18	84.7477	54.8544	88.8652	39.6931	83.1226	93.3509	32.2009	38.1134	57.9182	48.3719	92.3591	88.4619	45.1084	36.7302
281	m	18	m_18	84.3173	52.633	83.956	44.7586	82.188	78.7511	24.7665	39.8512	62.7486	52.5323	79.1775	86.0342	46.2082	35.5617
282	m	18	m_18	84.6296	53.0188	86.9522	42.9569	92.6207	72.2814	23.8974	37.206	59.0984	52.2062	90.0837	86.26	49.5794	36.0912
285	m	18	m_18	79.8396	50.1755	95.9852	38.7087	87.8971	82.4001	30.1085	39.9319	51.8931	55.1339	75.7111	81.0288	48.0993	33.4638
286	m	18	m_18	83.7527	52.8523	86.2158	42.7936	88.2761	73.318	27.6216	40.4838	59.1861	53.8701	78.3161	83.9848	51.142	35.6657
289	m	18	m_18	88.2917	56.2363	84.0951	43.1729	84.5245	76.5171	22.1093	38.1012	60.4109	53.8045	76.5354	90.389	40.438	39.5736
293	m	18	m_18	78.7253	50.4728	92.276	38.8914	87.2943	76.5347	27.4295	42.5283	61.4647	38.4476	50.0397	81.7599	56.1908	36.4262
295	m	18	m_18	91.0819	58.9136	82.0037	43.0687	88.1546	71.917	22.7216	45.9612	77.3096	51.8763	88.0614	88.8478	46.8176	39.8543
296	m	18	m_18	93.1965	59.3102	84.7235	42.9162	90.8058	71.6162	26.6833	41.3759	56.037	52.0031	61.4795	93.7491	47.0685	41.5348
298	m	18	m_18	79.3086	51.2612	97.6797	36.2049	88.6068	73.149	24.1556	41.2254	63.5051	50.9601	92.784	80.8588	55.4871	35.397
303	m	18	m_18	86.9202	54.1706	86.8942	43.3605	85.2957	71.3489	25.3413	44.5903	66.0473	47.9343	82.2657	85.6462	48.9966	38.9061
320	m	18	m_18	87.345	54.8082	85.4807	43.5781	86.109	86.7253	28.0235	39.3105	58.0283	56.6292	85.9073	82.7351	53.5417	36.0594
323	m	18	m_18	83.0253	50.8189	89.0066	43.5822	82.0149	83.7192	30.9358	42.9979	61.3912	55.1045	78.2734	81.0247	57.1885	34.017
324	m	18	m_18	92.1192	55.8956	81.423	48.2941	81.8242	79.5158	25.0686	41.6835	61.852	54.2199	82.0295	87.272	49.1525	36.768
331	m	18	m_18	87.9876	55.8068	84.4679	43.2995	88.2712	74.482	24.7506	45.3404	68.4591	52.7014	98.7781	90.956	47.9271	37.1452
333	m	18	m_18	78.7454	49.0205	106.057	35.5923	114.141	78.063	24.9968	42.5762	60.8603	58.2775	68.7692	82.4631	49.5973	32.742
334	m	18	m_18	84.3824	53.7368	84.1386	43.1638	92.3533	71.818	25.7643	41.103	57.728	56.7497	84.6889	85.2893	48.3094	36.3045
354	m	18	m_18	80.3369	48.9581	95.6284	40.8447	91.4824	87.32	28.8448	40.1302	62.128	54.2851	98.6755	78.939	53.089	31.196
379	m	18	m_18	88.0056	55.1513	86.4583	43.1792	87.6827	67.4592	24.6434	47.3899	67.918	47.2803	71.7266	84.2982	44.9744	39.0437
398	m	18	m_18	83.6121	53.1731	87.0454	41.8231	87.03	78.0896	25.0026	41.5911	61.9936	55.2311	95.0091	81.1958	52.7909	36.3224
406	m	18	m_18	88.3731	52.7212	92.2084	43.7514	92.5448	78.2615	26.7425	37.498	57.0125	53.9315	93.0052	84.8449	52.6668	36.0193
407	m	18	m_18	86.9682	55.9324	85.5855	41.6967	77.7937	68.4811	23.0571	42.4384	64.802	59.1799	94.6136	87.6499	44.8456	37.4883
410	m	18	m_18	82.5312	53.8153	81.4227	42.7325	80.6354	70.6428	22.6296	44.9823	70.4211	53.0514	84.251	84.5073	48.6214	37.8113
420	m	18	m_18	83.4456	54.2721	94.6469	36.9385	94.9528	79.3443	25.1564	43.0143	65.051	51.96	101.632	85.7332	52.3846	37.418
421	m	18	m_18	84.9004	53.8943	90.1431	40.514	89.6542	76.2934	27.1286	43.3408	63.4766	57.9822	75.0743	91.3063	48.4651	35.2179
427	m	18	m_18	88.1927	55.2074	87.5969	42.6972	91.1298	76.3727	27.4141	41.1428	55.5055	46.0973	70.0757	87.9444	44.0117	40.1978
428	m	18	m_18	75.7032	47.4524	109.488	34.0839	98.993	75.6549	23.8793	39.8037	58.1901	56.7562	78.9299	88.7272	49.663	32.1219
429	m	18	m_18	83.71	50.9991	90.8742	43.0005	86.8831	79.0233	27.6088	39.222	56.0589	44.787	73.7375	78.4875	52.0567	36.0506
434	m	18	m_18	88.0497	55.7299	84.9211	43.224	80.6622	71.1484	23.5741	43.5919	69.4904	47.6205	77.9648	88.3752	45.5869	39.4478
435	m	18	m_18	80.2211	53.7125	87.197	37.8963	85.1931	74.0128	26.6337	40.9252	59.8717	54.081	85.9374	82.7524	47.8206	36.7304
436	m	18	m_18	80.8369	51.3095	99.8282	36.5901	92.2784	82.9258	30.0449	39.3945	56.9362	58.9599	74.0639	85.1035	46.2499	32.8476
437	m	18	m_18	93.2281	58.7436	82.8358	44.6539	86.4918	76.3091	25.7931	45.2824	69.0972	63.4165	81.6871	92.7871	42.6573	38.9343
439	m	18	m_18	86.7769	53.8348	85.5538	44.3719	90.5323	76.5148	26.3937	42.4843	67.4987	53.0171	74.5554	84.0458	52.7649	37.6195
441	m	18	m_18	85.1776	56.8242	86.3833	38.5345	87.627	83.7468	29.596	42.8992	62.2331	57.1645	78.7727	89.2781	47.0697	37.0572
442	m	18	m_18	78.9063	50.2647	94.3371	38.4772	86.7849	73.0219	24.2904	42.5458	63.5419	45.1914	57.1711	83.8242	45.6115	36.0167
443	m	18	m_18	85.4231	57.027	84.0661	39.5424	83.9682	64.6169	19.967	47.376	77.4387	51.9018	70.2722	98.5669	45.4769	40.2202
446	m	18	m_18	87.6155	56.5492	90.4876	39.1849	94.5137	75.1867	23.3074	46.5096	67.3325	51.6067	82.6819	84.5368	49.8285	38.0268
456	m	18	m_18	76.0036	47.2661	113.751	33.24	110.559	78.681	24.2642	41.3757	65.1656	48.4063	86.0084	86.4496	48.8778	31.6149
457	m	18	m_18	82.8701	51.8165	94.0055	39.8621	91.7076	78.0376	27.5879	44.6838	66.3503	55.7679	69.4759	87.2447	55.0078	35.0627
460	m	18	m_18	83.0943	51.9649	96.904	38.6596	93.7374	87.9368	29.5757	40.0231	56.6738	58.8433	99.7982	89.6867	44.8836	32.7637
467	m	18	m_18	79.0085	50.4628	97.9536	36.8848	91.7555	74.0789	23.2935	42.5894	61.3768	42.1305	53.7814	81.7713	52.0532	36.5091
469	m	18	m_18	83.7494	53.5299	92.5482	38.9886	87.1045	78.1215	26.766	40.9608	58.215	63.5719	87.6945	88.7009	47.9178	33.8648
476	m	18	m_18	90.9208	57.6443	81.8902	44.6933	84.8071	66.205	19.435	37.2235	64.1784	56.6361	99.0257	91.3927	44.4664	39.4707
494	m	18	m_18	84.6101	51.2272	94.3059	41.8372	102.382	80.0836	30.2705	38.045	49.9169	53.9762	77.9444	81.9038	56.9131	33.4956
503	m	18	m_18	87.8851	52.9514	89.47	44.4275	95.9855	79.0096	29.6057	43.1854	61.459	55.9728	67.9356	79.1126	50.6413	35.1192
505	m	18	m_18	92.2172	56.8069	82.4898	46.5497	88.1359	80.3853	30.1569	38.7626	52.2867	53.5439	79.3174	88.6868	49.9716	38.0131
506	m	18	m_18	82.7782	51.7603	99.878	37.5169	95.6126	77.7769	25.2601	34.2337	48.3221	52.4043	96.5523	86.8421	47.0427	34.6702
508	m	18	m_18	84.6849	52.0034	91.6363	42.1141	89.0684	72.5707	24.14	40.7753	60.8761	36.9523	60.7999	80.3868	54.6507	39.1788
509	m	18	m_18	88.5595	56.9337	88.7967	40.217	87.5055	76.7255	27.7881	43.3489	61.5464	64.3011	89.3967	92.5714	45.6713	37.4196
522	m	18	m_18	88.1506	56.6238	95.5695	37.4228	105.779	79.7035	28.3129	38.3619	52.4906	55.6867	71.8714	100.802	45.8253	39.0301
524	m	18	m_18	88.9576	56.838	78.1946	46.1754	81.5667	75.8965	25.068	42.4019	63.2737	57.9089	78.2715	88.2738	46.7198	38.9761
525	m	18	m_18	81.9564	49.5158	98.6501	40.1243	105.042	86.0075	26.0911	37.9587	61.2725	54.5123	75.3404	82.0146	51.9954	33.0236
526	m	18	m_18	83.2945	55.2918	97.8131	34.3705	98.4723	71.1672	26.1588	37.7322	50.7827	45.7245	73.7927	90.3329	45.7586	40.1363
530	m	18	m_18	84.573	52.967	87.0007	42.9552	87.8518	81.1973	24.4956	36.8866	56.9648	53.7833	79.5286	86.056	48.8786	35.2483
545	m	18	m_18	81.5771	51.6816	98.7416	37.114	98.9868	85.8792	26.8448	37.114	59.5398	44.1257	69.8149	81.1275	55.5219	36.0866
560	m	18	m_18	93.9797	63.5807	80.3525	40.2555	87.9281	67.7744	21.8305	45.3942	71.0966	58.8426	84.4991	96.7352	46.2792	43.3662
582	m	18	m_18	83.9225	52.4719	89.4892	41.8774	87.9522	75.4805	25.3365	38.45	53.7898	52.1161	73.3135	83.4834	54.5117	35.7873
586	m	18	m_18	81.8895	51.0313	102.033	36.932	105.747	81.9275	27.051	38.0893	57.7746	52.7419	86.5803	77.9731	50.8703	34.3995
588	m	18	m_18	78.5902	48.697	100.197	37.9619	99.8018	93.0281	29.7094	40.6768	61.4778	52.6652	68.8902	80.5488	53.4692	32.4948
602	m	18	m_18	94.8005	61.2744	79.6129	44.4211	87.2606	70.6413	24.0245	45.0036	69.9859	52.293	67.5913	95.7851	43.2971	43.6852
611	m	18	m_18	82.4735	52.5072	89.7716	40.4744	86.0823	80.4084	26.247	40.4116	60.2714	45.8565	87.2001	85.8242	49.2899	36.9042
613	m	18	m_18	82.0245	49.9045	103.849	37.7077	101.976	75.0185	23.5201	45.0339	69.7297	55.0274	73.699	87.3923	51.7308	34.2707
616	m	18	m_18	89.3026	55.9227	91.092	41.0337	102.802	71.1145	26.0786	43.9735	59.1241	55.4017	77.8932	96.1082	42.6354	39.14
620	m	18	m_18	87.5964	56.22	87.9294	40.7365	89.7143	71.6389	22.9012	41.1492	61.3893	56.3891	64.5508	88.1483	50.3689	39.6041
622	m	18	m_18	85.6407	50.9213	93.7987	43.221	91.766	69.0043	23.2422	46.6063	69.9988	52.0191	84.4777	82.8225	51.0564	35.262
631	m	18	m_18	83.962	55.4863	95.8312	35.3903	93.7432	68.1531	23.9963	46.6494	65.2571	48.8193	65.1132	89.0111	43.7857	39.316
641	m	18	m_18	80.7323	50.7763	93.2458	39.793	85.7633	90.9152	31.0866	37.8018	54.6835	49.5251	86.9949	82.176	48.1439	33.8821
642	m	18	m_18	81.7548	48.8677	97.0136	41.4649	99.4652	79.0596	27.3343	40.7575	56.9304	44.0463	67.7059	82.615	50.3584	34.6787
649	m	18	m_18	90.6338	57.1358	91.6303	40.3357	97.976	64.6258	22.694	49.6016	73.1975	51.7415	80.9393	86.9372	50.4988	40.1406
651	m	18	m_18	84.5002	54.1287	83.3126	43.1417	83.1083	82.8795	27.7059	45.4777	68.2112	50.4976	86.0173	82.1784	50.2195	36.5244
