# Supplementary material for: A longitudinal study of facial growth of Southern Chinese in Hong Kong: Comprehensive photogrammetric analyses
Source: PLoS One. 2017 Oct 20;12(10):e0186598. doi: 10.1371/journal.pone.0186598 (PMC5650157; doi:10.1371/journal.pone.0186598)
Supplement: S9 Table — (XLSX) [file pone.0186598.s009.xlsx]

## Sheet: Sheet1
id	gender	age_level	group	Incl_g_pg	Incl_n_pg	Incl_g_sn	Incl_sn_pg	Incl_li_pg	Incl_n_prn	Incl_sn_ls	Incl_li_sl	Incl_sl_pg
012	f	12	f_12	-6.60337	-4.95919	-5.14039	-8.6817	-13.9078	17.1696	15.6682	-44.1186	4.76364
019	f	12	f_12	-5.45755	-3.30873	-1.03535	-12.9509	-38.5412	20.9558	10.823	-57.3391	-13.2405
021	f	12	f_12	-7.28213	-6.48086	-2.75388	-13.5503	-21.3458	20.3704	5.90614	-46.5074	5.71059
022	f	12	f_12	0.678471	3.17007	2.62767	-1.65549	-17.5535	29.7449	29.0546	-51.7098	5.87739
031	f	12	f_12	-6.8168	-4.75072	-3.24814	-11.8002	-26.5651	20.535	22.9321	-45.4308	1.78991
032	f	12	f_12	-2.4231	-0.633952	1.47964	-8.31028	-24.2277	25.9249	19.6538	-52.9575	7.59464
033	f	12	f_12	-8.98296	-8.56812	-2.62422	-16.8116	-31.0295	20.1421	8.85796	-39.8056	-16.8868
041	f	12	f_12	-6.47651	-1.86125	0.244852	-16.0651	-36.1193	26.5651	10.008	-48.5323	-16.9908
048	f	12	f_12	-5.16331	-5.06769	1.64834	-16.2513	-41.1121	24.0613	13.7223	-49.6859	-29.0546
056	f	12	f_12	4.87139	7.17298	7.91478	0.584631	-14.5167	30.1174	35.3401	-32.9492	5.90614
060	f	12	f_12	-4.43588	-2.68131	0.588232	-11.5379	-34.8753	24.0136	20.556	-59.7968	-1.90915
064	f	12	f_12	-8.14711	-6.57056	-2.6745	-16.483	-35.5817	19.9396	9.02761	-39.8056	-24.7751
066	f	12	f_12	-2.21154	-2.6893	3.15334	-10.4488	-20.1235	22.5316	8.97263	-37.6942	2.64255
068	f	12	f_12	-0.847718	1.16744	3.81407	-7.08425	-15.6583	31.52	17.3116	-47.7263	4.35108
077	f	12	f_12	-3.72519	-3.07257	1.14904	-10.4258	-22.7824	24.6769	2.81556	-39.5597	-4.23639
079	f	12	f_12	-5.8101	-3.0974	-1.70473	-11.5922	-35.4555	23.9932	20.556	-42.0643	-21.8014
081	f	12	f_12	-7.19821	-4.52648	-4.49135	-10.7736	-23.9625	23.3131	19.2127	-41.9059	-1.36393
082	f	12	f_12	-11.8839	-11.2877	-5.93742	-20.7142	-41.4237	15.4498	12.7712	-53.3103	-16.6992
083	f	12	f_12	-2.86241	-0.311387	1.11024	-8.43838	-20.4495	25.9249	19.7989	-33.2749	-2.1211
088	f	12	f_12	-1.57294	0.477454	1.85425	-7.52382	-21.0375	23.5122	27.4744	-56.8887	4.63546
090	f	12	f_12	-5.32765	-4.02631	1.08433	-15.8239	-29.0546	23.9021	1.84761	-42.2737	-9.46232
092	f	12	f_12	-5.97432	-4.65707	-2.88456	-10.5392	-18.7117	21.7323	16.9275	-48.2397	10.7131
093	f	12	f_12	-7.8328	-6.78465	-2.15656	-17.1896	-41.3086	20.3231	6.5198	-55.1755	-19.44
095	f	12	f_12	-7.20606	-5.6953	-0.855097	-16.9821	-23.1986	26.4151	-1.24536	-38.1572	-4.08562
097	f	12	f_12	-5.68453	-2.00955	-6.89399	-3.79922	-13.707	22.0679	17.7004	-22.3062	-5.31455
100	f	12	f_12	2.70738	5.23828	2.7927	2.56377	-20.8209	24.9661	26.8473	-32.5741	-6.5198
107	f	12	f_12	2.36373	4.14845	8.07503	-5.63832	-10.1455	32.8179	23.8952	-45.8814	14.25
108	f	12	f_12	-4.02383	-2.07571	0.25867	-10.6442	-42.2737	25.3941	12.9946	-54.4623	-17.7447
118	f	12	f_12	2.60997	4.66879	5.19443	-1.21029	-13.7995	26.4714	13.4957	-22.751	-2.2026
120	f	12	f_12	-4.69563	-1.86479	-1.01174	-9.9351	-30.0184	24.5458	31.373	-50.3009	1.24536
123	f	12	f_12	-3.59971	-2.70063	3.91992	-15.124	-41.2847	23.4047	23.9625	-49.3987	-25.2011
124	f	12	f_12	-1.14576	3.13101	3.28269	-7.05425	-20.0715	29.31	23.2789	-41.7845	4.01418
125	f	12	f_12	-3.49978	-1.86687	2.79757	-13.3206	-22.1355	24.2803	11.9442	-45.5673	2.52612
127	f	12	f_12	-5.87739	-3.79031	0.74683	-14.1986	-33.2433	27.4991	6.3944	-52.125	-5.44033
128	f	12	f_12	-3.3052	-0.758384	-2.12826	-5.06362	-39.0257	22.4127	23.8952	-52.7447	-8.32565
130	f	12	f_12	-9.78647	-10.008	-0.568204	-24.7858	-41.4385	21.2844	13.2079	-45	-33.3885
131	f	12	f_12	-6.4295	-4.41833	-1.23198	-14.5345	-27.0309	19.9015	9.24611	-41.6335	-2.60256
132	f	12	f_12	-4.01831	-1.67825	-2.76862	-5.87096	-18.4349	22.4359	22.5098	-35.2867	3.75173
133	f	12	f_12	-7.89914	-6.39563	-5.30093	-11.7039	-33.3497	16.7954	20.9373	-48.9452	-13.3925
134	f	12	f_12	-1.77738	0	-2.19493	-1.21314	-7.88835	21.0131	14.1622	-31.5618	11.7683
137	f	12	f_12	0.844298	2.91701	5.40653	-5.71059	-32.5418	27.4972	25.641	-43.5559	-11.5601
138	f	12	f_12	-2.19576	-0.500699	0.690277	-6.53663	-4.8566	23.2632	-1.4688	-27.0309	6.58194
141	f	12	f_12	-6.36144	-4.71238	-2.52949	-11.1686	-31.3832	24.7611	15.452	-50.4923	-4.31603
142	f	12	f_12	-5.8162	-4.1665	-2.53076	-10.5635	-21.2505	19.8186	9.39245	-32.6192	-1.1233
143	f	12	f_12	-0.37994	0.0873411	1.96526	-3.14314	-20.6136	22.8446	34.8245	-32.4712	-6.34019
148	f	12	f_12	-1.62333	-0.181602	3.44126	-9.335	-30.63	24.9358	17.2161	-48.2892	1.63658
151	f	12	f_12	-3.26626	-2.09845	2.59136	-11.9545	-33.4248	24.7751	17.9691	-43.8983	-17.7004
152	f	12	f_12	-7.02511	-4.39871	-4.05766	-11.7598	-21.0375	20.4804	14.0362	-28.5231	-12.5288
155	f	12	f_12	-7.8417	-6.40435	-3.19247	-14.6419	-29.0104	20.5095	12.8356	-49.8991	-3.69139
156	f	12	f_12	0.0788112	1.61756	3.01279	-4.85112	-29.6667	24.6236	22.6806	-39.3518	-7.85331
157	f	12	f_12	-0.514179	0.995561	2.91701	-5.72895	-39.8056	23.0883	35.0494	-51.7456	-14.4703
158	f	12	f_12	-2.88701	-3.38134	6.82924	-17.9377	-34.1285	26.8962	7.76517	-52.8153	-3.7314
160	f	12	f_12	-4.58534	-4.10388	0.879471	-11.7281	-28.8108	21.9948	6.5198	-40.1009	-9.24611
164	f	12	f_12	-5.92594	-4.69157	0	-14.1189	-35.0738	23.0114	13.3925	-48.7314	-18.4349
165	f	12	f_12	-9.65679	-6.96147	-4.92711	-16.6992	-21.9824	19.006	6.5198	-46.8882	2.64255
167	f	12	f_12	-3.17007	-1.62728	1.12883	-10.2222	-25.3879	26.8931	7.85331	-46.0416	0
201	f	12	f_12	4.95606	5.36694	8.57669	0.241753	-15.8324	27.1619	32.9052	-41.7603	8.74616
218	f	12	f_12	-6.47651	-5.96713	-1.45945	-13.8207	-25.1735	18.9018	7.20606	-45.674	-3.94519
245	f	12	f_12	-6.599	-4.62617	-3.45662	-10.9457	-36.4009	20.4958	18.7999	-48.4109	-8.47114
250	f	12	f_12	-7.49427	-6.10508	-0.956435	-18.5883	-39.6107	18.3399	14.0362	-55.2568	-12.8043
255	f	12	f_12	-1.61976	0.177937	2.47823	-6.89608	-24.8057	25.8783	21.3179	-36.7241	-8.1301
264	f	12	f_12	4.03608	5.53019	8.39675	-2.18324	-5.98495	28.951	21.5571	-24.3625	8.80679
269	f	12	f_12	-2.23517	0.279945	0.945835	-6.43874	-32.7749	23.8896	22.3062	-54.4623	3.01279
275	f	12	f_12	-2.71951	-0.765032	1.69536	-9.0356	-20.0952	26.2194	16.8375	-35.9724	0
277	f	12	f_12	-3.42752	-1.54418	1.42388	-9.50742	-29.4454	24.7623	25.887	-45.8814	-3.81407
283	f	12	f_12	-4.72389	-2.59153	1.0544	-12.704	-33.1632	25.3014	12.3808	-56.6737	7.52382
294	f	12	f_12	-4.00979	-1.15968	-0.819919	-8.98925	-20.8151	21.1507	15.1645	-26.5651	-6.17018
299	f	12	f_12	0.238483	3.00179	3.26467	-4.00417	-8.99125	27.3974	11.4158	-25.8664	4.35108
301	f	12	f_12	3.22352	6.97762	6.60846	-2.23843	-28.4652	32.3771	37.4054	-51.3402	0
304	f	12	f_12	-0.904255	0.61606	3.78448	-7.33288	-25.641	25.4322	15.6194	-50.371	3.17983
306	f	12	f_12	-1.68253	-0.68206	1.73196	-6.59554	-18.8636	23.2768	10.4375	-34.5085	3.06649
322	f	12	f_12	-8.13999	-6.82973	-0.954841	-18.0707	-16.3649	19.694	-4.76364	-28.2016	0
326	f	12	f_12	-0.976538	1.02163	3.89545	-7.77914	-27.2417	27.3048	18.2325	-38.9041	-7.76517
329	f	12	f_12	-7.80522	-6.45192	-3.7314	-13.7716	-20.6375	18.6495	1.97493	-43.3153	5.44033
338	f	12	f_12	2.25753	5.70174	2.83666	1.44564	-11.3099	29.9748	22.225	-34.249	10.7389
339	f	12	f_12	-0.717955	1.25262	3.16579	-5.77617	-16.9275	28.1537	17.1027	-44.3563	7.32641
348	f	12	f_12	1.55138	2.60879	1.61924	1.4539	-2.7927	24.201	20.1707	-20.7723	7.52382
349	f	12	f_12	-0.246432	2.17474	3.2397	-4.85846	-25.9423	27.3289	32.55	-43.5679	5.19443
350	f	12	f_12	-6.52342	-3.51655	-4.14778	-9.86581	-23.0513	26.3843	16.3895	-60.0184	10.6197
352	f	12	f_12	1.59114	2.89248	7.44742	-6.09821	-6.98106	29.1072	10.1755	-29.0546	7.35238
363	f	12	f_12	-0.319371	0.727065	5.03644	-8.99851	-23.2632	25.7	9.46232	-42.7543	3.17983
365	f	12	f_12	-2.18479	-1.07369	3.91353	-10.3185	-18.7186	29.5388	13.5479	-41.6981	6.91123
370	f	12	f_12	-2.62741	0.12919	1.65324	-8.09499	-28.7676	26.6322	18.166	-55.4516	4.76364
377	f	12	f_12	3.05658	4.95326	6.12584	-1.03457	-13.1449	27.4693	14.7151	-26.5651	-1.23198
380	f	12	f_12	-6.33076	-4.04136	-3.63065	-10.1755	-26.811	19.1481	25.3014	-51.8924	4.31603
387	f	12	f_12	-6.70433	-4.30946	-2.54149	-13.7308	-22.2856	17.4133	-4.15964	-46.1691	0
391	f	12	f_12	-4.39871	-3.31283	0.811501	-11.7589	-20.3441	23.5523	31.3287	-50.5275	0.939191
393	f	12	f_12	-3.26501	0.113908	-2.71115	-4.1028	-4.71475	20.9611	18.8247	-27.7585	11.4966
401	f	12	f_12	-9.67099	-7.10931	-3.82563	-18.6025	-37.5041	21.3929	0	-58.7816	0
402	f	12	f_12	2.09161	5.04245	5.41702	-3.02604	-11.441	30.5792	22.249	-35.3625	5.38931
403	f	12	f_12	1.37327	2.60771	5.42429	-4.16803	-28.8866	26.7938	17.2415	-47.2906	-10.008
416	f	12	f_12	-7.99433	-5.53116	-3.17983	-14.4146	-24.444	21.2641	10.3758	-37.6476	-10.7843
418	f	12	f_12	-8.30828	-6.48307	-2.57506	-16.574	-30.9638	16.8656	0.77422	-41.9872	-11.3099
426	f	12	f_12	-2.49526	-0.629599	1.75564	-8.77076	-12.1549	22.264	0.734521	-38.8114	6.1155
431	f	12	f_12	-3.92229	-1.95959	-1.00951	-8.0295	-27.4287	19.9831	24.0343	-38.8298	-11.8887
453	f	12	f_12	-3.93806	-2.07203	-1.27303	-7.86496	-22.9489	22.8709	13.6576	-45.5457	5.80673
463	f	12	f_12	-5.61895	-3.25887	-3.57633	-8.7949	-21.9218	19.5296	16.7826	-43.4089	2.5448
466	f	12	f_12	2.4666	3.2302	7.59464	-3.94519	-16.5209	25.9189	24.1022	-34.3803	3.75173
470	f	12	f_12	-3.80112	-3.66637	4.32228	-14.9754	-36.8699	23.4986	9.75242	-55.008	-18.9246
472	f	12	f_12	-10.0593	-9.95419	-2.82529	-20.4563	-36.5289	17.3674	-1.61354	-46.9749	-21.0375
486	f	12	f_12	-0.790237	1.86262	3.7782	-7.87042	-24.9864	26.3505	17.049	-35.7539	-12.7575
487	f	12	f_12	-1.07585	0.642843	4.15964	-8.28732	-15.4713	28.5093	14.3493	-41.6335	7.65065
490	f	12	f_12	-1.11746	1.21334	2.71341	-5.75963	-19.6538	27.4145	30.5297	-45	8.01709
495	f	12	f_12	-6.06845	-4.73907	-1.44239	-13.2957	-42.4266	22.9842	28.0725	-55.2651	-13.707
498	f	12	f_12	-3.15992	-2.42976	2.1119	-10.2898	-16.5981	23.5271	20.6589	-65.2976	13.2011
499	f	12	f_12	0.242008	1.03535	3.49061	-4.08562	-17.1985	22.2218	28.4652	-33.5245	0.65106
500	f	12	f_12	-2.43003	-0.368694	0.63896	-6.73601	-12.0678	23.2439	7.98011	-26.5651	0
504	f	12	f_12	-1.68468	-1.74895	5.25027	-12.1271	-18.0761	24.5591	4.6001	-34.4085	2.41951
514	f	12	f_12	-6.92931	-5.66592	-1.49433	-15.0754	-28.706	19.7188	5.77433	-45.6296	0
518	f	12	f_12	-3.80375	-2.19557	-0.135772	-8.66414	-22.7028	25.3361	17.1027	-47.7927	1.94149
519	f	12	f_12	-2.97373	-1.98519	3.17983	-12.9465	-8.21921	25.0299	10.0607	-50.1944	8.93059
520	f	12	f_12	-4.64606	-3.3274	1.70785	-13.9432	-35.4258	24.6236	17.049	-38.9458	-22.6199
521	f	12	f_12	-2.11508	-0.575818	1.1124	-6.64152	-28.4052	22.5354	28.0725	-45.5355	1.27303
523	f	12	f_12	4.01958	5.98495	9.83183	-4.02057	-11.5922	32.3932	16.3482	-32.8557	5.7928
537	f	12	f_12	-0.795724	-0.660713	3.17983	-6.15517	-19.8407	23.0203	17.2415	-41.6335	5.49232
547	f	12	f_12	3.3577	7.24676	4.38006	1.7357	0.567266	30.3268	31.4641	-57.9946	16.209
551	f	12	f_12	2.47954	3.69989	7.81529	-4.50011	-18.5576	26.5651	23.3978	-30.7355	-2.60256
552	f	12	f_12	-0.771614	2.21394	0.364163	-2.05029	-9.9095	26.5651	16.6144	-31.7873	8.97263
558	f	12	f_12	-5.22919	-1.6444	-3.34382	-8.0224	-17.0629	21.3458	0.622756	-27.4397	-4.66686
578	f	12	f_12	-4.75865	-3.59877	0.878401	-13.6632	-28.3008	23.9469	-2.92072	-39.9869	-5.44033
580	f	12	f_12	-4.14639	0.353237	1.97852	-12.6382	-22.0872	29.6162	8.89586	-33.5245	-2.96094
585	f	12	f_12	-12.1474	-9.91653	-7.68007	-19.7103	-35.3482	13.5819	6.20345	-56.7456	0
589	f	12	f_12	0.705577	2.46373	4.87484	-4.99857	-23.9625	29.1717	24.1022	-46.8882	3.12213
590	f	12	f_12	-4.40346	-2.15687	-0.942624	-9.38798	-21.3857	22.7215	16.9755	-42.8142	5.33216
591	f	12	f_12	-0.686601	0.886861	3.87219	-7.77389	-18.6001	24.4595	10.008	-26.9277	-4.18492
593	f	12	f_12	0.884807	1.61627	4.64078	-3.88064	-17.0147	28.7354	17.2234	-29.2488	0
595	f	12	f_12	-4.01176	-2.29388	2.06176	-13.0842	-39.9575	22.6609	24.3765	-56.5346	-4.89909
599	f	12	f_12	-1.89234	-0.821656	1.53044	-6.53663	-13.9348	23.245	13.3092	-43.2285	9.57423
601	f	12	f_12	2.00955	3.93977	5.29414	-3.0574	-18.9704	25.0868	11.8887	-38.4802	-2.00955
603	f	12	f_12	-1.94894	-0.589897	2.92416	-8.07023	-24.8002	25.4269	15.6194	-35.8927	-9.86581
607	f	12	f_12	-2.64092	-0.622756	-0.707319	-5.50234	-30.9638	22.6806	23.3852	-42.0643	-4.76364
608	f	12	f_12	-8.29514	-5.35583	-5.22491	-12.4791	-18.9542	20.5225	1.78991	-30.3432	-9.78241
610	f	12	f_12	-3.21163	-1.90462	1.11601	-10.0935	-29.6384	21.8014	20.8545	-53.6732	1.7357
623	f	12	f_12	-3.34859	-1.3281	-2.05457	-5.22819	-18.4349	21.0232	16.2849	-49.5378	1.70981
624	f	12	f_12	1.3081	3.47459	5.15208	-3.93422	-26.8869	25.3683	29.3578	-59.0362	4.86451
630	f	12	f_12	-11.2601	-10.7525	-4.82919	-19.973	-43.218	17.0329	15.5928	-60.6158	-5.90614
633	f	12	f_12	4.45279	5.97432	6.48962	1.85159	-6.14663	30.4934	28.7798	-22.4161	5.95713
638	f	12	f_12	-0.258962	2.60256	1.09959	-2.2026	-6.70984	23.0676	14.4	-21.0375	4.54804
645	f	12	f_12	-4.68347	-2.31193	-2.81957	-7.54493	-36.9888	17.2943	24.444	-48.6522	-13.627
652	f	12	f_12	-6.60397	-5.07098	-3.93121	-10.7354	-14.8863	16.3649	5.19443	-68.5523	5.87739
653	f	12	f_12	-7.45889	-5.83479	-2.38122	-15.7924	-35.6045	18.3233	10.0493	-48.8879	-5.19443
656	f	12	f_12	-3.58089	-1.75853	-1.08605	-6.47951	-15.6728	23.416	21.3706	-33.6901	5.71059
663	f	12	f_12	-3.28852	-0.618554	-0.90778	-7.27145	-14.444	20.1769	6.55695	-31.5043	3.27049
665	f	12	f_12	-7.69993	-3.69139	-5.47413	-11.1649	-23.5747	18.8576	13.4652	-46.2189	0
666	f	12	f_12	-3.30609	-1.93256	0.118871	-8.80414	-9.55429	18.8621	1.19349	-41.9872	8.01709
012	f	15	f_15	-1.39908	0.282707	0.77422	-4.68272	-19.9325	23.5572	31.293	-55.9541	3.46823
019	f	15	f_15	-3.26428	-1.0642	0.697277	-9.77592	-30.3581	23.2729	12.0306	-53.6156	-4.08562
021	f	15	f_15	-3.50211	-2.07203	-0.118871	-8.32157	-10.4375	23.5968	1.90915	-39.5597	14.0362
022	f	15	f_15	2.76576	4.35022	3.88912	1.38592	-6.28689	26.303	28.0725	-43.2101	11.9566
031	f	15	f_15	-2.22188	-0.0831578	0.755505	-6.13903	-17.4254	25.1909	21.8014	-35.7067	2.3533
032	f	15	f_15	0.0688651	2.10861	3.14113	-4.37293	-19.0935	28.209	22.3801	-53.7462	7.22432
033	f	15	f_15	0.261623	0.963486	7.44665	-8.51654	-17.4376	30.5375	8.59591	-24.5816	-5.52754
041	f	15	f_15	-7.04497	-2.59496	-1.66028	-15.1612	-31.2827	24.8874	4.25885	-42.3575	-20.6955
048	f	15	f_15	-3.96538	-2.40381	3.35916	-14.2474	-32.7047	25.5218	9.16235	-42.5104	-19.8852
056	f	15	f_15	10.6332	12.7482	12.7695	7.89334	-5.90614	34.7778	39.7099	-27.3239	10.6603
060	f	15	f_15	-1.29867	0.978559	1.13667	-5.51491	-26.834	24.1514	21.2092	-48.2155	5.31455
064	f	15	f_15	-6.34833	-5.29344	-1.21115	-14.2159	-29.495	21.5713	15.3955	-38.3952	-16.9275
066	f	15	f_15	0.63483	0.657464	4.26982	-5.10217	-16.543	24.444	12.6334	-41.5526	8.97263
068	f	15	f_15	-0.602299	1.99683	3.2968	-5.76263	-13.0919	32.4067	17.0378	-43.6028	6.55695
077	f	15	f_15	1.70847	2.01141	7.59464	-6.7479	-25.2631	28.6105	18.7587	-41.0995	-1.36393
079	f	15	f_15	-5.10063	-4.01238	0.2961	-12.5509	-34.5085	22.0256	11.6894	-39.6991	-22.1663
081	f	15	f_15	0	3.06272	1.19974	-1.61924	-15.6422	29.1047	23.6705	-38.3333	6.00901
082	f	15	f_15	-7.71189	-6.67447	-1.57524	-16.3895	-38.8534	20.0844	20.556	-53.4986	-12.875
083	f	15	f_15	0.0908015	2.59275	4.96974	-6.72248	-24.5998	29.8355	26.5651	-38.9559	0
088	f	15	f_15	-8.16805	-5.77681	-5.02259	-14.226	-5.33216	15.7512	-13.4957	-28.1786	9.65989
090	f	15	f_15	-4.48136	-3.41958	1.60976	-14.1391	-30.3432	24.7299	12.8043	-48.2155	-1.4321
092	f	15	f_15	-3.94807	-2.63943	0.865865	-10.5709	-26.0856	25.3916	19.8552	-54.3602	5.90614
093	f	15	f_15	0.459091	1.82	4.58534	-6.84277	-29.4454	25.6102	10.8403	-40.6013	-10.4915
095	f	15	f_15	-1.13876	-0.301026	7.48394	-12.4424	-24.7751	31.6075	10.4915	-52.9072	6.07246
097	f	15	f_15	-3.21179	-0.205729	-3.15597	-3.28703	-20.4804	25.9555	29.8201	-34.992	-3.99091
100	f	15	f_15	-4.3577	-2.2026	-1.49433	-8.88066	-46.4203	22.3801	24.7273	-59.2159	-25.821
107	f	15	f_15	0.997587	2.8747	7.02019	-7.52701	-16.7557	31.7742	21.1813	-52.4314	9.90418
108	f	15	f_15	5.08464	6.95706	10.6526	-2.06382	-19.7989	33.7399	18.9542	-42.3575	-4.33231
118	f	15	f_15	1.98716	3.68349	5.20537	-2.56377	-14.2373	26.811	10.1247	-27.2768	-0.818455
120	f	15	f_15	-0.604505	2.22396	2.63375	-5.17979	-14.2435	28.1786	11.482	-36.8699	4.39871
123	f	15	f_15	4.17631	5.23138	10.7349	-5.5722	-32.6192	29.8728	36.5289	-40.6013	-23.334
124	f	15	f_15	-3.06522	1.29802	1.8397	-9.79383	-20.1363	29.304	14.3936	-35.3625	0
125	f	15	f_15	-0.310123	1.79581	5.64685	-9.2726	-19.0256	28.7103	21.541	-45	5.49232
127	f	15	f_15	0.622756	2.76132	7.36568	-7.85926	-28.5658	31.9116	19.7989	-51.8924	2.29061
128	f	15	f_15	1.77784	4.57764	0.763898	3.34338	-25.8045	25.2532	33.3885	-34.5484	-3.81407
130	f	15	f_15	-3.24785	-2.34261	3.17331	-13.2405	-26.7829	23.7908	8.93957	-35.3112	-3.46823
131	f	15	f_15	-5.97186	-4.57392	-0.927786	-13.8179	-25.3014	20.642	6.34019	-40.3645	-1.14576
132	f	15	f_15	0.700593	3.59935	1.43863	-0.38453	-15.7808	25.7239	31.079	-31.6075	8.53077
133	f	15	f_15	-5.61392	-4.05355	-2.5448	-9.9662	-31.95	20.1943	16.0259	-42.7094	-13.707
134	f	15	f_15	0.661924	1.98984	1.4224	-0.341042	-8.37867	23.6542	15.9454	-26.5651	10.1543
137	f	15	f_15	-3.07987	-0.922558	1.37284	-9.73808	-35.3112	25.2011	12.9946	-48.9005	-7.35238
138	f	15	f_15	0.77422	2.34756	4.18782	-4.08562	1.83284	26.5651	3.33385	-7.96961	8.34389
141	f	15	f_15	2.07676	3.49805	5.20751	-1.7788	-27.0836	28.1106	31.373	-49.6001	2.38594
142	f	15	f_15	-0.440728	1.13184	3.90935	-6.0265	-21.4477	27.0234	20.908	-37.4762	2.2026
143	f	15	f_15	7.31311	8.37303	8.0933	6.34019	-11.3953	27.1718	43.0251	-25.3879	1.63658
148	f	15	f_15	2.41026	3.68062	8.78418	-6.37819	-17.1363	31.3083	10.8564	-32.5351	0
151	f	15	f_15	-0.967239	0.347243	4.03341	-8.6606	-32.2756	26.1529	19.5583	-35.6185	-23.1986
152	f	15	f_15	0.0778475	3.04674	2.39644	-3.65222	-12.4649	24.8293	16.7826	-24.5377	0
155	f	15	f_15	1.52199	2.8088	6.78041	-5.44033	-19.8138	31.0322	15.7672	-28.7798	-8.74616
156	f	15	f_15	7.27007	8.71144	11.3099	0.61606	-15.6194	31.7742	22.8737	-27.0127	0
157	f	15	f_15	3.71529	6.03253	5.52754	0.939191	-23.7908	27.2006	27.4744	-34.2157	-9.24611
158	f	15	f_15	2.22188	2.16108	10.2427	-10.3533	-22.6594	28.54	8.68635	-39.5881	0
160	f	15	f_15	-2.08527	-0.799424	1.70006	-7.06109	-22.2035	24.4616	8.59591	-33.0558	1.63658
164	f	15	f_15	-7.04807	-5.96571	-0.849663	-15.0627	-33.8049	21.5757	8.1301	-35.9724	-31.1225
165	f	15	f_15	1.26971	3.10538	6.99677	-6.45555	-10.9887	28.1609	17.0378	-39.4725	6.61346
167	f	15	f_15	-3.85273	-1.22446	-0.618721	-8.42697	-26.8058	27.2269	5.63068	-39.5597	-11.5346
201	f	15	f_15	1.95251	3.19381	5.50401	-3.17007	-32.5175	25.5815	28.2497	-52.7921	4.39871
218	f	15	f_15	-9.33307	-8.93182	-2.29061	-19.3546	-36.769	21.3369	2.663	-55.6849	-5.94686
245	f	15	f_15	-3.22668	-1.37704	0.398804	-8.15565	-31.6398	24.7143	17.1524	-40.8724	-18.7999
250	f	15	f_15	-6.52633	-5.12819	-0.119615	-17.6501	-36.7241	19.5423	17.0205	-53.5691	-8.88066
255	f	15	f_15	-6.13441	-4.16704	-3.21163	-10.1636	-27.9671	20.5794	10.4692	-39.8056	-6.07246
264	f	15	f_15	3.43363	5.04476	9.09469	-4.98411	-12.5288	29.4385	28.2497	-33.9591	5.87739
269	f	15	f_15	-1.78991	0.685119	2.00955	-6.79679	-31.1593	23.6786	17.2815	-43.8309	-6.34019
275	f	15	f_15	-0.991423	1.69967	3.13966	-6.80905	-15.6422	28.9041	16.1443	-35.4333	1.56935
277	f	15	f_15	4.96378	7.06542	10.4151	-1.84761	-23.4287	32.4857	28.2174	-36.3268	-2.2026
283	f	15	f_15	-1.37773	1.56697	2.7927	-8.21084	-26.8163	27.646	11.2106	-40.5251	13.5704
294	f	15	f_15	0.968039	3.66779	4.76364	-4.49715	-15.8594	25.5234	19.2495	-24.9439	-6.34019
299	f	15	f_15	2.66713	4.53289	6.09888	-1.84761	-11.3099	29.2814	17.0378	-26.5651	4.15964
301	f	15	f_15	0.385046	4.55939	3.97078	-5.44989	-32.5741	30.7097	22.9887	-48.4474	-3.46823
304	f	15	f_15	6.38609	7.90716	10.4278	1.38965	-11.7331	31.3083	23.1063	-36.8699	8.74616
306	f	15	f_15	2.57253	4.02591	5.09984	-0.670096	-10.1543	26.8299	22.9887	-33.9765	4.54804
322	f	15	f_15	1.00644	3.45975	5.07961	-5.3191	-15.0464	27.0347	18.1038	-33.3407	0
326	f	15	f_15	3.23846	5.4102	7.91674	-2.88514	-27.1124	32.5741	23.5523	-41.2483	-6.65443
329	f	15	f_15	-0.747944	0.720664	3.84048	-6.66007	-17.6501	25.4729	13.861	-47.5638	7.12502
338	f	15	f_15	-2.46683	1.18025	-1.40653	-3.95755	-15.5809	26.3688	12.9465	-32.8557	2.04541
339	f	15	f_15	-0.0799104	0.902221	4.87058	-6.28086	-19.3741	27.8755	24.4986	-44.326	11.7683
348	f	15	f_15	1.68667	2.91603	0	3.8759	-1.08092	21.9275	14.5742	-17.418	6.86369
349	f	15	f_15	-2.28766	-0.0876082	1.23463	-7.48636	-28.5231	25.4032	15.2024	-42.2208	-1.50744
350	f	15	f_15	-0.797738	2.08572	1.05118	-3.07225	-10.8301	31.0015	11.75	-29.5115	7.35238
352	f	15	f_15	-0.403959	1.22539	4.58798	-7.0284	-6.25403	27.4866	0.784825	-29.2488	7.12502
363	f	15	f_15	-0.818455	0	5.79922	-11.0409	-24.8804	27.3499	12.4259	-49.8991	9.21103
365	f	15	f_15	2.0037	3.89371	6.71817	-4.58186	-13.5166	33.0939	21.3369	-39.4278	11.4966
370	f	15	f_15	-0.402351	1.89966	5.59654	-7.97677	-28.7203	30.4318	19.8552	-47.7927	5.04245
377	f	15	f_15	1.50086	4.11972	4.49045	-2.2531	-11.5138	29.3578	11.9761	-24.8424	3.17983
380	f	15	f_15	4.8389	6.66782	8.3192	0.345151	-11.4966	29.8271	35.7274	-46.3972	12.9946
387	f	15	f_15	-3.1374	-0.470398	0.363393	-9.09028	-17.3116	20.8182	0	-33.6901	3.01279
391	f	15	f_15	0.165594	1.2774	5.01075	-7.38604	-23.3691	27.1305	28.6105	-43.5312	4.18492
393	f	15	f_15	-2.45177	1.54555	-2.46143	-2.43665	-6.34019	23.5257	22.9638	-31.7595	11.9761
401	f	15	f_15	2.79476	5.77989	8.42697	-5.68966	-21.6148	32.8848	20.4723	-60.9454	24.444
402	f	15	f_15	2.03733	4.74849	5.98296	-3.99091	-7.49586	30.8329	17.8601	-24.9439	4.02826
403	f	15	f_15	2.39237	3.96377	7.33961	-4.35698	-28.3457	28.0362	12.5288	-38.8534	-16.6992
416	f	15	f_15	-1.48594	0.51539	4.53777	-9.46232	-26.1049	27.867	12.9946	-37.4054	-11.5346
418	f	15	f_15	-2.61575	-0.252403	3.12213	-9.78241	-20.7042	23.7789	5.58724	-30.1013	-7.85331
426	f	15	f_15	-1.48879	0.496772	2.14759	-6.78077	-13.4778	21.4658	0	-37.9542	8.01709
431	f	15	f_15	1.26477	2.89747	3.46435	-1.76783	-23.9077	22.9606	25.3129	-38.9559	-5.71059
453	f	15	f_15	-3.19137	-1.41135	0	-7.77275	-21.541	24.6816	17.6501	-46.1458	5.2739
463	f	15	f_15	-1.22321	1.68705	-0.111906	-2.9401	-17.259	23.1063	15.4885	-32.1957	2.33731
466	f	15	f_15	-0.474629	0.321883	4.27142	-6.75562	-20.7849	24.3494	25.292	-42.6338	4.63546
470	f	15	f_15	-5.05791	-5.05023	3.49084	-17.6819	-40.0497	22.1663	1.48787	-55.7131	-19.7468
472	f	15	f_15	-5.05205	-4.75728	0.983991	-13.9196	-30.2254	23.718	10.7843	-41.5318	-6.34019
486	f	15	f_15	-0.352802	0.741918	3.61388	-5.92934	-17.5713	24.1791	7.43141	-28.6105	-2.1211
487	f	15	f_15	-1.86318	-0.490394	4.49172	-10.1081	-17.5713	27.6539	12.1368	-45	3.71529
490	f	15	f_15	0	2.53025	2.83411	-3.64449	-16.5044	29.0332	18.4349	-40.1792	5.44033
495	f	15	f_15	-2.66133	-1.75853	3.38856	-10.6603	-30.1837	28.369	19.4115	-42.2737	5.35583
498	f	15	f_15	-1.24989	-0.330231	1.70473	-5.8696	-7.74034	22.2339	15.6795	-64.6538	15.7672
499	f	15	f_15	1.93914	3.00001	5.84084	-3.45332	-8.01709	24.5872	11.7683	-19.6538	3.9725
500	f	15	f_15	-5.21435	-2.65662	-2.57474	-9.13338	-15.5809	22.1663	5.41187	-40.8151	8.53077
504	f	15	f_15	-6.02331	-6.11269	0.886518	-16.8484	-24.5672	19.941	-2.29061	-41.1859	1.16914
514	f	15	f_15	-0.984125	0.49966	3.68398	-8.23098	-19.938	24.1565	8.1301	-32.9052	-4.48461
518	f	15	f_15	1.93393	3.63965	3.71701	-0.338024	-8.31513	29.0179	18.4349	-29.9816	8.02724
519	f	15	f_15	2.831	4.7176	5.71059	-1.85425	-0.596809	27.2451	18.0834	-50.8263	19.359
520	f	15	f_15	-0.079357	1.48305	5.2538	-8.1301	-29.4759	27.5528	17.6844	-35.5377	-5.19443
521	f	15	f_15	0.908179	2.68513	3.64363	-2.57915	-13.5704	26.1139	27.8973	-36.4692	4.89909
523	f	15	f_15	1.41637	4.01254	4.11491	-2.20967	-6.24191	29.9035	11.3099	-26.1139	8.1301
537	f	15	f_15	-3.44537	-2.66529	0.139406	-8.84181	-25.3777	19.6241	11.3099	-40.486	-3.09406
547	f	15	f_15	4.19261	8.0077	4.92489	3.04478	9.64805	31.7506	32.1712	-42.6141	28.0725
551	f	15	f_15	-1.8183	-0.26444	2.60848	-7.90224	-22.184	22.7449	17.5256	-37.5686	-2.24574
552	f	15	f_15	-0.455321	3.11742	-0.437364	-0.474816	-5.63068	25.4077	5.19443	-18.9704	5.85601
558	f	15	f_15	-5.38258	-2.34466	-2.66569	-9.7697	-21.3706	21.8384	12.45	-43.6361	5.82634
578	f	15	f_15	-0.914217	0.360346	4.30447	-9.30038	-25.0963	26.4817	6.14663	-47.4195	0
580	f	15	f_15	1.3822	4.71848	6.25403	-5.56321	-15.4222	32.8389	17.049	-29.7449	0
585	f	15	f_15	-1.13162	1.29411	1.4688	-5.4671	-10.9722	22.9196	10.3758	-34.7559	17.0205
589	f	15	f_15	3.10946	4.7263	7.87977	-3.23693	-18.1595	30.4397	16.8087	-45.6031	5.12819
590	f	15	f_15	-3.41563	-1.34965	1.36393	-9.60744	-20.1484	24.5542	23.7026	-48.4833	6.70984
591	f	15	f_15	-1.78562	-0.401787	2.84536	-8.75917	-22.8097	25.3798	15.1858	-35.1807	-2.48955
593	f	15	f_15	2.81451	3.61776	6.77216	-1.79422	-17.6797	31.8702	21.3458	-32.8451	0
595	f	15	f_15	-3.54924	-2.01109	3.10049	-13.6005	-41.5834	25.3554	18.1381	-55.6539	-5.71059
599	f	15	f_15	-6.74289	-5.03146	-3.69838	-10.9023	-14.8586	20.4295	4.52882	-36.4692	8.74616
601	f	15	f_15	2.62394	4.66359	6.97197	-3.82513	-23.7908	27.7503	21.1613	-35.0738	-9.86581
603	f	15	f_15	0.520265	1.8402	4.79346	-4.52882	-25.7466	28.2883	17.6761	-37.4927	-10.008
607	f	15	f_15	-5.18105	-4.01866	1.01848	-13.6168	-31.0455	21.9776	13.5704	-47.4896	-2.38594
608	f	15	f_15	-2.59619	-0.0843825	0.381119	-6.25403	-11.3792	25.56	6.54629	-25.5297	0
610	f	15	f_15	-3.49464	-2.05765	2.4742	-12.9528	-29.0017	21.9942	15.124	-56.5601	2.00955
623	f	15	f_15	0.850865	2.96244	2.15656	-1.04163	-12.875	25.6628	28.9264	-58.134	9.0085
624	f	15	f_15	-0.373014	1.25511	3.36646	-5.43204	-19.8407	24.1521	15.3616	-44.2559	2.96094
630	f	15	f_15	-1.32299	-0.613586	5.2274	-9.03948	-26.1942	25.0873	18.7681	-46.3972	1.78991
633	f	15	f_15	-1.24236	0.23807	0.958836	-4.2244	-10.7625	25.3462	19.2127	-38.1572	7.21426
638	f	15	f_15	0.343084	2.24574	1.38035	-1.18995	-3.70463	23.6501	13.2849	-27.8476	12.4582
645	f	15	f_15	-4.20429	-2.24913	-1.21371	-8.61029	-25.0169	20.1363	13.8775	-37.2664	-9.03948
652	f	15	f_15	2.84373	4.38527	5.81325	-1.24151	0.971022	26.6563	8.48894	-43.8309	15.6194
653	f	15	f_15	-2.05963	-0.997015	4.24464	-11.1524	-18.5631	25.3214	6.91123	-26.8544	-5.19443
656	f	15	f_15	-0.939191	0.550904	1.59797	-3.98066	-8.71746	26.8299	22.2035	-22.6713	8.01709
663	f	15	f_15	-0.339024	1.29643	2.12524	-4.1223	-8.42697	24.6638	6.41879	-28.0725	9.09028
665	f	15	f_15	-4.20745	-1.22821	-2.43912	-7.01088	-18.7413	20.4184	16.5348	-51.3402	9.46232
666	f	15	f_15	-1.28894	-0.339527	3.72887	-9.19149	-8.92399	22.8604	-5.87739	-28.369	6.42875
012	f	18	f_18	1.2267	2.3222	4.11983	-3.02338	-8.30346	25.6291	20.1363	-35.9097	6.73601
019	f	18	f_18	-6.08163	-3.32554	-2.06754	-12.8299	-36.0274	21.6327	3.96465	-59.8084	-17.7713
021	f	18	f_18	-2.38594	-1.02862	1.84167	-8.61565	-13.8407	25.0045	6.06179	-43.9456	13.1632
022	f	18	f_18	2.47721	5.16389	3.07285	1.69298	-1.74628	28.0312	27.0956	-45	13.0919
031	f	18	f_18	-3.8945	-1.18306	-1.89393	-6.63665	-19.7828	23.9408	25.4454	-43.8542	2.6542
032	f	18	f_18	-5.56347	-3.13221	-2.3777	-10.4218	-28.7676	24.308	16.6992	-48.3665	-2.1211
033	f	18	f_18	-1.3538	-0.790842	5.60743	-10.0279	-26.0079	28.4851	12.4396	-31.4948	-17.7839
041	f	18	f_18	-4.3014	-0.550904	2.19469	-13.7234	-28.5864	29.3947	2.56924	-38.8298	-16.3895
048	f	18	f_18	-9.49933	-7.85175	-2.60834	-19.1973	-41.8478	22.5107	2.74261	-49.8991	-29.6731
056	f	18	f_18	4.00305	6.49103	6.45516	0.700831	-14.7214	29.9032	29.9816	-35.1222	6.6613
060	f	18	f_18	-5.50097	-2.91975	-3.14041	-9.59741	-27.8973	21.1673	17.1985	-54.758	7.12502
064	f	18	f_18	-8.86186	-7.78906	-4.25688	-16.2014	-29.2307	19.4095	4.57392	-40.7994	-14.8586
066	f	18	f_18	-0.494245	-0.670656	2.70063	-5.98743	-13.3925	22.7824	9.38151	-34.7891	7.92074
068	f	18	f_18	-0.0804151	2.80348	4.36098	-5.97002	-13.8186	34.257	11.0035	-37.9167	4.8566
077	f	18	f_18	2.06671	2.37248	7.56945	-6.13968	-20.4495	27.466	12.8288	-39.2894	3.8568
079	f	18	f_18	-5.94352	-4.28048	-1.11943	-13.4877	-45.4696	21.5545	16.3482	-56.0235	-27.7185
081	f	18	f_18	-8.02406	-4.17832	-7.45493	-8.917	-24.7751	22.751	14.0362	-47.153	-1.86768
082	f	18	f_18	-3.92093	-3.19782	2.62394	-12.8776	-36.8699	23.7653	25.2011	-53.3035	-8.1301
083	f	18	f_18	-2.49989	0.190193	3.14196	-10.2131	-28.763	28.7918	20.2086	-43.2285	-4.76364
088	f	18	f_18	-6.29838	-3.63901	-2.77974	-12.5175	-22.0041	20.1989	20.4328	-57.0613	6.84277
090	f	18	f_18	-1.18711	0.138284	4.96974	-10.9077	-25.5709	27.6825	17.2815	-41.2277	-2.57336
092	f	18	f_18	-6.91723	-5.49608	-1.48787	-14.6168	-31.5398	23.334	20.3764	-61.5571	-8.30568
093	f	18	f_18	-9.34724	-8.07424	-3.94519	-18.2639	-36.4954	19.24	5.06942	-47.7263	-21.6444
095	f	18	f_18	1.10938	2.72143	8.31111	-8.9781	-23.7379	35.2702	10.6698	-47.5208	6.34019
097	f	18	f_18	-3.45792	0	-4.38553	-2.24574	-18.7923	24.7534	25.6652	-30.9638	-3.31778
100	f	18	f_18	-8.54074	-5.85088	-4.60729	-13.8981	-46.0051	22.4147	20.311	-64.4861	-30.1837
107	f	18	f_18	-6.07246	-3.71074	-0.470178	-15.141	-26.9657	26.8544	9.16235	-49.4749	3.75173
108	f	18	f_18	-4.21545	-2.87653	0.76762	-11.0295	-26.1568	24.2467	5.84726	-43.8309	-6.67447
118	f	18	f_18	-1.17659	1.37444	0.939191	-4.40656	-13.2147	24.7522	10.3048	-20.556	-4.80349
120	f	18	f_18	-3.76198	-0.288399	-0.131563	-9.06751	-22.4885	26.2666	18.4349	-40.3466	1.23198
123	f	18	f_18	-0.439499	0.518713	7.54233	-12.3063	-41.6335	26.7906	26.0856	-55.4915	-26.5651
124	f	18	f_18	-5.22395	-0.10204	-0.907166	-11.2338	-26.9061	29.5695	16.9661	-43.794	-4.94597
125	f	18	f_18	-3.98198	-1.7262	2.59302	-14.0622	-25.8112	26.7173	12.2648	-45.3745	2.23117
127	f	18	f_18	0.846883	3.74764	6.89495	-6.38096	-25.9355	32.2488	16.6635	-46.8882	3.01279
128	f	18	f_18	-2.27438	1.05558	-1.39209	-3.50949	-33.8603	24.4613	26.3283	-46.3972	-14.9314
130	f	18	f_18	-0.846855	0.17643	6.1198	-11.4176	-18.3722	27.8123	10.112	-21.8014	-9.34467
131	f	18	f_18	-7.8874	-6.35611	-3.42718	-15.0111	-25.6502	18.7258	5.90614	-42.6863	-1.15733
132	f	18	f_18	0.436153	2.9953	1.66511	-1.37092	-20.4623	25.9449	26.2502	-36.3175	7.46057
133	f	18	f_18	-6.49829	-4.70611	-2.8928	-10.9422	-34.3354	21.4477	23.3691	-46.6366	-11.853
134	f	18	f_18	-4.8076	-2.88066	-4.35883	-5.43176	-18.0989	20.6106	15.4885	-37.2079	8.79054
137	f	18	f_18	2.32302	3.80839	8.47252	-5.48756	-9.88799	29.5388	7.55634	-25.292	2.25457
138	f	18	f_18	-7.61757	-5.44033	-4.41805	-12.6251	-13.815	20.556	7.5684	-38.6598	-0.447614
141	f	18	f_18	-3.98997	-1.74451	-0.289736	-8.70408	-33.3475	26.7819	22.7144	-45.9094	-5.52754
142	f	18	f_18	-3.90142	-1.96478	-0.865865	-7.88891	-27.4257	23.5576	21.8664	-47.411	1.82797
143	f	18	f_18	2.72266	4.00589	4.42519	0.602186	-18.1261	24.3193	35.1589	-30.5792	-4.04958
148	f	18	f_18	-9.53696	-8.47319	-3.3705	-18.6268	-31.4428	19.8469	2.93567	-42.0793	-11.0035
151	f	18	f_18	-6.08174	-5.0437	1.20139	-15.8409	-39.8315	23.9331	16.001	-47.9649	-26.5651
152	f	18	f_18	-5.58108	-3.01279	-2.01983	-11.4573	-22.4569	21.2168	14.0362	-40.2364	-4.70785
155	f	18	f_18	1.62443	3.06247	7.13358	-5.29648	-17.0342	30.1324	18.9806	-37.3667	5.48359
156	f	18	f_18	-2.42598	-0.954841	1.47568	-8.82974	-29.5115	23.0493	17.8787	-43.9456	-7.49586
157	f	18	f_18	3.60442	5.81336	7.08032	-0.94228	-27.1423	29.3832	33.4194	-46.2018	-5.19443
158	f	18	f_18	2.38437	2.21451	11.853	-11.2745	-26.0245	30.229	8.1301	-46.7184	-0.493917
160	f	18	f_18	-10.5554	-9.44561	-6.62403	-15.7202	-30.7627	18.5989	1.61354	-41.9552	-9.05789
164	f	18	f_18	-6.23686	-4.75953	-0.495748	-13.8765	-34.5085	23.0148	11.8301	-45.3951	-24.7751
165	f	18	f_18	-4.92153	-2.29279	-0.0771141	-12.1429	-16.3678	23.6294	9.71325	-39.6107	4.03771
167	f	18	f_18	-7.19148	-5.12179	-1.3004	-15.9594	-36.3666	24.3285	6.68386	-54.6888	-8.67317
201	f	18	f_18	-0.236432	1.08776	3.435	-5.15283	-24.4668	23.0533	19.3485	-37.0425	-4.13467
218	f	18	f_18	-8.01653	-7.51108	-0.952574	-17.952	-33.7669	22.2873	0.341042	-50.5872	-8.93957
245	f	18	f_18	-5.88269	-3.46086	-2.77785	-10.4018	-32.6609	21.3615	11.3864	-41.5222	-14.0362
250	f	18	f_18	-9.2824	-7.0757	-2.89699	-20.5302	-45.3	19.1666	14.8586	-67.2176	-31.866
255	f	18	f_18	-0.081098	1.77642	2.90592	-3.8445	-21.2092	25.3897	16.6678	-33.5697	-3.14496
264	f	18	f_18	2.47219	3.84183	8.99202	-6.5198	-13.0652	28.5332	25.8329	-31.6075	3.87126
269	f	18	f_18	-7.82135	-5.63532	-2.75388	-13.6713	-27.5858	20.8192	9.61457	-44.3563	-3.25195
275	f	18	f_18	-1.1124	1.22388	3.09769	-7.12502	-18.3511	28.2937	11.5425	-30.9638	-1.20605
277	f	18	f_18	1.5666	3.84839	6.72652	-4.99725	-25.1148	29.7449	24.1791	-42.7605	-2.31372
283	f	18	f_18	-3.86699	-2.36325	2.90191	-12.8313	-29.9435	25.9423	13.2079	-55.7131	3.15484
294	f	18	f_18	-0.95088	1.73134	3.60175	-7.26508	-21.2894	25.1305	20.5109	-33.0239	-3.07746
299	f	18	f_18	-0.987051	1.82134	2.884	-6.09862	-15.701	27.6278	10.6457	-31.9081	2.57915
301	f	18	f_18	-4.5523	-0.968431	-0.269308	-11.4588	-36.9988	27.3334	23.0026	-56.6015	-11.0409
304	f	18	f_18	3.9041	5.47737	8.16064	-1.32605	-17.5134	29.8121	24.2459	-43.3634	5.92062
306	f	18	f_18	-0.941119	1.00669	1.41692	-4.20536	-13.7515	23.7804	11.3953	-31.293	1.69716
322	f	18	f_18	-3.36165	-0.150251	-0.733666	-7.53173	-23.1986	23.0666	18.2085	-47.7702	-0.603091
326	f	18	f_18	1.3079	3.66722	6.07528	-4.72168	-27.436	30.7802	21.7211	-38.1572	-11.9151
329	f	18	f_18	-4.28412	-3.12036	1.98762	-11.7934	-8.82974	23.9625	-0.98776	-29.8355	2.90382
338	f	18	f_18	-6.99598	-3.59978	-5.68886	-8.917	-20.556	22.72	8.24071	-41.9872	-1.86768
339	f	18	f_18	-8.46096	-6.01667	-3.16812	-15.4842	-25.1735	23.6764	11.1649	-40.6013	-2.41103
348	f	18	f_18	3.259	4.42429	1.90696	4.95545	0.930045	24.131	16.6012	-13.7223	6.67989
349	f	18	f_18	3.52145	5.422	7.37377	-1.4321	-25.5815	31.3329	28.9183	-46.6	1.13442
350	f	18	f_18	-2.19269	0.679571	0.387128	-5.40379	-16.2849	30.8733	15.0543	-45.8069	10.4915
352	f	18	f_18	0.61482	1.91786	6.48307	-6.87726	-6.18862	27.3052	-2.16926	-31.6075	7.00127
363	f	18	f_18	-6.76977	-6.04005	-0.141646	-16.6388	-31.7453	21.7219	2.43665	-54.8814	3.81407
365	f	18	f_18	4.22946	6.00901	10.0224	-3.19163	-16.5044	34.6558	25.2276	-39.7376	6.99193
370	f	18	f_18	3.48579	5.92777	9.37903	-4.30344	-23.0583	33.6298	18.6819	-45.4007	6.66666
377	f	18	f_18	2.06857	4.74835	5.90858	-3.00293	-14.3227	28.7398	12.8628	-27.4891	2.04541
380	f	18	f_18	-1.02939	0.995936	2.1783	-5.15356	-13.9763	24.4737	21.0979	-41.0091	10.229
387	f	18	f_18	-2.64572	0.40384	0.879323	-8.14501	-19.3232	21.2732	-1.10171	-37.4054	-1.33222
391	f	18	f_18	-0.544063	1.35083	4.25209	-7.4009	-14.712	27.2613	20.2036	-32.4712	1.1233
393	f	18	f_18	-4.62415	-0.35682	-4.27199	-5.17493	-11.6989	23.0887	18.4349	-38.0272	9.46232
401	f	18	f_18	1.08092	4.05355	7.26461	-7.69338	-24.6955	32.6046	14.4703	-55.2348	15.7512
402	f	18	f_18	-0.776844	2.80921	2.2605	-5.68036	-11.7456	30.0913	16.5258	-26.5651	2.08257
403	f	18	f_18	1.81231	3.46687	7.92693	-6.42752	-26.6989	28.8293	12.6391	-34.1597	-18.4349
416	f	18	f_18	-5.929	-3.29031	-0.541788	-13.2353	-35.3948	24.8265	13.6713	-49.2892	-15.7512
418	f	18	f_18	-3.97301	-1.67432	2.19022	-12.036	-22.182	23.6294	3.93478	-34.6242	-4.27584
426	f	18	f_18	-1.89903	0.13631	2.12826	-7.62491	-14.7924	22.8737	-3.86546	-36.5014	5.66729
431	f	18	f_18	0.163235	1.8962	3.02794	-3.56464	-22.7334	23.8338	27.9892	-40.7108	-0.61606
453	f	18	f_18	-1.91609	0.0496928	0.789741	-5.64176	-20.3616	26.5138	24.7494	-50.3322	4.53777
463	f	18	f_18	-2.07181	0.32344	0.180175	-5.67239	-22.4161	22.7323	28.5065	-45.8551	1.21888
466	f	18	f_18	-2.17075	-1.06865	2.34011	-8.18193	-25.4633	22.7965	21.8014	-43.2938	2.08257
470	f	18	f_18	-1.66028	-1.72699	7.55776	-14.6538	-39.2666	25.8577	1.48787	-57.6334	-24.0202
472	f	18	f_18	-5.2222	-4.83353	1.39072	-14.1444	-30.0464	24.5196	8.03166	-40.1148	-8.1301
486	f	18	f_18	2.47166	4.25625	5.59015	-2.42991	-21.2002	25.7166	18.1131	-35.7355	-3.44739
487	f	18	f_18	-2.2026	-0.416521	3.01279	-9.5396	-21.5186	26.7027	18.1992	-42.1729	5.07961
490	f	18	f_18	-0.922018	2.17868	2.78201	-5.85601	-18.4349	30.6548	32.8163	-38.3675	4.23639
495	f	18	f_18	-11.0035	-9.0503	-5.01431	-19.2722	-42.0097	22.062	9.91865	-55.2787	-11.8421
498	f	18	f_18	-6.92905	-5.68189	-3.16194	-12.8356	-14.7968	19.9925	16.4222	-61.9755	9.01932
499	f	18	f_18	-0.453084	1.38992	0.768556	-2.20645	-4.34612	22.1502	17.4748	-21.7099	9.59313
500	f	18	f_18	-10.7843	-7.96457	-7.77764	-15.1928	-25.9588	18.4349	2.4742	-51.6135	1.88819
504	f	18	f_18	-6.92203	-6.95183	0.914564	-18.8417	-29.1384	20.0081	-3.54868	-43.5461	-0.784825
514	f	18	f_18	-6.81016	-5.23177	-1.58606	-14.9314	-26.0591	19.9915	4.36828	-39.5962	-12.2883
518	f	18	f_18	-3.49793	-0.789276	-2.42048	-4.91462	-12.1715	26.1881	18.6819	-39.4174	6.96347
519	f	18	f_18	3.15824	4.92095	6.69751	-2.45085	-1.82797	29.3869	21.6951	-61.3139	16.4675
520	f	18	f_18	-3.79446	-1.80242	1.885	-11.5623	-32.0054	26.5651	15.8953	-37.8445	-17.0378
521	f	18	f_18	-0.596809	1.72122	1.45524	-3.68818	-17.1659	24.5588	18.321	-32.2109	2.51688
523	f	18	f_18	1.24799	3.75406	4.47369	-3.12213	-6.72335	29.3461	10.568	-20.1363	6.78897
537	f	18	f_18	-6.70984	-5.7805	-3.05383	-12.0875	-26.8869	16.46	12.0426	-43.078	0
547	f	18	f_18	9.33615	13.1092	11.1221	6.88691	14.2811	37.6124	38.7966	-31.1593	24.8572
551	f	18	f_18	-2.12261	-0.3345	2.023	-7.92326	-18.773	22.185	15.124	-29.7449	-0.68206
552	f	18	f_18	2.32153	5.07856	5.85397	-1.32071	-7.59464	30.4342	13.4355	-20.1363	3.05288
558	f	18	f_18	-7.90827	-4.7678	-4.63725	-12.9488	-24.7311	20.6485	10.0806	-45.3845	-0.629599
578	f	18	f_18	-5.20172	-3.99422	0.0652571	-13.56	-30.2032	22.6585	-0.895174	-51.0725	0
580	f	18	f_18	-2.85252	0.622756	1.9772	-10.042	-22.2035	27.6116	11.2393	-36.4041	-4.12759
585	f	18	f_18	1.83731	4.07538	6.76843	-5.38931	-11.1818	27.4567	23.6821	-55.561	16.1892
589	f	18	f_18	2.11257	4.05283	6.42969	-3.53229	-24.6028	31.4711	26.9166	-48.8607	0
590	f	18	f_18	-4.40809	-2.13005	0.548925	-11.5822	-27.1619	24.5295	15.838	-46.1344	3.11084
591	f	18	f_18	-2.50461	-1.17839	3.04057	-10.1503	-22.9887	26.0915	11.2225	-37.136	-3.61388
593	f	18	f_18	-2.22433	-1.36603	1.69065	-7.12502	-24.7905	27.486	15.2244	-39.4101	-1.606
595	f	18	f_18	-11.4453	-9.57599	-4.56037	-21.4183	-49.4672	18.9738	11.1292	-74.3205	-15.5928
599	f	18	f_18	-5.98437	-4.29664	-3.52834	-9.16235	-12.9774	21.4052	9.335	-47.5208	9.18392
601	f	18	f_18	5.04689	6.93555	10.7873	-2.86241	-24.1736	32.2213	23.035	-35.0316	-7.92693
603	f	18	f_18	-1.08729	0.444489	2.81781	-5.7514	-29.0323	27.5777	17.9959	-37.716	-4.20536
607	f	18	f_18	-3.40012	-2.47508	3.50499	-12.4678	-26.9027	24.9326	14.9951	-42.9362	2.60256
608	f	18	f_18	-4.77035	-1.70682	-1.52199	-9.3037	-12.0223	25.7139	-2.27546	-23.7284	-2.74809
610	f	18	f_18	-5.71454	-4.31514	0.312747	-15.902	-35.9807	20.2903	13.1632	-57.5635	0.734521
623	f	18	f_18	4.19391	6.0479	5.84283	2.12794	-10.4237	27.8476	30.2564	-55.3048	8.84926
624	f	18	f_18	1.05003	3.26619	4.10613	-3.21323	-27.6721	25.7943	23.6875	-48.9909	4.08562
630	f	18	f_18	0.813806	1.64071	7.18663	-7.60083	-32.2344	27.9762	19.2761	-49.1276	4.26789
633	f	18	f_18	-0.95088	0.784825	2.93044	-6.30906	-18.2703	27.1761	21.6055	-46.4879	4.26789
638	f	18	f_18	-8.68525	-6.59642	-8.17657	-9.47918	-9.13885	15.4897	-7.25319	-23.7136	4.64797
645	f	18	f_18	3.67259	5.34989	6.89324	-0.375705	-17.549	26.069	25.594	-25.1374	-7.12502
652	f	18	f_18	-2.3736	-0.752528	1.8057	-8.25944	-13.4355	23.411	6.76617	-48.3665	4.76364
653	f	18	f_18	-4.02199	-2.53439	3.05922	-14.2742	-36.3268	24.7679	12.1792	-52.2143	-9.32359
656	f	18	f_18	0.161852	2.05374	2.53488	-2.65069	-12.7244	28.0456	24.444	-36.9643	11.3099
663	f	18	f_18	-7.44766	-5.41623	-4.52039	-12.1564	-20.4623	19.9831	2.61955	-36.7142	8.90172
665	f	18	f_18	-7.25028	-4.37897	-4.05721	-12.1734	-26.4474	21.4196	14.25	-45.9094	-0.561705
666	f	18	f_18	-1.82151	-0.43848	3.51027	-10.0851	-11.7351	23.7295	-1.56222	-29.6045	3.36646
002	m	12	m_12	-0.939191	0.954841	2.75778	-5.76789	-16.0323	23.0513	15.9454	-32.4712	-0.590657
005	m	12	m_12	-3.59293	-2.03702	3.69838	-14.7604	-41.7191	25.8305	10.8139	-57.8477	-5.85601
006	m	12	m_12	-1.86838	0.0790286	-0.328653	-4.06337	-13.2633	24.6816	23.1986	-43.9191	12.4582
010	m	12	m_12	-3.33666	-2.18324	0.492855	-8.77274	-38.0789	16.3999	32.0926	-50.0291	-11.3099
011	m	12	m_12	-1.3849	0.434599	5.38535	-11.1904	-30.9638	28.6464	19.204	-61.0908	6.34019
014	m	12	m_12	-1.6523	-1.97706	6.78897	-12.4751	-39.2894	23.6052	10.6197	-51.953	-14.9314
015	m	12	m_12	-1.57836	-2.08257	7.01815	-14.546	-26.1468	24.7423	-1.19349	-51.7098	2.64255
016	m	12	m_12	-7.67526	-5.48097	-4.41374	-11.9083	-24.6085	22.7215	19.0751	-35.9807	-6.88172
023	m	12	m_12	3.66258	4.56279	7.90716	-1.86565	-1.64834	27.8188	1.59114	-18.4349	11.4493
034	m	12	m_12	-7.12502	-5.6805	-2.78141	-12.4518	-15.0543	24.3045	17.0378	-35.7274	1.30195
045	m	12	m_12	-5.45836	-5.62124	4.24041	-18.4809	-44.7062	24.9515	5.41187	-57.4825	-19.8852
054	m	12	m_12	-9.0169	-8.73209	-0.753848	-21.8014	-43.7455	20.245	10.1247	-58.5704	-19.359
059	m	12	m_12	-1.42744	1.05054	3.60533	-7.14138	-19.1481	25.9423	17.4592	-43.2101	8.74616
071	m	12	m_12	1.00601	2.3601	5.55167	-4.81355	-16.6992	26.2883	27.8476	-45	3.81407
072	m	12	m_12	-6.91771	-4.15736	-0.279945	-15.8252	-25.4633	25.8505	11.0702	-35.6952	-5.2739
076	m	12	m_12	4.08562	4.6063	9.27546	-2.53676	-19.9831	27.7951	22.6199	-40.9555	1.68468
078	m	12	m_12	-7.53463	-7.83996	1.4967	-20.908	-31.8796	23.8343	4.02826	-61.8763	7.81529
084	m	12	m_12	-8.40761	-6.59918	-4.56323	-13.3289	-35.6553	18.8046	26.8619	-47.0826	-12.9946
085	m	12	m_12	5.60826	7.67448	6.67648	4.00417	-2.89127	27.4744	27.0506	-25.9744	13.134
086	m	12	m_12	-7.35737	-6.38037	1.13442	-17.4748	-30.1414	23.1986	14.3814	-42.5104	-6.58194
098	m	12	m_12	-1.4688	-0.258087	5.15208	-12.3625	-28.0725	24.7122	7.25319	-49.2892	4.51399
105	m	12	m_12	1.98762	2.0184	9.50614	-7.08517	-25.4841	29.7449	30.3432	-51.8428	4.53777
110	m	12	m_12	-4.03961	-2.40597	-4.05674	-4.01418	-4.39871	17.9214	13.3925	-36.8699	12.5288
111	m	12	m_12	0.836931	2.03279	6.94985	-7.89709	-30.2564	27.4817	11.9969	-45.7639	-13.1726
112	m	12	m_12	-2.1183	-1.91786	7.48595	-15.7733	-29.1099	27.2401	17.1027	-44.3415	-7.76517
166	m	12	m_12	-2.08798	-1.41442	5.83949	-12.5473	-34.3302	28.3834	16.0817	-55.1755	-11.3099
169	m	12	m_12	-5.71059	-3.81407	0.545658	-14.5002	-41.0698	24.2492	22.249	-64.8552	-14.3227
170	m	12	m_12	-6.74558	-5.49816	0.308869	-15.756	-30.8609	25.4337	23.2946	-55.008	1.21888
172	m	12	m_12	-5.52997	-5.28198	4.76364	-18.7014	-40.7026	27.2269	16.0323	-58.7816	-14.7968
173	m	12	m_12	3.15848	4.90684	5.51031	0	-0.525635	25.8724	23.9625	-20.9245	9.09028
197	m	12	m_12	-7.57031	-3.94132	-1.74531	-15.501	-25.3777	26.2287	10.1755	-52.6507	1.16914
198	m	12	m_12	-4.60122	-3.56892	0.784825	-13.3571	-41.4965	21.8491	29.5115	-61.294	-7.85331
202	m	12	m_12	-1.26225	-0.223811	6.74917	-11.8772	-18.4349	28.3173	11.1649	-41.7603	-1.14576
204	m	12	m_12	-4.10554	-4.36441	1.66247	-13.2269	-25.3462	21.6191	9.63754	-40.7321	-7.12502
205	m	12	m_12	-9.6343	-7.51569	-2.87677	-19.7989	-33.3263	22.074	17.8189	-55.0975	-6.63251
207	m	12	m_12	-0.623724	1.62421	3.71529	-7.07034	-17.4299	25.7179	19.1481	-44.1697	7.81529
211	m	12	m_12	-1.39294	-0.40491	3.60565	-7.58183	-24.5196	25.0604	21.5571	-35.8698	-5.82634
214	m	12	m_12	1.3079	2.96362	3.98037	-2.30288	-29.5966	24.7093	33.2317	-44.5692	-4.92711
222	m	12	m_12	-4.57929	-3.92361	0	-10.9948	-37.1847	20.3422	16.1134	-55.8139	-14.3003
229	m	12	m_12	-4.01094	-1.34539	0.106498	-9.62943	-29.1288	23.5371	22.2703	-38.9115	-7.12502
239	m	12	m_12	2.72631	3.69959	8.97757	-5.91965	-30.4857	28.4127	23.9625	-50.5826	0
241	m	12	m_12	2.81663	4.15685	7.72552	-4.31302	-18.7258	27.2647	13.2405	-51.3402	7.30576
252	m	12	m_12	-3.71988	-2.05045	1.00685	-10.3427	-30.0524	22.1184	12.1715	-45.3649	-1.84761
253	m	12	m_12	-0.324068	3.4659	1.75229	-3.32924	-4.39871	31.7316	25.3129	-34.0459	9.16235
263	m	12	m_12	-2.59302	0.0825587	-1.96226	-3.43363	-20.2036	24.121	22.4794	-37.1467	3.87852
265	m	12	m_12	-4.94382	-1.8252	-2.80512	-7.97677	-20.6182	24.1394	17.0079	-41.9059	-2.77022
268	m	12	m_12	-2.93567	-2.5799	2.70951	-11.045	-32.5119	26.5651	20.7541	-65.9427	-1.7357
278	m	12	m_12	-2.38028	-0.789148	3.30413	-10.008	-24.4867	21.5713	15.2551	-35.8377	-8.47114
279	m	12	m_12	-0.0680472	3.71128	7.47733	-10.026	-16.3895	35.4333	8.1301	-43.7546	7.90716
281	m	12	m_12	-6.58609	-4.26021	-3.65222	-10.6276	-34.5484	20.2826	27.4397	-49.1665	-3.30187
282	m	12	m_12	4.43355	6.44056	8.99379	-1.27303	-7.90716	30.1457	19.0256	-17.1456	2.663
285	m	12	m_12	-5.63945	-2.49426	-0.465809	-12.5739	-22.8906	25.962	14.2068	-48.0941	1.04163
286	m	12	m_12	-0.293822	0.778898	4.7851	-6.91629	-20.1363	26.0254	16.3558	-35.6279	-0.954841
289	m	12	m_12	-7.24267	-5.10832	-5.40544	-9.9351	-33.4078	15.1343	18.6418	-47.3859	-14.0362
293	m	12	m_12	-9.30566	-8.29975	-4.97743	-15.6422	-35.8033	16.8281	8.25944	-48.9182	-10.4915
295	m	12	m_12	-8.72728	-8.46362	-1.2049	-18.3465	-40.4712	22.3532	-0.939191	-50.1944	-23.1986
296	m	12	m_12	-5.4798	-5.33669	2.14376	-15.8503	-50.4539	20.0743	27.9795	-68.0704	-28.4742
298	m	12	m_12	-1.88754	-1.31294	3.02338	-8.74616	-18.4349	23.4047	19.3164	-52.4716	10.204
303	m	12	m_12	-4.07181	-3.22136	-1.22124	-8.02138	-7.26695	20.6775	2.04541	-37.2348	10.8641
320	m	12	m_12	-11.502	-9.68309	-7.15403	-16.9519	-47.0772	19.8972	17.9279	-63.6717	-3.81407
323	m	12	m_12	-0.470178	1.69601	3.04478	-4.77602	-12.8882	27.0611	19.0412	-33.6901	2.3533
324	m	12	m_12	0.348935	1.44615	6.97564	-6.76859	-38.601	33.2195	29.3318	-57.9381	-3.69139
331	m	12	m_12	-5.47271	-3.83644	0.400663	-13.0919	-31.5348	23.8801	15.208	-39.8056	-23.2946
333	m	12	m_12	6.17708	7.71806	14.0087	-3.73763	-7.18054	37.7724	20.6182	-43.4089	11.9207
334	m	12	m_12	-5.84027	-4.85082	-1.2966	-12.1061	-29.2914	21.6636	14.5966	-44.3415	-18.2171
354	m	12	m_12	-9.00289	-5.83184	-6.22583	-12.5576	-25.1148	21.2864	12.5288	-45	-1.63658
379	m	12	m_12	-5.12068	-3.688	1.3822	-14.2716	-32.861	22.7297	16.2202	-46.5911	-18.2459
398	m	12	m_12	-6.86784	-6.41084	-3.4874	-11.3099	-30.5792	16.7712	7.43141	-56.3099	-4.08562
406	m	12	m_12	3.77891	5.02976	9.66867	-3.08967	-6.59674	31.1802	11.9969	-25.3462	6.34019
407	m	12	m_12	-1.22583	0	5.04644	-10.4478	-32.0926	26.2814	16.3895	-68.7495	-1.27303
410	m	12	m_12	-2.33895	-0.97932	1.75203	-8.38325	-22.5333	23.2574	15.124	-50.4774	0.939191
420	m	12	m_12	-2.84947	-1.84102	4.37558	-12.315	-26.131	26.6757	30.5792	-38.7742	-3.81407
421	m	12	m_12	1.99938	3.47942	9.73423	-7.09061	-20.7142	32.1353	16.5258	-43.8065	1.63658
427	m	12	m_12	-2.11635	-1.18731	4.68044	-11.1649	-32.0054	25.9506	22.5741	-40.8818	-17.7839
428	m	12	m_12	0.0628243	0.655196	5.2538	-6.87174	-24.1932	24.13	12.1622	-37.9265	-1.87788
429	m	12	m_12	-4.95845	-2.35652	0.43323	-12.9826	-31.8908	24.6098	15.141	-47.7792	-2.7927
434	m	12	m_12	-4.47548	-2.60615	1.22838	-12.8115	-23.4986	23.1041	10.008	-56.9293	2.68378
435	m	12	m_12	1.93755	3.73718	8.46242	-6.2446	-10.3663	29.7703	19.4703	-40.9144	11.9442
436	m	12	m_12	-1.30525	-0.502582	4.19767	-8.03944	-31.4768	25.5218	33.6901	-47.8913	-8.91493
437	m	12	m_12	-1.13667	2.76878	0	-2.66713	-24.0202	29.1923	36.4913	-45	0
439	m	12	m_12	-1.20605	2.03908	1.22466	-4.21772	-15.3955	28.5596	17.9691	-32.7843	0
441	m	12	m_12	-1.57862	0.259647	5.11937	-9.4357	-28.6413	30.2113	11.8099	-32.0674	-22.0113
442	m	12	m_12	-4.13683	-2.42991	-0.306392	-9.53323	-7.64041	24.7416	20.8978	-27.4076	3.12213
443	m	12	m_12	6.96147	8.1301	14.8437	-3.66518	-17.5256	32.9158	29.0546	-38.8845	1.27303
446	m	12	m_12	-7.50196	-5.62941	-0.695303	-16.017	-34.7559	28.3579	26.5651	-54.7436	-9.95063
456	m	12	m_12	-4.42583	-3.04132	0.992649	-13.2537	-45.674	24.6417	14.0362	-66.8014	-16.5044
457	m	12	m_12	-7.73196	-5.28861	-3.62739	-13.2048	-24.0442	22.8065	13.134	-34.2157	-7.25319
460	m	12	m_12	-6.18439	-3.38569	-4.03044	-9.02573	-29.8271	18.9876	20.2249	-55.9541	-6.84277
467	m	12	m_12	-3.03099	-1.51274	1.55965	-10.1478	-3.09406	23.5926	12.6526	-43.3634	13.0693
469	m	12	m_12	-1.44914	-0.303685	2.96362	-6.73163	-18.4349	26.1139	17.0079	-37.9716	0
476	m	12	m_12	-2.23981	-1.55965	3.34116	-9.30553	-15.9958	22.4739	10.905	-36.0274	3.40644
494	m	12	m_12	-4.79049	-4.41016	3.7983	-14.8068	-35.6045	26.5651	10.0493	-72.646	-8.61565
503	m	12	m_12	0	1.02915	5.27225	-6.78244	-25.3462	28.6603	22.249	-44.4838	0.98776
505	m	12	m_12	-1.02075	0.441861	5.20444	-9.365	-23.1428	27.3355	9.54453	-34.3803	-11.8024
506	m	12	m_12	-2.16207	0.639435	0.368457	-5.53938	-8.21278	23.7268	11.0295	-34.3803	11.4966
508	m	12	m_12	-2.09375	-1.00509	4.15212	-11.048	-28.9092	24.3652	18.6495	-49.2364	-10.7843
509	m	12	m_12	1.33963	3.98066	7.09714	-6.1155	-24.8057	32.9466	20.4973	-48.0128	4.39871
522	m	12	m_12	1.04289	1.82459	5.96449	-5.4708	-22.3801	26.4889	19.3845	-35.2176	-1.1233
524	m	12	m_12	-5.32233	-3.92271	0.90938	-14.1929	-33.3212	24.4602	18.4349	-51.1155	-8.82038
525	m	12	m_12	-8.70801	-7.07101	-4.15736	-14.6764	-31.8274	20.1707	16.1443	-59.9314	3.17983
526	m	12	m_12	-2.39559	-1.02804	4.10332	-12.8307	-25.3777	24.4602	20.3764	-65.7723	2.86241
530	m	12	m_12	-5.79653	-3.75339	-0.444144	-13.1937	-36.0274	24.2703	31.0875	-72.4744	-2.663
545	m	12	m_12	-1.53777	-0.872015	5.9665	-11.1738	-29.526	27.7397	9.5601	-37.8157	-14.6209
560	m	12	m_12	-4.72953	-4.63117	6.55016	-19.2541	-44.4327	27.4428	22.225	-61.004	-16.8868
582	m	12	m_12	-0.233145	1.5518	3.31778	-4.77464	-21.1247	23.6566	31.6864	-40.8404	0
586	m	12	m_12	2.60933	4.8483	8.29714	-4.76364	-19.7468	27.7766	23.1208	-32.8687	0
588	m	12	m_12	0	2.33365	3.83227	-4.79203	-24.8094	31.3685	31.7014	-47.8624	-5.87739
602	m	12	m_12	-0.940218	-0.580926	7.09956	-13.134	-30.6507	27.3777	26.9061	-54.2239	3.87852
611	m	12	m_12	-2.16108	-0.383671	0.558058	-5.91495	-20.556	23.1986	9.09028	-38.6598	-1.19349
613	m	12	m_12	-0.976538	0.125373	3.47992	-6.63818	-24.3864	24.1455	27.0721	-48.3665	2.663
616	m	12	m_12	0.332467	1.28444	7.53102	-9.21103	-23.4047	30.7077	10.7389	-36.0274	-8.36589
620	m	12	m_12	-1.55048	-0.603091	6.94953	-14.2923	-34.1956	25.8087	27.8015	-47.5448	-9.72758
622	m	12	m_12	-3.35552	-2.51767	-1.50744	-5.87096	-14.723	17.7181	14.7968	-35.3401	2.09525
631	m	12	m_12	-6.81937	-6.08182	1.0675	-18.3938	-15.7808	22.8268	15.2126	-60.0685	5.47737
635	m	12	m_12	-5.93086	-4.65551	-0.70298	-13.2335	-27.1124	18.9663	3.42387	-52.125	-0.753848
641	m	12	m_12	-1.35747	0.652915	3.37353	-7.41149	-27.9671	28.0609	23.8187	-42.553	-4.39871
642	m	12	m_12	-7.16606	-4.03044	-6.32796	-8.40891	-34.1956	18.2663	30.3987	-70.0169	1.97493
648	m	12	m_12	-0.705867	0.740562	5.64588	-8.1301	-20.7723	28.3008	17.8787	-43.7636	9.9638
649	m	12	m_12	2.58761	4.32228	7.90046	-4.63546	-16.3587	29.0672	18.4349	-31.3832	1.13442
651	m	12	m_12	-5.43449	-5.49509	3.99091	-16.8662	-41.7357	29.2299	30.5792	-53.1301	-27.7585
002	m	15	m_15	0.334277	2.43498	1.41442	-1.08092	-10.2441	23.245	15.9454	-29.6499	3.96465
005	m	15	m_15	-0.870249	1.18293	6.09821	-10.8987	-32.2756	29.1929	12.5288	-49.0856	0
006	m	15	m_15	1.49563	3.38739	4.18164	-1.84221	-10.1866	29.9667	21.8014	-37.0565	10.0493
010	m	15	m_15	0.607085	1.39506	5.86597	-6.6574	-24.6051	23.6942	22.6199	-40.1009	-1.14576
011	m	15	m_15	-0.294577	1.46	8.2714	-12.1913	-33.6901	31.3287	10.3048	-61.1134	2.2026
014	m	15	m_15	-1.63658	-1.79224	5.46786	-10.6197	-28.2174	23.2901	0.6662	-35.3313	-20.6299
015	m	15	m_15	1.6977	1.55257	11.3815	-12.5674	-22.249	28.0245	-3.40644	-48.9909	11.7683
016	m	15	m_15	-0.270261	2.5448	3.17306	-4.52585	-26.1543	30.3791	18.2629	-40.8404	-4.31603
023	m	15	m_15	5.2739	7.13393	8.3856	1.40403	-3.57633	30.2686	17.7004	-28.8427	14.1622
034	m	15	m_15	-5.62074	-3.264	-2.14759	-9.69215	-20.016	27.5672	19.3348	-41.9872	2.14759
045	m	15	m_15	-1.75468	-1.31022	7.78432	-14.8845	-40.3141	29.0383	5.82634	-50.9645	-14.3814
054	m	15	m_15	-2.04002	-0.447614	4.81484	-12.611	-36.2538	28.0272	17.5256	-54.8658	-1.54816
059	m	15	m_15	-2.35868	0.227664	3.23294	-9.03948	-18.6767	26.4023	6.45882	-46.6366	3.77228
071	m	15	m_15	0.868051	1.55015	7.84568	-7.6668	-19.29	28.5372	16.1573	-46.6366	3.21548
072	m	15	m_15	-4.22012	-3.61236	4.3907	-16.8011	-28.3834	24.5591	1.28733	-42.546	0
076	m	15	m_15	-4.09156	-2.66743	1.63234	-11.3468	-35.8112	23.3643	3.57633	-52.9696	0
078	m	15	m_15	-7.53129	-7.31051	1.31691	-20.647	-35.9421	23.9021	5.33216	-65.2249	7.96961
084	m	15	m_15	-2.01379	0.375705	2.82529	-7.68672	-26.0418	27.7046	25.0169	-35.0594	-5.52754
085	m	15	m_15	-0.717156	1.77532	0.921921	-3.22452	-14.3493	22.6047	19.7672	-30.4655	6.54629
086	m	15	m_15	-7.74953	-6.57803	1.19039	-19.829	-37.9211	25.9308	6.93435	-53.9726	-14.6209
098	m	15	m_15	5.14722	6.46812	12.7929	-5.19443	-16.336	31.413	14.5345	-37.0928	-2.29061
105	m	15	m_15	-0.66534	0.170269	5.21744	-8.71975	-27.3499	27.9686	15.4612	-44.3969	2.93567
110	m	15	m_15	-1.77084	-0.207092	1.08297	-5.44694	-4.02826	23.4534	10.5518	-35.4171	12.7787
111	m	15	m_15	-1.20139	1.4898	3.14972	-7.21803	-28.3834	29.6357	13.3925	-37.0107	-16.9661
112	m	15	m_15	-0.299036	0.408762	11.4914	-15.7247	-34.528	32.5394	11.6115	-40.3645	-28.3008
166	m	15	m_15	3.66953	4.6859	12.8647	-7.14305	-32.8404	35.1831	21.7054	-42.7543	-21.1048
169	m	15	m_15	3.51247	4.75672	12.7083	-8.45724	-31.1486	35.1	16.2324	-57.0508	-1.02303
170	m	15	m_15	-2.74693	-0.595039	2.84947	-9.72758	-23.6821	30.8629	23.4481	-39.5362	2.24574
172	m	15	m_15	-5.36386	-4.38711	4.33903	-18.2489	-34.2035	27.4928	13.3392	-49.9697	-10.4599
173	m	15	m_15	2.98214	5.41187	4.65993	0.753848	-4.8884	26.4851	21.0375	-24.3625	6.34019
197	m	15	m_15	1.49039	3.75418	10.3984	-9.39245	-18.5631	35.2888	14.2725	-45	2.69428
198	m	15	m_15	-2.35868	-0.853939	3.99341	-11.981	-37.1847	25.0963	32.1523	-59.9314	-9.46232
202	m	15	m_15	-2.63917	-2.0184	6.24385	-14.8654	-29.6045	27.6837	2.48955	-53.8068	-8.82038
204	m	15	m_15	-5.48465	-5.45155	0.443285	-14.3159	-23.4986	21.1715	4.34324	-36.7142	-6.1155
205	m	15	m_15	-6.90383	-5.17438	1.14994	-18.0694	-28.6105	24.7751	14.5345	-51.2258	-3.9725
207	m	15	m_15	-1.76541	0.924045	2.2952	-7.10631	-10.6197	26.4121	15.69	-43.5679	9.78241
211	m	15	m_15	-1.11001	1.74451	0.985872	-3.80471	-21.7368	26.1079	27.2417	-34.8622	0.895174
214	m	15	m_15	-4.34324	-2.00253	-1.9129	-7.75096	-32.4398	21.9068	18.4349	-44.5818	-8.1301
222	m	15	m_15	-5.57896	-4.03868	-2.2251	-10.4728	-27.872	20.1779	13.5479	-35.9097	-15.7808
229	m	15	m_15	-0.604505	1.13969	6.31343	-9.04943	-31.8754	28.0319	31.373	-49.5378	-5.61758
239	m	15	m_15	-1.58606	-0.565866	5.90975	-11.6418	-32.258	25.6688	14.6764	-47.6898	1.1233
241	m	15	m_15	0.555578	1.9333	6.12369	-7.74199	-15.0864	25.6982	5.93153	-48.9909	11.3099
252	m	15	m_15	-4.05575	-1.52979	-0.695866	-9.11786	-26.7788	21.46	10.9807	-52.1935	3.69139
253	m	15	m_15	5.90127	10.1776	6.23244	5.44033	1.30195	36.9067	33.0849	-38.2338	16.3269
263	m	15	m_15	-2.93567	0.612766	-2.7631	-3.17146	-11.8887	25.6737	6.70984	-25.9744	4.63546
265	m	15	m_15	-0.265564	3.54041	2.31261	-4.16871	-20.4418	31.2184	21.3458	-52.3058	2.2605
268	m	15	m_15	-0.444637	0.87915	5.38931	-8.71144	-29.8048	29.725	23.0704	-43.9391	-7.12502
278	m	15	m_15	1.96366	3.57149	7.78035	-6.01707	-31.8425	28.487	27.0405	-48.6085	0
279	m	15	m_15	-2.56791	0.331186	5.80673	-13.5387	-19.0935	34.183	11.5346	-51.0441	9.46232
281	m	15	m_15	-0.936997	1.08826	5.20512	-8.83848	-22.4021	29.5942	10.8855	-28.706	-9.65989
282	m	15	m_15	0.798282	3.6386	4.88982	-4.49558	-15.4222	27.2996	18.9111	-32.3998	-4.30447
285	m	15	m_15	-4.24884	-1.04163	2.5475	-12.5933	-30.288	30.0146	14.9951	-46.4688	-6.1155
286	m	15	m_15	2.58496	4.24179	5.67607	-1.31189	-17.6844	26.6378	27.7839	-30.8466	-0.868051
289	m	15	m_15	-2.41385	-1.01883	1.12111	-7.63841	-34.1436	22.5127	25.9588	-47.7792	-7.49586
293	m	15	m_15	-2.42976	-0.573895	2.75911	-9.71669	-10.1621	24.9628	12.7575	-40.4622	7.90716
295	m	15	m_15	-0.167776	0.564472	8.40505	-10.8016	-37.7757	30.75	12.8581	-49.8991	-8.88066
296	m	15	m_15	-1.12173	-0.724079	7.31647	-12.019	-40.7636	27.0127	30.0333	-55.5816	-22.7824
298	m	15	m_15	-1.58485	-0.265256	3.45217	-8.15456	-16.4404	25.1902	19.5159	-43.1524	6.93435
303	m	15	m_15	0	1.25016	3.25449	-4.34135	-6.42347	24.7525	10.3048	-37.725	13.7608
320	m	15	m_15	1.08212	3.85426	4.60141	-3.26644	-27.5528	30.9033	29.0017	-42.5104	5.29008
323	m	15	m_15	-1.83494	0.387652	2.62422	-7.23238	-19.1955	29.2954	16.6992	-32.0054	-1.8183
324	m	15	m_15	3.21622	5.10487	9.28005	-3.60224	-28.1562	34.2157	27.8381	-44.5818	-6.25403
331	m	15	m_15	-8.1762	-5.19443	-3.57633	-14.5622	-38.0616	24.1514	10.5518	-46.7014	-28.54
333	m	15	m_15	-1.07208	2.33413	4.65473	-8.32201	-10.9925	31.9868	7.59464	-31.0973	8.23562
334	m	15	m_15	-4.90098	-3.76303	0.358094	-11.3675	-27.6856	22.606	8.93957	-33.8351	-18.6767
354	m	15	m_15	1.7735	5.5037	1.79391	1.75203	-11.4695	30.6218	28.4429	-38.7966	8.49856
379	m	15	m_15	-1.72857	-0.825002	5.91556	-11.6954	-32.3718	27.9084	20.9735	-41.257	-20.8978
398	m	15	m_15	-5.90384	-4.68326	-2.67109	-10.2908	-27.6067	19.8204	2.41103	-47.0096	2.1211
406	m	15	m_15	6.11767	7.26324	12.0708	-0.648115	-3.99804	33.074	9.11786	-22.0511	10.0691
407	m	15	m_15	0.325911	2.1211	6.6377	-8.25944	-22.1094	28.7676	11.5752	-47.4896	-2.72631
410	m	15	m_15	0.558663	2.69172	5.63664	-6.50306	-24.3701	29.2264	16.3895	-56.5237	6.75357
420	m	15	m_15	-7.02542	-5.69319	0.250198	-16.9772	-29.6315	25.3361	22.8906	-47.0454	-4.15964
421	m	15	m_15	-4.94661	-2.27183	1.80116	-13.249	-31.5169	29.1449	12.0948	-50.9469	-10.7843
427	m	15	m_15	-8.4346	-6.72851	-3.52332	-14.9314	-34.992	19.3684	12.8937	-47.9609	-19.4861
428	m	15	m_15	-3.46625	-2.44314	0.343771	-8.49341	-24.513	20.4524	12.2157	-38.9667	-2.00955
429	m	15	m_15	-0.352802	3.32259	0.69306	-1.99367	-11.6894	24.9401	8.85796	-23.9625	-3.22452
434	m	15	m_15	-0.517329	1.49563	6.16717	-9.48697	-23.6294	29.3305	13.0456	-63.869	8.93059
435	m	15	m_15	-2.47214	-0.470914	3.23752	-10.1794	-24.0202	26.0111	11.1038	-56.8215	10.7389
436	m	15	m_15	-3.10103	-1.90408	2.26207	-9.39348	-37.3667	25.1413	30.6507	-52.0789	2.663
437	m	15	m_15	-3.35873	-0.930296	0.704421	-8.5087	-32.1329	28.8266	26.3126	-61.9908	-16.8087
439	m	15	m_15	-4.82394	-1.91681	-1.41734	-9.11968	-21.8823	24.072	19.0935	-43.2285	-1.59114
441	m	15	m_15	-7.65065	-6.57016	-0.2353	-16.6719	-42.1376	27.1372	12.9178	-53.7751	-12.0948
442	m	15	m_15	-4.82941	-3.13289	-0.238235	-11.7683	-19.6538	23.9989	12.0948	-39.4725	-6.24191
443	m	15	m_15	-2.57262	-1.23364	3.82862	-12.1061	-30.9638	25.5472	16.0259	-49.1276	-2.5448
446	m	15	m_15	-2.72948	-1.3304	3.36646	-10.7986	-32.0472	28.325	23.9625	-45.4374	-10.7389
456	m	15	m_15	-1.39873	1.54399	3.5895	-8.86605	-42.3102	28.7883	19.8552	-61.9908	-24.3625
457	m	15	m_15	-4.4291	-1.02444	-1.50136	-8.32565	-20.2657	26.8092	16.6992	-33.0849	-4.46716
460	m	15	m_15	-6.20345	-2.68977	-4.58729	-8.20854	-31.6908	25.2673	26.5651	-45	-12.0948
467	m	15	m_15	-3.35858	-1.18526	0.109973	-8.75917	-5.94686	23.8243	14.3003	-53.7462	15.124
469	m	15	m_15	-0.196442	2.15129	3.92343	-4.59545	-16.3678	28.8754	19.1556	-35.0594	-1.33222
476	m	15	m_15	-0.336239	0.0779534	6.55962	-9.48778	-14.6764	24.8637	5.09212	-32.4712	1.61354
494	m	15	m_15	-1.65032	-0.625304	7.53765	-12.8708	-35.0958	29.108	12.3954	-64.7223	-15.6795
503	m	15	m_15	-1.30351	0.159598	4.08562	-8.39805	-29.5537	29.6768	21.8014	-44.4093	-8.29714
505	m	15	m_15	-7.38834	-6.33208	-0.111038	-16.539	-32.2288	23.9968	4.91657	-38.8201	-18.4349
506	m	15	m_15	1.23065	3.98394	5.79431	-5.1413	-12.0023	28.7203	16.3269	-36.8699	6.49935
508	m	15	m_15	-4.48326	-2.42634	0.226913	-11.6835	-25.7829	21.9659	3.81407	-38.5169	-14.6209
509	m	15	m_15	-3.30067	-0.805898	3.63819	-12.1339	-27.4234	30.0378	13.5166	-48.743	2.04541
522	m	15	m_15	1.34789	2.47005	6.21923	-4.63949	-15.2551	27.646	19.5217	-27.1351	1.8183
524	m	15	m_15	-8.46708	-6.4866	-2.43665	-16.7137	-36.3844	22.762	15.0464	-55.1455	-20.4723
525	m	15	m_15	0.754751	2.45516	5.03508	-4.3527	-20.9245	29.1099	21.8014	-62.5603	9.83356
526	m	15	m_15	0.0741213	1.34987	8.1301	-12.2491	-17.6223	27.314	19.9831	-65.4328	6.61346
530	m	15	m_15	-2.54149	-0.173623	3.15794	-9.93884	-31.3571	27.7126	22.0679	-75.6186	0
545	m	15	m_15	-4.22273	-3.25583	2.5448	-13.4486	-35.5844	25.4468	13.707	-45.4897	-22.4794
560	m	15	m_15	-7.8382	-7.18931	3.80564	-23.0901	-52.2532	26.0647	11.5467	-68.0851	-9.21103
582	m	15	m_15	4.51237	5.90858	8.81463	-0.678828	-16.5178	28.3008	30.8542	-33.6901	-0.698694
586	m	15	m_15	-0.131412	1.49955	9.04467	-11.8282	-23.416	31.4296	7.96961	-38.3456	-1.90915
588	m	15	m_15	3.3786	5.76551	6.38239	-0.149597	-22.9489	34.1653	36.8699	-41.4237	-1.90915
602	m	15	m_15	4.52882	5.2914	11.7074	-5.51798	-19.708	33.3603	22.751	-39.8056	1.54816
611	m	15	m_15	-1.16495	1.4321	2.32782	-6.13903	-14.6419	27.1689	17.1027	-45.9094	2.14759
613	m	15	m_15	-2.67781	-1.13517	0.98025	-7.8064	-25.3274	25.2011	21.4253	-45	-7.82908
616	m	15	m_15	1.921	3.46324	8.44409	-8.00473	-21.7005	31.9137	5.02408	-31.6608	-3.01279
620	m	15	m_15	-1.43039	-0.851631	7.19682	-13.3408	-32.0054	26.1169	24.3765	-45.9548	-9.63754
622	m	15	m_15	-4.25603	-2.90155	-1.99108	-7.22003	-20.3655	19.8655	15.3128	-39.7099	0
631	m	15	m_15	-7.40488	-6.6636	0.794148	-19.4308	-25.7693	21.9606	3.53229	-45.7441	-3.50353
635	m	15	m_15	-4.93512	-3.38906	2.18932	-14.4847	-23.0513	21.0614	-7.35238	-37.4606	-0.895174
641	m	15	m_15	-2.75507	-0.080022	1.91713	-8.66556	-27.1213	28.3755	17.387	-38.1909	-4.76364
642	m	15	m_15	4.15581	7.67621	5.08745	2.78423	-4.49715	29.8989	32.0054	-36.1582	10.7843
648	m	15	m_15	-0.137565	1.82207	4.38881	-5.2739	-11.6115	31.9018	9.56669	-32.5741	12.2005
649	m	15	m_15	2.21966	4.08562	6.5862	-3.50353	-16.4456	29.7449	14.6209	-29.6731	0
651	m	15	m_15	-2.49526	-2.24868	7.87394	-14.3711	-38.6598	33.4399	29.6045	-48.6085	-31.0594
002	m	18	m_18	2.44276	4.72241	3.61388	1.08531	-7.229	26.0477	18.1219	-31.2996	8.76628
005	m	18	m_18	-5.15855	-2.84864	1.73976	-14.9558	-35.984	26.0438	9.65989	-57.3492	-6.89242
006	m	18	m_18	0.270443	2.73292	2.45695	-2.57835	-9.96695	29.7167	15.732	-26.3753	8.67317
010	m	18	m_18	-3.0587	-2.22037	2.40021	-10.4712	-28.8702	22.6594	18.6819	-44.1697	0
011	m	18	m_18	1.8101	4.09968	9.99518	-9.37979	-35.3803	34.0821	18.3112	-60.8995	5.78239
014	m	18	m_18	2.78653	2.90879	9.07705	-4.49976	-20.4064	28.1073	4.63546	-24.7563	-14.1305
015	m	18	m_18	4.63546	5.12068	14.5611	-9.58912	-20.1943	32.3807	0	-42.1729	8.31028
016	m	18	m_18	-2.43736	0.511556	1.27021	-6.52576	-23.7415	29.782	13.7466	-40.4462	-0.962864
023	m	18	m_18	7.54519	9.7401	10.6917	3.90434	-0.839439	32.9574	17.1303	-33.2614	17.5713
034	m	18	m_18	-6.78339	-3.50546	-4.78064	-9.50809	-19.8281	25.7319	13.6713	-41.0091	2.46812
045	m	18	m_18	-3.71048	-3.21111	5.72957	-16.4136	-41.7398	28.6024	1.49759	-52.7093	-15.611
054	m	18	m_18	2.02583	3.32568	9.25419	-8.53583	-35.5753	31.2018	22.6806	-52.2532	-7.90716
059	m	18	m_18	-4.92062	-1.85759	0.344736	-11.245	-23.2312	25.4221	5.64825	-59.4392	5.33216
071	m	18	m_18	4.16719	5.44033	10.3767	-3.65883	-13.9283	31.5367	21.9911	-50.1944	6.96826
072	m	18	m_18	1.38273	1.98864	11.1622	-11.415	-23.7237	31.3287	7.85331	-39.7605	3.50353
076	m	18	m_18	-2.63375	-0.968039	1.46167	-7.57247	-22.531	24.2417	8.01709	-46.8476	7.8064
078	m	18	m_18	-6.10874	-5.97847	3.14841	-19.7157	-35.2606	26.1359	10.204	-68.0456	9.72758
084	m	18	m_18	-10.5591	-7.29529	-8.11121	-13.7608	-35.2176	19.1883	23.7616	-51.3402	-6.25403
085	m	18	m_18	-5.01779	-1.85209	-2.76634	-8.94538	-19.6714	20.8881	14.0362	-36.8699	10.4207
086	m	18	m_18	-5.69026	-3.59146	3.54657	-18.9589	-39.6801	29.8897	13.4486	-57.1596	-1.78991
098	m	18	m_18	-6.4552	-4.64797	-0.0635208	-16.1298	-28.0203	22.2576	0	-48.5763	-11.7064
105	m	18	m_18	-1.13558	0.177937	3.89585	-7.82234	-29.2593	26.7027	19.7624	-46.8882	0.734521
110	m	18	m_18	0.907502	3.21806	2.4776	-1.20119	-3.7782	26.3273	14.8265	-37.3039	12.8541
111	m	18	m_18	1.00171	3.68849	6.4154	-5.96319	-30.7888	31.2212	21.2716	-47.3215	-17.3005
112	m	18	m_18	-4.56775	-3.60687	6.82964	-19.7068	-39.7238	29.3205	2.91084	-44.4032	-34.992
166	m	18	m_18	-0.559355	0.700974	7.20288	-10.7035	-31.866	30.1588	16.1202	-43.1035	-15.1858
169	m	18	m_18	-4.18401	-2.45528	4.2101	-15.2776	-34.5326	27.8192	6.99519	-51.6453	-12.2005
170	m	18	m_18	-4.03636	-1.50026	0.912723	-9.95933	-24.3665	29.9059	22.4902	-38.3201	-1.7357
172	m	18	m_18	-7.85691	-6.84602	0.913245	-19.4223	-41.3943	24.6699	14.3003	-63.2726	-13.707
173	m	18	m_18	4.27173	6.98018	6.36165	1.52979	-5.89063	28.9052	21.492	-30.8542	6.5198
197	m	18	m_18	0.0758382	2.87123	7.98816	-10.008	-24.353	34.0056	12.4618	-49.0856	2.04541
198	m	18	m_18	-6.17222	-3.81106	0.0632403	-15.3942	-39.3824	24.2232	26.2627	-56.5834	-10.5208
202	m	18	m_18	-1.77062	-1.25141	8.10032	-15.1636	-29.4759	28.112	2.72631	-53.427	-14.1534
204	m	18	m_18	-6.48764	-5.7531	-1.1246	-14.8061	-26.0101	20.5088	5.31455	-36.8699	-5.19443
205	m	18	m_18	-5.26088	-3.24831	2.96775	-16.5524	-27.6334	27.3559	14.6383	-45	-0.698694
207	m	18	m_18	0.0796881	2.99034	3.90049	-5.22017	-16.1519	28.82	21.0097	-49.1122	14.5167
211	m	18	m_18	-0.0732682	2.4285	1.53019	-2.03669	-19.8972	27.07	26.4383	-33.6047	3.0394
214	m	18	m_18	-1.26058	1.31189	0.996348	-4.15385	-29.3272	24.391	25.9065	-44.0809	-5.50548
222	m	18	m_18	-1.88861	-0.267111	2.98428	-8.24252	-28.0725	24.4783	15.0685	-43.1988	-7.54942
229	m	18	m_18	-5.05903	-3.49429	2.7404	-14.226	-37.9809	24.2231	19.8552	-52.125	-12.6651
239	m	18	m_18	-4.09525	-2.8194	3.10778	-14.5726	-36.453	22.4344	6.96096	-45.7192	-17.796
241	m	18	m_18	1.09944	2.70914	6.92535	-6.99803	-12.5288	27.1543	2.29061	-44.1931	8.68635
252	m	18	m_18	-7.81755	-5.07961	-3.56422	-14.1058	-25.883	19.086	4.17477	-40.9144	-2.89858
253	m	18	m_18	-1.00509	3.46687	-0.128035	-2.2231	-9.80609	31.2576	24.6384	-43.3634	8.64542
263	m	18	m_18	0.751377	5.13836	-1.76944	4.1294	-8.90674	27.0563	20.4676	-26.3898	9.53013
265	m	18	m_18	-6.43324	-2.39408	-4.35698	-9.41417	-23.9021	26.1079	19.179	-45.4308	-5.71059
268	m	18	m_18	-4.40138	-3.39562	1.32522	-12.1746	-28.706	26.2207	18.6247	-43.4846	-11.5048
278	m	18	m_18	-0.275837	2.17714	3.98629	-6.44622	-30.8014	25.6593	21.5644	-45.9935	-4.02826
279	m	18	m_18	-0.62006	2.78543	6.86239	-10.9295	-14.8084	36.0189	15.5577	-53.7812	11.5806
281	m	18	m_18	-4.65151	-1.56222	-0.552231	-10.1638	-35.2833	25.7273	26.922	-53.7462	-16.4486
282	m	18	m_18	0.0736923	2.97972	5.7566	-7.0027	-16.9908	27.71	12.6585	-27.204	-8.62735
285	m	18	m_18	-5.06814	-1.8522	0.785803	-12.3554	-25.4024	28.2299	13.1134	-40.1469	-3.85064
286	m	18	m_18	-0.880839	1.07444	1.72167	-4.10902	-17.0205	23.9726	16.7315	-32.3807	1.40863
289	m	18	m_18	-0.423265	1.5712	3.27965	-5.9094	-27.1423	24.6345	20.8367	-47.2197	-8.29714
293	m	18	m_18	-9.71819	-7.46643	-5.11092	-16.6287	-19.1556	19.0016	0	-51.5321	3.03557
295	m	18	m_18	1.59779	2.53592	9.92096	-8.63933	-33.0455	32.4637	14.9899	-44.5185	-2.60256
296	m	18	m_18	0.430517	1.1233	8.29844	-9.83785	-40.5251	28.184	34.6703	-55.9807	-20.3764
298	m	18	m_18	-9.24769	-7.29823	-4.86451	-15.6003	-23.3556	18.0645	11.7683	-43.3317	2.51136
303	m	18	m_18	-3.30543	-1.84626	0.72606	-8.45165	-8.01424	23.1121	2.07503	-35.665	6.53663
320	m	18	m_18	-4.90695	-2.2026	-1.50414	-9.06008	-32.7704	25.6515	22.017	-44.6327	-2.5448
323	m	18	m_18	-4.32354	-1.29704	-1.12201	-8.22098	-22.0842	27.8476	15.9454	-40.9366	-5.47737
324	m	18	m_18	1.73124	4.14031	7.61288	-4.91907	-31.569	33.4875	26.8658	-48.0128	-13.1726
331	m	18	m_18	-3.64086	0.127702	0.500934	-9.08378	-32.3609	29.0351	13.8847	-44.0065	-20.6661
333	m	18	m_18	-1.39631	1.19616	5.13142	-9.75492	-14.3277	32.1499	11.6015	-43.983	9.39823
334	m	18	m_18	-3.1276	-1.90483	4.08069	-11.5962	-30.9282	25.891	12.2648	-42.0097	-8.88066
354	m	18	m_18	0.930045	5.0871	-0.0727103	1.98018	-9.88412	29.771	24.9993	-31.0455	5.67536
379	m	18	m_18	-1.68468	0	4.95845	-10.4821	-28.9914	28.0259	21.1342	-39.5597	-15.8801
398	m	18	m_18	-9.05839	-7.22839	-6.27175	-12.6863	-28.1711	17.5697	-3.96465	-41.5716	-6.53663
406	m	18	m_18	4.31535	5.52499	10.8039	-2.60256	-10.2374	30.534	16.4293	-34.9507	3.05658
407	m	18	m_18	-2.09929	0.351503	4.23406	-10.8005	-25.1828	28.1397	5.15855	-55.8403	-7.56143
410	m	18	m_18	-6.15838	-4.3362	0	-14.819	-34.0019	23.9341	4.79203	-56.8887	0.609507
420	m	18	m_18	-8.24906	-6.94642	-0.530501	-18.4905	-35.7539	23.8753	21.8014	-51.5999	-5.52754
421	m	18	m_18	-1.94149	1.04238	4.02553	-9.25341	-22.5609	30.9803	16.4675	-43.3445	-0.971022
427	m	18	m_18	0.11111	1.7534	4.56113	-5.90912	-29.6618	26.3575	29.9315	-42.7688	-8.82974
428	m	18	m_18	-0.622756	0.764498	3.52362	-5.71059	-18.8745	24.8567	12.9693	-34.1359	0
429	m	18	m_18	3.63598	6.85322	6.23672	0.177937	-12.7317	30.3495	16.5348	-26.9958	0
434	m	18	m_18	-2.16039	0.301327	3.71529	-10.5331	-27.1281	27.8287	4.76364	-64.949	4.32506
435	m	18	m_18	-6.01517	-3.14394	-1.38273	-12.7787	-28.8256	22.8434	5.00797	-53.9017	10.0493
436	m	18	m_18	-5.06452	-3.17742	-0.383671	-10.9925	-32.125	24.8265	23.8059	-42.3699	0
437	m	18	m_18	1.36858	4.52477	4.85438	-3.27568	-30.9117	32.5092	25.133	-54.8458	-13.0693
439	m	18	m_18	-3.9688	-0.713929	-1.47395	-7.25638	-18.8982	24.6236	17.3789	-45.6903	3.27049
441	m	18	m_18	-5.4648	-4.12069	2.58788	-15.8539	-42.8331	30.19	11.0118	-54.5878	-4.14462
442	m	18	m_18	-1.18922	0.516164	4.33024	-9.24841	-24.5196	27.0378	14.1622	-45.8425	-4.94597
443	m	18	m_18	-6.01889	-4.08562	0	-15.1069	-34.439	23.1621	14.8586	-48.9085	-8.74616
446	m	18	m_18	0.548643	2.10782	7.13367	-7.74541	-29.5998	32.3073	21.5493	-47.663	-13.3136
456	m	18	m_18	0.974197	3.67005	6.03223	-6.25034	-45.2616	31.2963	23.0583	-71.1468	-19.0692
457	m	18	m_18	0.522553	3.86312	2.83879	-2.33052	-13.9363	30.9465	23.2946	-23.7359	-2.21966
460	m	18	m_18	-2.64763	1.00862	-2.26677	-3.12213	-24.8057	26.3807	28.1913	-37.0928	-8.40891
467	m	18	m_18	-0.407924	1.94515	3.30426	-5.82819	-4.25885	26.8986	17.5924	-57.6002	13.775
469	m	18	m_18	-4.69286	-1.79525	-2.41309	-7.41463	-18.7498	23.7804	14.7274	-40.3466	2.29061
476	m	18	m_18	4.91414	5.14065	12.4061	-4.6859	-10.3449	27.6933	2.74079	-26.0954	0.744059
494	m	18	m_18	2.98944	4.76364	10.7708	-6.60577	-29.4072	32.2756	16.8687	-60.3616	-2.97373
503	m	18	m_18	7.26815	8.88194	13.1171	0.158714	-19.204	37.4054	30.5297	-32.1329	-6.64152
505	m	18	m_18	3.32982	4.22773	12.5288	-6.96347	-22.5333	34.5268	14.2753	-31.6256	-4.35698
506	m	18	m_18	3.88754	6.70984	9.38497	-3.20868	-12.9074	31.668	17.3933	-35.48	4.69868
508	m	18	m_18	-3.71215	-1.25547	0	-9.16867	-23.9144	22.156	6.98106	-33.9511	-14.0362
509	m	18	m_18	0.798617	3.61993	7.17861	-7.27007	-21.8014	34.1625	14.9135	-45.8384	5.31455
522	m	18	m_18	5.08659	6.50563	10.0117	-0.762881	-11.0138	31.3747	21.7005	-21.0877	0.395137
524	m	18	m_18	-10.3514	-8.21194	-3.77362	-18.9097	-41.3138	21.3067	10.4207	-58.9078	-17.9691
525	m	18	m_18	7.09623	9.59437	11.5138	1.56222	-20.9657	36.2647	22.3062	-55.2348	1.10881
526	m	18	m_18	-0.435852	1.46061	7.00573	-12.1158	-12.2648	27.5562	8.71473	-62.9691	5.87739
530	m	18	m_18	1.79793	4.04743	7.28459	-5.25603	-26.2001	30.1324	24.8293	-63.4349	2.46282
545	m	18	m_18	2.71871	4.14397	9.56439	-6.51453	-28.3817	31.9527	19.2551	-38.4876	-10.8139
560	m	18	m_18	-7.80816	-7.00938	4.30034	-23.0718	-53.1728	27.2627	12.6334	-70.1209	-21.3929
582	m	18	m_18	-3.96835	-2.23117	-0.46473	-8.46756	-28.4822	20.8995	24.2459	-43.727	-8.29714
586	m	18	m_18	2.7927	4.49969	11.6316	-8.08058	-19.0577	34.3803	8.95479	-33.5788	1.70135
588	m	18	m_18	2.10165	5.1862	5.0249	-1.31189	-28.8788	34.0533	44.4791	-46.5316	-6.09586
602	m	18	m_18	5.65917	6.76745	12.7187	-3.53229	-17.1938	34.0442	24.6236	-41.4237	2.80981
611	m	18	m_18	-7.15834	-4.18278	-2.49541	-13.2658	-21.275	23.8265	4.03771	-34.4608	-8.25944
613	m	18	m_18	0.615282	2.76679	3.54585	-3.62595	-30.9638	27.6051	28.9797	-48.9542	3.40644
616	m	18	m_18	2.11649	4.02494	9.27122	-8.63713	-26.1198	31.9438	5.01985	-40.6013	-7.30576
620	m	18	m_18	-1.74144	-0.471383	7.24727	-13.5359	-31.8551	27.927	20.8978	-40.7242	-17.6761
622	m	18	m_18	0.329914	2.09474	2.07648	-1.7798	-15.3269	23.8988	18.6623	-34.1249	3.07333
631	m	18	m_18	-3.17093	-2.06837	4.55259	-14.4127	-16.307	26.4768	7.36805	-33.9965	1.68468
635	m	18	m_18	-4.14351	-2.61896	3.65081	-14.7573	-28.3322	22.9562	1.13069	-41.8866	-2.51688
641	m	18	m_18	-7.34397	-3.76582	-4.03383	-11.6835	-32.3196	25.2067	14.7746	-41.3381	-6.34019
642	m	18	m_18	-1.67552	2.37454	-0.601684	-3.17465	-12.2512	26.0101	27.4928	-59.9816	2.68977
648	m	18	m_18	3.68	6.22731	10.3749	-4.09642	-21.3179	37.3265	19.5271	-43.8015	9.61211
649	m	18	m_18	-2.52104	-0.725735	3.77425	-10.949	-27.2606	26.9023	16.4086	-43.0251	-9.2004
651	m	18	m_18	-7.9815	-7.37577	2.54633	-20.1115	-46.6962	29.1254	22.818	-55.51	-37.681
